# Supplementary material for: Origin Sample Prediction and Spatial Modeling of Antimicrobial Resistance in Metagenomic Sequencing Data
Source: Front Genet. 2021 Mar 4;12:642991. doi: 10.3389/fgene.2021.642991 (PMC7983949; doi:10.3389/fgene.2021.642991)
Supplement: Supplementary file 1 [file Data_Sheet_1.ZIP]

Archive with 9 entries (9 files):
- AMR_counts.csv
- Metadata_AMR.csv
- Metadata_mystery.csv
- Metadata_proGenomes.csv
- Mystery_counts.csv
- NYC_meta.csv
- proGenomes_counts.csv
- Weather.csv
- amr.fmi
