# Supplementary material for: Origin Sample Prediction and Spatial Modeling of Antimicrobial Resistance in Metagenomic Sequencing Data
Source: Front Genet. 2021 Mar 4;12:642991. doi: 10.3389/fgene.2021.642991 (PMC7983949; doi:10.3389/fgene.2021.642991)
Supplement: Supplementary file 1 [file Data_Sheet_1.ZIP › AMR_counts.csv]

	CSD16_OFF_001	CSD16_OFF_002	CSD16_OFF_003	CSD16_OFF_004	CSD16_OFF_005	CSD16_OFF_006	CSD16_OFF_007	CSD16_OFF_008	CSD16_OFF_009	CSD17_ARN_001	CSD17_ARN_002	CSD17_ARN_003	CSD17_ARN_004	CSD17_ARN_005	CSD17_ARN_006	CSD17_ARN_007	CSD17_ARN_008	CSD17_ARN_009	CSD17_ARN_010	CSD17_ARN_011	CSD17_ARN_012	CSD17_ARN_013	CSD17_ARN_014	CSD17_ARN_015	CSD17_ARN_016	CSD17_ARN_017	CSD17_ARN_018	CSD17_ARN_019	CSD17_ARN_020	CSD17_ARN_021	CSD17_ARN_022	CSD17_ARN_023	CSD17_ARN_024	CSD17_ARN_025	CSD17_ARN_026	CSD17_ARN_027	CSD17_ARN_028	CSD17_ARN_029	CSD17_ARN_030	CSD17_ARN_031	CSD17_ARN_032	CSD17_ARN_033	CSD17_ARN_034	CSD17_ARN_035	CSD17_ARN_036	CSD17_ARN_037	CSD17_ARN_038	CSD17_ARN_039	CSD17_ARN_040
Salmonella enterica	395.577134193442	24.8156770786442	348.010054122725	127.53271586909	230.649482955328	138.352693471857	110.709770189074	358.236528546212	172.765354520883	0.629920069442388	6.13480167022764	3.89568599524259	4.91238898723299	0.937822083271724	4.34097489614218	0.51497203959311	2.46890339026727	3.2283714447963	0.43029185836169	2.47499226564917	4.2777942552075	2.67844468074279	2.81435164549864	3.21167894933135	4.99383261671835	2.43235955555926	2.35333893689482	2.19611341608126	6.87851132830123	4.01799902844783	4.18497728362138	3.45969502473839	3.13275111153925	4.04459244057584	5.26048737937344	4.28995911668962	3.40132198047641	1.58362907606329	2.3058742145616	5.78902158919118	3.63500106172323	4.30396000186505	4.48724679588143	2.74892022413596	3.23863329674877	1.47684019210737	4.94754937984118	5.4825162556607	3.66371109858471
Escherichia coli	374.846035636163	107.815157198355	430.347916761105	162.411183048319	292.739815292843	201.233440849295	142.600406566723	540.441600354532	183.641321122415	5.03936055553911	26.2123344091545	45.189957544814	12.7144185551913	8.44039874944551	29.952726783381	1.54491611877933	17.5909366556543	15.1733457905426	3.44233486689352	9.07497164071362	26.1420760040458	32.9066060776971	13.0163763604312	12.8467157973254	36.3187826670426	14.2466773968471	5.88334734223706	12.6886552929139	25.4909537460575	21.6971947536183	33.4798182689711	24.2178651731687	11.3562227793298	18.2006659825913	22.9548540190841	17.9398290334293	22.1085928730967	13.7247853258818	14.6038700255568	23.4317540514881	29.3829252489294	24.3891066772353	37.2441484058158	17.5930894344701	19.4317997804926	29.0445237781117	16.1619946408145	22.2041908354258	10.9911332957541
Paenibacillus sp. LC231	158.855762389869	297.299413578943	134.713569337829	117.263156285239	114.406663315258	105.545347014064	148.563696295877	168.439578745878	131.542940878871	10.0787211110782	49.0784133618211	82.5885430991429	30.3412260976155	20.0068711097968	64.6805259525184	1.54491611877933	44.1316481010275	36.8034344706778	1.72116743344676	18.1499432814272	47.5310472800833	58.1605130675576	23.2184010753638	39.343067129309	67.6437327173668	23.9761156190842	7.45223996683361	23.6692223733202	53.0049990592624	29.733192810514	97.5421628413292	18.8710637713003	28.5863538927957	40.4459244057584	52.1266476683368	43.679583733567	54.1377081892496	31.6725815212658	25.7489287292712	53.755200471061	53.0104321501304	52.3648466893581	83.0140657238064	33.5368267344587	45.700714298566	54.150807043937	24.7377468992059	38.925865415191	27.2161395894864
Klebsiella pneumoniae	122.650733808975	17.3221028185722	203.541364246639	64.7362607841311	108.502714517013	69.0007722518273	47.9655912997158	125.683123021628	70.3187495788688	1.88976020832717	6.13480167022764	8.57050918953369	4.33446087108793	4.06389569417747	12.5888271988123	1.02994407918622	10.8014523324193	6.77958003407223	0.860583716723379	4.53748582035681	5.22841520080917	13.0095884493221	4.22152746824796	6.4233578986627	14.073528283479	4.51723917461006	1.17666946844741	3.90420162858891	4.85541976115381	5.22339873698219	8.36995456724277	5.6613191313901	4.30753277836647	5.66242941680617	11.9556531349396	8.96991451671466	10.2039659414292	1.58362907606329	3.84312369093599	8.82136623114847	9.08750265430807	7.53193000326384	15.2566391059968	6.5974085379263	7.19696288166394	13.7838417930021	3.95803950387294	5.20839044287766	2.09354919919126
Campylobacter coli	107.970338658366	115.037225144656	84.4669564066503	105.129861813947	89.5761800920203	89.3924944767403	117.061970117955	91.2276767501823	93.6958272166439	11.338561249963	39.5973562351057	44.4108203457655	20.227484065077	10.316042915989	57.7349661186909	0.257486019796555	25.9234855978064	30.6695287255649	2.58175115017014	25.1624213674332	51.33353106249	53.9515285692476	27.7917224992991	54.1970822699665	40.4046457170849	11.4668379047794	35.3000840534224	12.6886552929139	48.1495792981086	76.7437814433536	69.5350071740168	14.1532978284752	40.3341705610679	31.1433617924339	36.8234116556141	41.7296023168899	52.1536037006383	25.8659415757004	27.2861782056455	28.3937725565091	49.3754310884072	46.626233353538	47.5648160363431	21.4415777482605	26.6287626621566	28.0599636500401	20.1200341446875	42.2153751685874	26.1693649898908
Staphylococcus aureus	95.720144056337	261.270525741568	68.1310005846491	83.9441407465201	54.4067243321447	67.8971612089046	98.9128274640086	108.497113501246	92.7582438889256	3.14960034721194	18.9621142534309	55.3187411324448	26.5846933426727	13.1295091658041	30.3868242729952	1.02994407918622	35.1818733113087	26.14980870285	1.72116743344676	28.874909765907	25.1914550584442	43.2377498462764	20.7558433855525	28.1021908066493	56.748097917254	15.9840770793894	5.88334734223706	15.8608191161424	29.1325185669229	19.2863953365496	51.5074127214939	12.5807091808669	14.0973800019266	21.8407991791095	30.1282459000479	50.3095205502692	48.4688382217889	26.9216942930759	24.2116792528968	28.3937725565091	44.5287630061095	43.0396000186505	37.692873085404	21.1666857258469	26.6287626621566	24.1217231377537	18.4708510180737	27.6867070910865	24.0758157906995
Enterococcus faecalis	55.249865533036	79.4155967779368	44.5948367463158	34.0797236560408	14.6892505985022	32.9076747344229	45.7617668345938	59.8173243986106	39.3784997641665	2.51968027776955	3.90396469923577	10.9079207866792	3.75653275494287	1.87564416654345	9.55014477151279	0	5.86364555188478	7.10241717855186	0	15.6749510157781	9.03089898321584	13.0095884493221	3.16614560118597	5.62043816132986	14.073528283479	4.16975923810159	2.35333893689482	3.90420162858891	7.28312964173071	4.8215988341374	10.6234038738081	4.71776594282508	2.74115722259685	2.02229622028792	8.60807025715653	6.23994053336672	13.0384009251596	10.0296508150675	7.30193501277839	7.71869545225491	16.9633382880417	11.4772266716401	11.6668416692917	5.77273247068551	6.47726659349754	14.2761218570379	3.95803950387294	5.4825162556607	7.85080949696723
Corynebacterium striatum	54.9026940260959	36.8162561473102	54.7370652424397	20.5771545735693	39.8587165278589	68.7499515602539	21.7789711847358	60.067606090655	63.8806773952035	3.77952041665433	9.48105712671544	19.4784299762129	5.77928116145058	2.81346624981517	13.891119667655	0.51497203959311	9.56700063728569	10.9764629123074	1.29087557508507	6.59997937506445	9.50620945601667	17.601207902024	4.92511537962262	5.21897829266344	25.4231478669298	4.16975923810159	3.92223156149137	10.0045166732591	8.49698458201917	4.01799902844783	22.5344930656536	10.0645673446935	5.8739083341361	9.30256261332442	15.3032360127227	7.01993310003756	14.7390619153978	11.6132798911308	8.07055975096558	13.5077170414461	15.1458377571801	14.7051966730389	21.0900599406427	9.07143673964867	11.5151406106623	13.7838417930021	5.93705925580941	7.67552275792498	7.32742219716942
uncultured bacterium	50.8854237315035	132.929491222147	34.1816326796848	19.512163209318	12.0903831849211	26.3361726152013	39.0206567059851	51.5580285611456	37.2845636655958	10.7086411805206	11.1541848549593	12.4661951847763	3.46756869687035	4.06389569417747	15.1934121364976	0	7.71532309458523	6.4567428895926	0	8.24997421883057	9.9815199288175	8.41796899662019	6.68408515805927	7.22627763599553	11.8036043667888	5.55967898413546	1.96111578074569	5.36827723930975	12.9477860297435	8.03599805689567	12.5549318508641	7.8629432380418	7.44028388990573	4.853510928691	8.12984413175895	20.2798067334418	11.9046269316674	7.39026902162868	8.45487212005918	7.9943631469783	11.8137534506005	10.4012366711739	18.3977118631138	6.5974085379263	4.67802587308156	9.35332121668002	5.93705925580941	7.67552275792498	6.8040348973716
Enterococcus faecium	49.0503743376774	128.612540833192	28.1427485369545	52.5268955011075	35.4519413483082	57.1620356095654	72.3372971493012	59.9424652446328	58.3176829840752	2.51968027776955	5.57709242747967	14.0244695828733	5.49031710337805	3.12607361090575	12.5888271988123	0.772458059389665	10.8014523324193	8.39376575647038	0.43029185836169	11.9624626173043	3.32717330960583	9.56587385979567	8.09126098080858	6.82481776732912	9.53368045009867	4.51723917461006	0	2.68413861965487	6.87851132830123	3.61619912560305	11.5891678623361	1.88710637713003	1.56637555576963	4.853510928691	5.26048737937344	6.23994053336672	10.2039659414292	7.91814538031644	3.84312369093599	9.92403701004202	16.0545880226109	11.4772266716401	6.73087019382214	3.84848831379034	10.0757480343295	5.4150807043937	1.64918312661373	5.4825162556607	5.23387299797816
Paenibacillus popilliae	44.6859325361449	51.4504464595522	17.0327501461623	23.6580224487248	25.7344371062222	10.2585662853498	27.6126241806472	27.4475588942021	20.8768554305264	0	1.11541848549593	0.779137199048518	1.73378434843517	0.625214722181149	2.17048744807109	0.257486019796555	1.54306461891705	0.96851143343889	0	1.23749613282458	1.4259314184025	1.14790486317548	1.40717582274932	0	3.63187826670426	2.0848796190508	0.784446312298275	4.88025203573613	2.83232819400639	1.20539970853435	1.28768531803735	2.83065956569505	1.56637555576963	1.21337773217275	2.86935675238551	3.50996655001878	2.83443498373034	3.69513451081434	3.07449895274879	4.41068311557423	1.81750053086161	2.86930666791003	1.79489871835257	2.19913617930877	1.07954443224959	2.95368038421474	3.6282028785502	1.91888068948124	0.523387299797816
Brevibacillus brevis	31.0470519063559	97.6608210633295	25.897522381324	14.8718436936517	11.0451865077199	7.67511316214437	47.187770900261	23.6099062828547	17.9703471145998	0.629920069442388	3.3462554564878	3.89568599524259	1.73378434843517	1.87564416654345	1.73638995845687	0	1.85167754270046	1.29134857791852	0	0.824997421883057	0.475310472800833	5.35688936148557	0.703587911374659	4.4160585553306	1.3619543500141	0.347479936508466	0	0.488025203573613	4.04618313429484	2.4107994170687	6.76034791969608	0	1.17478166682722	0.404459244057584	2.39113062698793	0	3.11787848210338	0.527876358687763	1.921561845468	0.827003084170169	2.42333404114882	0.717326666977508	3.141072757117	1.92424415689517	6.11741844941435	3.44596044825054	2.63869300258196	2.46713231504731	2.61693649898908
Streptomyces bikiniensis	29.4103862307813	2.00914672190336	11.6519495318065	0.836778929054573	5.28248050369214	1.60525242606941	8.81529786048832	18.562558826626	5.62549996630951	0	0	0.779137199048518	0.288964058072529	0.937822083271724	0	0	0.925838771350228	0.64567428895926	0	0.824997421883057	0	0	0	0	5.90180218339442	0.694959873016932	0.392223156149137	0.244012601786807	0.404618313429484	0	0	0.314517729521672	0.391593888942407	0.404459244057584	8.60807025715653	1.55998513334168	0	0.527876358687763	0.384312369093599	0.551335389446779	1.21166702057441	1.43465333395502	0	0	0.359848144083197	0.984560128071581	0.65967325064549	0.54825162556607	0
Plasmid pAZ1	26.2858426683205	5.86453637744764	27.6782189875137	27.2333506001398	29.8587266973401	31.8793098989722	9.33384479345822	32.9954697345195	25.4085081811646	0	1.6731277282439	1.55827439809704	0.866892174217586	0	1.30229246884265	0	1.23445169513364	1.29134857791852	0	1.23749613282458	0.950620945601667	1.53053981756731	0	3.61313881799777	0.907969566676064	0.347479936508466	0	0.244012601786807	2.02309156714742	0	1.28768531803735	0	1.95796944471203	0.808918488115167	0.478226125397585	0	1.13377399349214	1.58362907606329	0.384312369093599	1.65400616834034	0.605833510287204	2.15198000093252	1.34617403876443	0.824676067240788	2.15908886449918	0.984560128071581	0.989509875968235	0.274125812783035	0
Clostridioides difficile	24.20281362668	15.5301611476854	22.6458155352385	7.91136442015233	12.0621346260778	5.09166003893891	9.72275499318565	41.4216200333475	36.5970025586024	0	0.557709242747967	0	0.288964058072529	0	1.30229246884265	0.257486019796555	1.23445169513364	1.61418572239815	0	2.47499226564917	0.950620945601667	1.14790486317548	0.703587911374659	0.401459868666419	0.907969566676064	0.694959873016932	0	0.244012601786807	2.02309156714742	1.60719961137913	1.93152797705602	0	0.391593888942407	0	0	0	0.850330495119103	2.11150543475105	1.5372494763744	0.551335389446779	0.908750265430807	1.07599000046626	1.34617403876443	0.274892022413596	0.359848144083197	0.492280064035791	0.65967325064549	0.822377438349105	2.09354919919126
Streptomyces ambofaciens	20.8798863459678	7.60217678558028	26.9040030717791	8.7481433492069	11.666654802272	9.85725317883247	24.6309793160703	29.6166668919202	8.68827217018913	0.629920069442388	7.25022015572358	7.79137199048518	3.17860463879782	2.5008588887246	5.20916987537061	0.257486019796555	4.93780678053455	3.2283714447963	0	2.06249355470764	5.22841520080917	11.8616835861466	1.40717582274932	6.4233578986627	11.3496195834508	1.73739968254233	0	3.90420162858891	8.90160289544865	3.61619912560305	9.97956121478945	7.8629432380418	3.13275111153925	5.25797017274859	7.17339188096378	5.8499442500313	6.23575696420675	1.05575271737553	3.84312369093599	11.8537108731057	10.2991696748825	8.24925667024134	10.7693923101154	3.84848831379034	5.75757030533115	11.814721536859	3.95803950387294	5.4825162556607	2.09354919919126
Staphylococcus sciuri	20.3839270503391	55.468739903359	16.4133774135746	22.5930310844735	6.610162769326	15.3502263242887	19.5751467196138	20.8985212857071	24.3771665206745	0	0	0.779137199048518	2.31171246458023	0.625214722181149	1.30229246884265	0	1.85167754270046	1.29134857791852	0	1.23749613282458	0.950620945601667	1.14790486317548	1.75896977843665	0.802919737332837	4.99383261671835	2.43235955555926	0.784446312298275	2.44012601786807	2.4277098805769	0	1.28768531803735	2.2016241066517	0.783187777884813	1.21337773217275	6.21693963016861	4.28995911668962	2.83443498373034	4.2230108695021	2.6901865836552	3.03234464195728	2.12041728600522	2.15198000093252	5.83342083464585	1.64935213448158	1.43939257633279	0.984560128071581	0.329836625322745	1.64475487669821	1.04677459959563
Desulfitobacterium hafniense	20.3839270503391	23.6753505608071	13.4713569337829	9.47081606066313	3.58756697309573	9.25528351905644	18.7973263201589	16.7688733669745	17.6265665611031	0	0.557709242747967	0	0	0.625214722181149	0	0	0.617225847566819	1.93702286687778	0	0.824997421883057	0.475310472800833	0.382634954391827	0.703587911374659	0.401459868666419	0.907969566676064	0.694959873016932	0	0	0	0.803599805689567	0	0	0.391593888942407	0	0.95645225079517	0.77999256667084	1.41721749186517	0.527876358687763	0	0.551335389446779	0.302916755143602	1.43465333395502	1.34617403876443	0.274892022413596	0	0	0.329836625322745	0.274125812783035	1.57016189939345
Streptomyces fradiae	16.8130201218126	4.26264912620037	38.7882173783059	49.4079922200859	34.2090047592042	27.816014695484	14.6489508563997	31.994342966342	22.0332082013789	0.629920069442388	3.90396469923577	10.1287835876307	4.0454968130154	2.18825152763402	3.90687740652796	0	3.3947421616175	3.55120858927593	0.43029185836169	2.47499226564917	3.32717330960583	9.18323890540384	4.22152746824796	4.4160585553306	14.073528283479	1.38991974603386	0.392223156149137	0.488025203573613	5.26003807458329	3.61619912560305	5.15074127214939	0.314517729521672	2.34956333365444	5.25797017274859	6.21693963016861	4.67995540002504	3.40132198047641	0.527876358687763	2.6901865836552	3.30801233668067	6.05833510287204	5.37995000233131	8.52576891217471	3.02381224654956	2.51893700858238	4.92280064035791	1.97901975193647	2.74125812783035	4.18709839838252
Streptococcus australis	15.8706974601181	45.9931695527607	9.60027735510965	13.2743566472748	2.8813530020139	7.97609799203238	20.4826038523111	16.8105869823153	17.0952693420628	1.88976020832717	5.01938318473171	7.01223479143666	2.31171246458023	3.12607361090575	4.34097489614218	0.51497203959311	5.55503262810137	4.84255716719445	0	9.07497164071362	5.70372567361	4.20898449831009	1.75896977843665	4.01459868666419	10.8956348001128	2.43235955555926	0.784446312298275	0.488025203573613	4.45080144772433	3.61619912560305	6.76034791969608	2.2016241066517	1.56637555576963	2.4267554643455	2.86935675238551	2.33997770001252	9.0701919479371	9.50177445637973	0.768624738187199	1.65400616834034	7.27000212344645	5.37995000233131	4.48724679588143	2.47402820172236	3.59848144083197	1.96912025614316	0.989509875968235	1.91888068948124	2.61693649898908
Proteus mirabilis	14.382819573232	0.0271506313770724	1.6645642188295	0	0.282485588432735	0.0752462074720036	0	2.0439671516959	1.71890276748346	0	0	0.779137199048518	0	0	0	0	0	0	0	0	0	0	0	0	0	0	0	0	0	0	0.643842659018674	0	0	0	0	0	0	0.527876358687763	0	0	0	0	0	0	0	0	0	0	0
Pseudomonas aeruginosa	13.0437294750345	12.9508511668635	11.574527940233	7.72118739082174	1.04519667720112	2.63361726152013	5.18546932969901	6.84103291588016	4.93793885931612	0	1.6731277282439	7.01223479143666	1.15585623229012	0	2.60458493768531	0.257486019796555	1.23445169513364	0.96851143343889	0	0.412498710941528	1.90124189120333	1.91317477195913	0.703587911374659	2.00729934333209	0.907969566676064	0.347479936508466	0.784446312298275	0.488025203573613	0.809236626858968	0.401799902844784	3.54113462460271	0.314517729521672	0.783187777884813	0	0	0.77999256667084	1.70066099023821	0	1.1529371072808	0.827003084170169	0.605833510287204	0.717326666977508	0.897449359176285	0.549784044827192	1.43939257633279	0.492280064035791	0.329836625322745	0	0
Rhodococcus hoagii	12.5973661089687	30.381556510944	16.064980251494	46.5933721859933	28.8982756966688	37.5227754593725	46.6692239672911	13.0146479863086	14.4387832468611	5.03936055553911	21.1929512244228	14.8036067819218	5.49031710337805	6.25214722181149	17.3638995845687	1.80240213857589	13.2703557226866	6.4567428895926	0	5.7749819531814	11.8827618200208	15.6880331300649	7.03587911374659	11.2408763226597	14.527513066817	4.86471911111852	3.92223156149137	3.6601890268021	18.2078241043268	7.2323982512061	19.6372011000696	5.6613191313901	5.09072055625129	7.28026639303651	8.60807025715653	5.06995168336046	13.3218444235326	7.91814538031644	7.30193501277839	13.2320493467227	17.5691717983289	9.32524667070761	19.2951612222901	9.07143673964867	11.1552924665791	15.7529620491453	3.6282028785502	7.12727113235891	3.14032379878689
Vibrio parahaemolyticus	11.0102963629569	19.5756052228692	6.77438926267818	2.89069084582489	1.4971736186935	1.07852897376538	8.03747746103347	9.17699537496119	11.6260332637063	0.629920069442388	0	2.33741159714555	0.577928116145058	0.625214722181149	0.434097489614218	0	2.77751631405068	0.64567428895926	0	2.06249355470764	0.475310472800833	0.382634954391827	0.703587911374659	0	0.907969566676064	0.694959873016932	0	0	0.809236626858968	0.401799902844784	0.321921329509337	0.314517729521672	0	2.02229622028792	0.95645225079517	0.77999256667084	1.70066099023821	1.58362907606329	0.384312369093599	0.551335389446779	4.24083457201043	2.51064333442128	1.34617403876443	0.824676067240788	0	1.47684019210737	1.97901975193647	1.64475487669821	1.04677459959563
Streptococcus agalactiae	10.1671655603881	4.04544407518379	4.83884947334156	2.2440889461009	1.35593082447713	2.28246829331744	4.66692239672911	6.17361507042843	7.8444471752427	0	2.23083697099187	0	1.44482029036264	0.625214722181149	3.03868242729952	0	0.925838771350228	0.96851143343889	0	1.23749613282458	2.851862836805	3.06107963513461	3.16614560118597	2.00729934333209	2.26992391669016	0.347479936508466	0.392223156149137	2.68413861965487	0.809236626858968	2.00899951422392	1.93152797705602	1.57258864760836	5.09072055625129	1.21337773217275	2.86935675238551	3.50996655001878	5.95231346583372	1.05575271737553	1.1529371072808	3.85934772612745	2.12041728600522	5.73861333582007	3.141072757117	2.47402820172236	1.07954443224959	1.47684019210737	0.329836625322745	0.54825162556607	1.57016189939345
Atlantibacter hermannii	9.37363068738222	0	6.58083528374452	0.114106217598351	0.0282485588432735	0	0	4.83877937952499	1.34386943639616	0	0	0	0	0	0	0	0	0	0	0	0	0	0	0	0	0	0	0	0.404618313429484	0	0	0	0	0	0	0	0	0	0	0	0	0	0	0	0	0	0	0	0
Streptomyces sp. WAC4747	8.08413651874763	4.18119723206915	5.69048698064967	5.36299222712249	2.25988470746188	1.75574484101342	8.94493459373079	5.42276999429525	4.37538886268517	0	6.13480167022764	0.779137199048518	1.73378434843517	0	1.73638995845687	0	0.925838771350228	0.32283714447963	0	1.64999484376611	1.90124189120333	2.29580972635096	4.57332142393529	2.00729934333209	2.26992391669016	0.694959873016932	0.784446312298275	0.244012601786807	3.64156482086536	1.20539970853435	4.82881994264006	0	1.17478166682722	2.83121470840309	1.43467837619276	0.77999256667084	0.850330495119103	0.527876358687763	1.1529371072808	2.7566769472339	1.81750053086161	1.79331666744377	3.141072757117	1.64935213448158	3.23863329674877	0.984560128071581	1.97901975193647	1.91888068948124	0
Extensimonas vulgaris	7.24100571617886	2.68791250633017	7.54860517841283	0.038035405866117	0.141242794216367	0	0.129636733242475	3.87936622668814	0.750066662174601	0	0	0	0	0	0	0	0	0	0	0	0	0.382634954391827	0	0	0	0	0	0	0	0	0	0	0	0	0	0	0	0	0.384312369093599	0	0	0	0	0.274892022413596	0	0	0	0	0
Paenibacillus apiarius	6.84423827967591	5.0228668047584	5.07111424806195	3.27104490448606	0.395479823805829	2.45804277741878	5.83365299591139	6.3821831471321	6.65684162679958	0	0	0	0	0	0.434097489614218	0	0.308612923783409	0	0	0	0	0	0	0	0	0	0	0.244012601786807	0	0	0	0	0	0	0	0	0	0	0.384312369093599	0	0.605833510287204	0	0.448724679588143	0	0	0	0	0	0
Acinetobacter baumannii	6.49706677273583	0.0543012627541448	1.78069660618969	0.0760708117322339	0.395479823805829	0.100328276629338	2.0741877318796	5.71476530168037	7.15688606824932	0	0	0	0	0	0	0	0	0	0	0	0	0	0	0	0	0	0	0.244012601786807	0	0	0	0	0	0	0	0	0	0	0	0	0.302916755143602	1.07599000046626	0	0	0	0	0	0	0
Serratia proteamaculans	5.70353189972993	0	0.812926711521382	0	0	0	0	0.291995307385129	0	0	0	0	0	0	0	0	0	0	0	0	0	0	0	0	0	0	0	0	0	0	0	0	0	0	0	0	0	0	0	0	0	0	0	0	0	0	0	0	0
Mycolicibacterium smegmatis	5.50514818147845	4.34410102033159	2.05167217669682	3.04283246928936	0.621468294552017	1.60525242606941	2.46309793160703	4.00450707271034	4.0941138643697	0.629920069442388	2.78854621373984	10.9079207866792	2.0227484065077	2.81346624981517	1.73638995845687	0	2.16029046648387	3.55120858927593	0.43029185836169	1.23749613282458	1.4259314184025	3.44371458952644	0.703587911374659	3.21167894933135	4.53984783338032	0	0	1.22006300893403	2.83232819400639	2.00899951422392	6.43842659018674	0	1.17478166682722	1.61783697623033	1.43467837619276	0.38999628333542	3.96820897722248	2.11150543475105	2.6901865836552	1.37833847361695	4.54375132715403	2.15198000093252	4.48724679588143	1.37446011206798	2.87878515266557	2.95368038421474	1.64918312661373	1.91888068948124	1.04677459959563
Streptococcus uberis	5.20757260410124	0	0.425818753654057	2.16801813436867	0	0	0	3.25366199657715	0	0	0	0	0	0	0	0	0	0	0	0	0	0	0	0.802919737332837	0	0	0	0	0	0	0.643842659018674	0	0	0	0	0	0	0	0	0	0	0	0	0	0	0	0	0	0
Clostridium perfringens	4.26524994240673	14.2269308415859	1.5484318314693	27.5756692529348	2.57061885473789	0.501641383146691	1.16673059918228	8.13415499144287	5.15670830245038	0	0	0	0	0	0.434097489614218	0	0	0	0	0	0	0	0	0	0	0	0	0	0	0	0.321921329509337	0	0	0.404459244057584	0	0	0.283443498373034	0	0.384312369093599	0.27566769472339	0.302916755143602	0	0	0	0	0	0	1.09650325113214	0
Yersinia enterocolitica	4.21565401284386	0.705916415803883	16.9940393503756	1.7876640757075	4.23728382649102	0.576887590618694	0.777820399454852	17.6031456737892	3.15653053665145	0	0	0	0	0.312607361090575	2.17048744807109	0	0.308612923783409	0	0	0	0.475310472800833	0.382634954391827	0.35179395568733	0.401459868666419	0	0.347479936508466	0	0	0.404618313429484	0	2.25344930656536	0	0	0.404459244057584	0	0	0	0	0.384312369093599	0.551335389446779	0	0.358663333488754	1.34617403876443	0.274892022413596	0.719696288166394	0	0	0	0
Staphylococcus cohnii	3.6700987876523	8.79680456617147	1.23874546517544	1.93980569917197	0.593219735708743	1.20393931955206	1.16673059918228	2.1691079977181	2.37521109688624	0	0	0	0	0	0	0	0	0	0	0	0	0	0	0	0.453984783338032	0	0	0.73203780536042	0.404618313429484	0.401799902844784	0.965763988528011	0	0	0	0.478226125397585	0	0.283443498373034	0	0	0	0.908750265430807	1.07599000046626	0.448724679588143	0	0	0.984560128071581	0	0	0
Streptomyces thermotolerans	3.62050285808943	1.49328472573898	7.81958074891996	9.77509930759206	2.20338758977533	4.9411676239949	13.8711304569449	6.71589206985796	2.34395831929563	1.25984013888478	1.6731277282439	6.23309759238814	3.75653275494287	2.5008588887246	6.51146234421326	0.772458059389665	6.48087139945159	3.87404573375556	0.860583716723379	2.8874909765907	4.2777942552075	3.82634954391827	2.11076373412398	6.02189802999628	12.7115739334649	2.0848796190508	0.392223156149137	1.95210081429445	5.66465638801278	1.20539970853435	5.79458393116807	1.57258864760836	1.95796944471203	5.25797017274859	7.17339188096378	4.67995540002504	7.08608745932586	1.58362907606329	0.768624738187199	4.41068311557423	7.87583563373366	5.37995000233131	5.83342083464585	4.39827235861754	2.51893700858238	10.8301614087874	4.94754937984118	3.83776137896249	1.04677459959563
Bacillus circulans	3.42211913983796	8.60675014653196	1.50972103568257	3.575328151415	0.508474059178923	1.90623725595742	6.87074686185119	3.62908453464374	4.8441805265443	0.629920069442388	0	0.779137199048518	0.288964058072529	0	0.434097489614218	0	0	0.64567428895926	0	0.412498710941528	0.475310472800833	0.382634954391827	0	0.401459868666419	1.81593913335213	0	0	0.488025203573613	1.21385494028845	0.401799902844784	0	0	0.391593888942407	0	0	0	0.566886996746069	1.58362907606329	0	0.551335389446779	0.302916755143602	0.358663333488754	0.897449359176285	1.37446011206798	0	0.984560128071581	0	0	0
Pectobacterium atrosepticum	3.17413949202361	13.873972633684	1.62585342304276	0.646601899723989	1.21468803026076	0.300984829888014	0.129636733242475	1.25140846022198	0.906330550127643	0	2.23083697099187	0.779137199048518	0.866892174217586	0.625214722181149	1.30229246884265	0	0	0	0	0	0.475310472800833	2.67844468074279	0	1.20437960599926	0.453984783338032	0	0	0	0.404618313429484	0	0.643842659018674	0	0	0.404459244057584	0.478226125397585	0	0.566886996746069	0	0	0	0.605833510287204	0.717326666977508	1.79489871835257	0	0	0.984560128071581	0	0.822377438349105	0.523387299797816
Kitasatospora aureofaciens	2.67818019639492	0.0271506313770724	8.36153188993421	0.38035405866117	0.423728382649102	0	0	6.5073239931543	0	0.629920069442388	1.11541848549593	0	0.288964058072529	0	1.73638995845687	0	0.925838771350228	1.61418572239815	0	2.06249355470764	0	0.765269908783653	0.35179395568733	0.802919737332837	0.907969566676064	0	0.392223156149137	0	0.404618313429484	0	1.60960664754669	0	0.783187777884813	0.404459244057584	0	0	0.850330495119103	0	0	0.27566769472339	0.605833510287204	0.717326666977508	2.24362339794071	0.549784044827192	0.359848144083197	0	0.329836625322745	0	0
Aeromonas hydrophila	2.62858426683205	0	0.0774215915734649	0	0.282485588432735	0.0752462074720036	7.64856726130604	0.166854461362931	0.18751666554365	0	0	0	0	0	0	0	0	0	0	0	0	0	0	0	0	0	0	0	0	0	0.321921329509337	0	0	0	0	0	0	0	0	0	0	0	0	0	0	0.492280064035791	0	0.274125812783035	0
Citrobacter koseri	2.33100868945484	0	0.0387107957867325	0	0	0.0501641383146691	0	0.0417136153407327	0	0	0	0	0	0	0	0	0	0	0	0	0	0	0	0	0	0	0	0	0	0.803599805689567	0	0	0	0	0	0	0	0	0	0	0	0	0	0	0	0	0	0	0
Streptomyces rimosus	2.13262497120336	2.0634479846575	4.80013867755483	0.418389464527287	2.93785011970044	0.125410345786673	0.259273466484951	8.50957752950946	0.281274998315475	1.25984013888478	2.23083697099187	7.79137199048518	2.0227484065077	0	1.73638995845687	0.257486019796555	1.23445169513364	1.93702286687778	0	0.412498710941528	1.90124189120333	4.20898449831009	0	2.00729934333209	3.17789348336622	1.38991974603386	0.392223156149137	0.488025203573613	3.23694650743587	1.20539970853435	6.11650526067741	0	0	1.61783697623033	0.478226125397585	0.77999256667084	1.98410448861124	0.527876358687763	0.384312369093599	0.827003084170169	1.51458377571801	1.43465333395502	2.69234807752886	1.64935213448158	5.03787401716476	0.492280064035791	1.97901975193647	0.54825162556607	0
Stenotrophomonas maltophilia	1.98383718251476	2.6607618749531	9.60027735510965	139.666010340382	0.593219735708743	0.902954489664043	22.0382446512208	0.542276999429525	1.06259443808068	0	0	0.779137199048518	0.577928116145058	0	0	0	0.308612923783409	0	0	0.412498710941528	0	0	0	0.401459868666419	0.453984783338032	1.73739968254233	0	0.244012601786807	0.404618313429484	0	0.965763988528011	0	0.783187777884813	1.61783697623033	0.95645225079517	0.38999628333542	0	0	0	4.41068311557423	0	0	1.34617403876443	0.824676067240788	0	0	0.989509875968235	0	1.04677459959563
Citrobacter freundii	1.93424125295189	0.0271506313770724	2.63233411349781	24.076411913252	0.395479823805829	26.6120753759319	9.4634815267007	0.62570423011099	24.8459581845337	0	0	0	0	0	0	0	0	0	0	0	0	0	0	0	0	0	0	0	0	0	0	0	0	0	0	0	0	0	0	0	0.302916755143602	0	0	0	0	0	0	0.274125812783035	0
Enterococcus casseliflavus	1.93424125295189	3.50243144764234	1.16132387360197	0.038035405866117	0.790959647611658	14.6730104570407	4.79655912997158	8.92671368291679	2.56272776242989	0	0	0.779137199048518	0	0	0	0	0.308612923783409	0	0	0	0	0	0	0.401459868666419	0	0.347479936508466	0	0	0.404618313429484	0	0.321921329509337	0	0	0	0	0	0.566886996746069	0	0.384312369093599	0	0	0	0	0.549784044827192	0	0	0	0.274125812783035	0
Clostridium butyricum	1.78545346426328	3.66533523590478	0	0.228212435196702	0	0.877872420506708	0.388910199727426	0.291995307385129	1.40637499157738	0	0	0	0	0	0	0	0	0	0	0	0	0	0	0	0	0	0	0	0	0	0	0	0	0	0	0	0	0	0	0	0	0	0	0	0	0	0	0	0
Bacteroides coprosuis	1.78545346426328	1.49328472573898	1.58714262725603	3.23300949861994	0.112994235373094	2.8342738147788	1.42600406566723	2.41938968976249	1.75015554507407	0	0	0	0.577928116145058	0	1.30229246884265	0	0	0	0	0	0	0.382634954391827	0	0	0	0	0	0	0.809236626858968	0	0	0	0.391593888942407	0	1.43467837619276	0	0.283443498373034	0	0.384312369093599	0	0.302916755143602	0.717326666977508	0	0	0	0	0.329836625322745	0.54825162556607	1.04677459959563
Listeria monocytogenes	1.68626160513754	4.64275796547938	4.56787390283443	0.646601899723989	0.141242794216367	1.00328276629338	3.11128159781941	1.25140846022198	2.53147498483928	0	0	0	0	0	0.434097489614218	0	0	0	0	0.824997421883057	0	0.382634954391827	0	0.401459868666419	0	0.347479936508466	0.392223156149137	0.244012601786807	1.21385494028845	0.401799902844784	0.643842659018674	0	0.391593888942407	0	0	0	0	0	0	0	0	0	0	0	0	0	0	0.54825162556607	0
Enterococcus gallinarum	1.63666567557467	2.74221376908431	0.658083528374452	1.48338082877856	0.56497117686547	0.601969659776029	1.68527753215218	1.12626761419978	1.34386943639616	0	0.557709242747967	0.779137199048518	0.288964058072529	0	0.868194979228435	0	0	0	0	0.412498710941528	0	0	0.703587911374659	0	0	0	0	0	0	0	0.643842659018674	0	0	0	0	0	0.283443498373034	1.05575271737553	0	0.27566769472339	0.302916755143602	0.358663333488754	0	0	0.359848144083197	0	0.329836625322745	0	0
Prevotella baroniae	1.58706974601181	0	0.232264774720395	0.836778929054573	0.338982706119282	0.526723452304025	0	0.959413152836851	0.250022220724867	0	0	0	0	0	0	0	0	0	0	0	0	0	0	0	0	0	0	0	0	0	0	0	0.391593888942407	0	0	0	0	0	0	0	0	0.717326666977508	0	0	0	0	0	0	0
Campylobacter jejuni	1.19030230950885	5.24007185577498	1.20003466938871	1.71159326397526	1.18643947141749	2.53328898489079	4.79655912997158	2.00225353635517	2.56272776242989	0	1.6731277282439	4.67482319429111	1.15585623229012	0.625214722181149	1.73638995845687	0	0.308612923783409	0.96851143343889	0	0.412498710941528	0.950620945601667	1.91317477195913	1.40717582274932	0.802919737332837	2.26992391669016	0.694959873016932	0	0.73203780536042	2.02309156714742	2.81259931991348	3.21921329509337	0.314517729521672	0.391593888942407	0.808918488115167	1.43467837619276	7.7999256667084	1.98410448861124	0	0.768624738187199	1.10267077889356	0.605833510287204	2.51064333442128	0.897449359176285	1.64935213448158	1.43939257633279	0.492280064035791	0.65967325064549	1.37062906391517	1.57016189939345
Streptococcus pyogenes	1.04151452082025	0.488711364787304	0.425818753654057	0	0.112994235373094	0.125410345786673	0.388910199727426	0.709131460792455	0	0	0	0	0	0	0	0	0	0	0	0	0	0	0	0	0	0	0	0	0	0	0	0	0	0	0	0	0	0	0	0	0	0	0	0	0	0	0	0	0
Cronobacter turicensis	1.04151452082025	0	0.0774215915734649	0	0	0	0	0.0417136153407327	0	0	0	0	0	0	0	0	0	0.32283714447963	0	0	0	0	0	0	0	0	0	0	0	0	0	0	0	0	0	0	0	0	0	0	0	0	0	0	0	0	0	0	0
Enterobacter cloacae	0.89272673213164	0	0.425818753654057	0.456424870393404	0.056497117686547	0	0	3.75422538066594	0.156263887953042	0	0.557709242747967	0.779137199048518	0.866892174217586	0	0	0.51497203959311	0	0	0	0	0.950620945601667	0	0	0.401459868666419	0	0.347479936508466	0	0.244012601786807	0.809236626858968	0	0.965763988528011	0	0.391593888942407	0	0	0.77999256667084	0	0	0	0.27566769472339	0	0	0	0	0	0.492280064035791	0	0.822377438349105	0
Clostridium botulinum	0.793534873005903	0.678765784426811	4.99369265648849	24.2665889425826	4.60451509145358	25.9097774395266	7.90784072779099	3.8376526113474	7.25064440102114	0	0	0	0.288964058072529	0	0	0	0	0	0	0	0	0	0	0	0	0	0	0	0	0	0	0	0	0	0	0	0	0	0	0	0.302916755143602	0	0.448724679588143	0	0.359848144083197	0	0	0	0.523387299797816
Acinetobacter pittii	0.793534873005903	5.75593385193935	1.3161670567489	0.304283246928936	1.24293658910403	0	0.518546932969901	2.08568076703663	8.75077772537034	0	0	0	0.288964058072529	0	0	0	0.308612923783409	0	0	0	0	0	0	0	0	0	0	0	0	0.401799902844784	0.321921329509337	0	0	0	0	0	0	0	0	0	0	0	0	0	0	0	0	0	0
Bacteroides fragilis	0.743938943443034	0.0271506313770724	0.929059098881579	1.5594516405108	0.0847456765298205	2.30755036247478	3.75946526403178	1.37654930624418	1.09384721567129	0	0.557709242747967	0	0	0	0	0	0	0	0	0	0	0	0	0	0	0	0	0	0	0	0.321921329509337	0	0	0	0	0	0.283443498373034	0	0	0	0	0	0	0	0	0	0	0	0
Streptococcus sp. 'group G'	0.743938943443034	0.0271506313770724	0	0.0760708117322339	0	0.0250820691573345	0.388910199727426	0.250281692044396	0	0	0	0	0	0	0	0	0	0	0	0	0	0	0	0	0	0	0	0	0	0	0	0	0	0	0	0	0	0	0	0	0	0	0	0	0	0	0	0	0
Exiguobacterium sp. S3-2	0.743938943443034	0	0.0387107957867325	0	0	0	0	0	0	0	0	0	0	0	0	0	0	0	0	0	0	0	0	0	0	0	0	0	0	0	0	0	0	0	0	0	0	0	0	0	0.605833510287204	0	0	0	0	0	0	0	0
Vibrio cholerae	0.595151154754427	3.17662387111747	0.270975570507127	0.0760708117322339	0.0847456765298205	0.627051728933363	1.29636733242475	0.417136153407327	0.125011110362433	0	1.11541848549593	1.55827439809704	0.577928116145058	0	1.73638995845687	0	0	0	0	0	0.475310472800833	0.765269908783653	0	0.401459868666419	0	0	0	0	1.61847325371794	0.401799902844784	0	0	0	0.404459244057584	0	0	0.283443498373034	0.527876358687763	0	0	0.605833510287204	0.717326666977508	0	0	0.359848144083197	0	0	0	0
Streptococcus pneumoniae	0.545555225191558	0.570163258918521	0.232264774720395	0	0	0.0752462074720036	0	0	0.125011110362433	0	0	0	0	0	0	0	0	0	0	0.824997421883057	0	0	0	0	0	0	0	0	0	0	0	0	0	0	0	0	0	0	0	0	0	0	0	0	0	0	0	0	0
Bacillus cereus	0.545555225191558	10.9960057077143	0.0387107957867325	0.038035405866117	0	0.0250820691573345	0	0.875985922155386	0.218769443134259	0	0	0	0	0	0	0	0	0	0	0	0	0	0	0	0	0	0	0	0	0	0.321921329509337	0	0	0	0	0	0	0	0	0	0.605833510287204	0	0	0	0	0	0	0.274125812783035	0.523387299797816
Brachyspira hyodysenteriae	0.495959295628689	4.94141491062718	0.116132387360197	0.0760708117322339	0.0282485588432735	0.125410345786673	0.129636733242475	0.125140846022198	1.21885832603373	0	0	1.55827439809704	0.288964058072529	0.312607361090575	0.434097489614218	0	0.617225847566819	0.32283714447963	0	0	0	0.382634954391827	0	0.401459868666419	0.453984783338032	0	0	0	0.404618313429484	0.401799902844784	0.321921329509337	0	0.391593888942407	1.21337773217275	0	0.38999628333542	0.283443498373034	0	0	0.827003084170169	0.302916755143602	0	0	0	0	0	0	0	0
Nocardia farcinica	0.495959295628689	0.0814518941312173	9.67769894668312	9.88920552519041	0.056497117686547	0.0250820691573345	0.907457132697327	1.37654930624418	0.18751666554365	0.629920069442388	2.78854621373984	6.23309759238814	2.31171246458023	1.2504294443623	4.77507238575639	0.51497203959311	0.925838771350228	0.96851143343889	0	0.824997421883057	3.32717330960583	3.06107963513461	1.05538186706199	2.40875921199851	2.26992391669016	0.694959873016932	1.56889262459655	0.73203780536042	4.04618313429484	2.00899951422392	6.43842659018674	1.57258864760836	1.17478166682722	2.02229622028792	1.43467837619276	0.38999628333542	3.11787848210338	0.527876358687763	3.45881132184239	1.65400616834034	3.93791781686683	0.717326666977508	2.69234807752886	1.37446011206798	4.31817772899836	1.47684019210737	1.97901975193647	2.74125812783035	0.523387299797816
Aeromonas media	0.44636336606582	0.0271506313770724	0.116132387360197	0.0760708117322339	0.310734147276008	0.125410345786673	0.388910199727426	0.375422538066594	0.906330550127643	0	0	0	0	0	0	0	0	0	0	0	0	0	0	0	0	0	0	0	0	0	0	0	0	0	0	0	0	0	0	0	0	0	0	0	0	0	0	0	0
Acinetobacter lwoffii	0.44636336606582	0.0271506313770724	0.116132387360197	0.038035405866117	0	0.300984829888014	2.59273466484951	3.33708922725861	0	0	0	0	0	0	0	0	0	0	0	0	0	0	0	0	0	0	0	0	0	0	0	0	0	0	0	0	0	0	0	0	0	0	0	0	0	0	0	0.274125812783035	0
Campylobacter fetus	0.347171506940082	0	0.270975570507127	0.38035405866117	0.0282485588432735	0.0250820691573345	0.259273466484951	0.0834272306814653	0	0	0	0	0	0	0	0	0	0	0	0	0	0	0	0	0	0	0	0	0	0	0	0	0	0	0	0	0	0	0	0	0	0	0	0	0	0	0	0	0
Streptomyces lividans	0.347171506940082	1.71048977675556	0.387107957867325	0.114106217598351	0.112994235373094	0.0501641383146691	0.648183666212376	0.250281692044396	0.0937583327718251	0	0.557709242747967	0	0.288964058072529	0	1.73638995845687	0	0	0.64567428895926	0	0	1.4259314184025	0.382634954391827	0	0	0.453984783338032	0.694959873016932	0	0.244012601786807	0.809236626858968	0	0.965763988528011	0	0	0	0	0	0.283443498373034	0	0	0.27566769472339	0.302916755143602	0.717326666977508	0.448724679588143	0.824676067240788	0.719696288166394	0	0.329836625322745	0	0
Massilia sp. SB1-3	0.347171506940082	2.19920114154287	0.232264774720395	2.89069084582489	2.25988470746188	3.31083312876816	0.129636733242475	0	1.09384721567129	0	0	0	0	0	0.434097489614218	0	0	0.32283714447963	0	0	0.950620945601667	0.382634954391827	0	0	0.907969566676064	0	0	0.244012601786807	0.404618313429484	0	0.643842659018674	0	0	0	0	0	0	0	0.384312369093599	0	0	0	0	0	0	0	0.329836625322745	0	0
Bacteroides vulgatus	0.297575577377214	0	0.0387107957867325	0	0	0.125410345786673	0.388910199727426	0.62570423011099	0	0	0	0	0	0	0	0	0	0	0	0	0	0	0	0	0	0	0	0	0	0	0	0	0	0	0	0	0	0	0	0	0	0	0	0	0	0	0	0	0
Bacillus halodurans	0.297575577377214	0.10860252550829	0	0	0	0	0	0	0	0	0	0	0	0	0	0	0	0	0	0	0.475310472800833	0	0	0	0	0	0	0	0	0	0	0	0	0	0	0	0	0	0	0	0	0	0	0	0	0	0	0	0
Providencia rettgeri	0.247979647814345	0.0271506313770724	0	0	0.0847456765298205	4.89100348568023	1.68527753215218	0.0417136153407327	4.25037775232274	0	0	0	0	0	0	0	0	0	0	0	0	0	0	0	0	0	0	0	0	0	0	0	0	0	0	0	0	0	0	0	0	0	0	0	0	0	0	0	0
Staphylococcus simulans	0.247979647814345	0.0814518941312173	0.0387107957867325	0	0	0.0501641383146691	0	0.0834272306814653	0	0	0	0	0	0	0	0	0	0	0	0	0	0	0	0	0	0	0	0	0	0	0	0	0	0	0	0	0	0	0	0	0	0	0	0	0	0	0	0	0
Paenibacillus thiaminolyticus	0.247979647814345	1.0860252550829	1.08390228202851	0.266247841062819	0.112994235373094	0.877872420506708	0.388910199727426	1.00112676817758	1.31261665880555	0	0	0	0.577928116145058	0	0	0	0	0	0	0	0	0.382634954391827	0	0	0.453984783338032	0	0	0.244012601786807	0	0.401799902844784	0.643842659018674	0	0	0	0	0	0.566886996746069	0	0.384312369093599	0.27566769472339	1.21166702057441	0.717326666977508	0	0	0	0	0.329836625322745	0.822377438349105	1.57016189939345
Enterococcus raffinosus	0.247979647814345	1.00457336095168	0.15484318314693	0.0760708117322339	0	0.0250820691573345	0.129636733242475	0.250281692044396	0.406286108677909	0	0	0	0	0	0.434097489614218	0	0	0	0	0	0	0	0	0.401459868666419	0	0	0	0.244012601786807	0	0	0	2.2016241066517	0	0	0	0.77999256667084	0.283443498373034	0	1.1529371072808	0.27566769472339	0	0	1.34617403876443	0.274892022413596	0	1.47684019210737	0.329836625322745	0	0
Acinetobacter schindleri	0.247979647814345	0	0.658083528374452	0	0.169491353059641	0.451477244832022	1.68527753215218	0.709131460792455	0	0	0	0	0	0	0	0	0	0	0	0	0	0	0	0	0	0	0	0	0	0	0	0	0	0	0	0	0	0	0	0	0	0	0	0	0	0	0	0	0
Bacteroides thetaiotaomicron	0.148787788688607	0	0.0774215915734649	0.342318652795053	0.056497117686547	0	0.259273466484951	0.333708922725861	0	0	0	0	0	0	0	0	0	0	0	0	0	0	0	0	0	0	0	0	0	0	0	0	0	0	0	0	0	0	0	0	0	0	0	0	0	0	0	0	0
Bibersteinia trehalosi	0.148787788688607	0	0	0	0.056497117686547	0	0	0.0417136153407327	0	0	0	0	0	0	0	0	0	0	0	0	0	0	0	0	0	0	0	0	0	0	0	0	0	0	0	0	0	0	0	0	0	0	0	0	0	0	0	0	0
Desulfovibrio magneticus	0.148787788688607	0.0543012627541448	0.270975570507127	0.228212435196702	0.282485588432735	0.451477244832022	0.129636733242475	1.04284038351832	1.62514443471164	0	0	0	0	0	0	0	0	0	0	0	0	0	0	0	0	0	0	0	0	0	0	0.629035459043344	0	0	0.95645225079517	0	0	0	0	0	0	0	0	0	0	0	0	0	0
Echinicola vietnamensis	0.148787788688607	0	0.0774215915734649	0	0.508474059178923	0	0	0.542276999429525	0	0	0	0	0	0	0	0	0	0	0	0	0	0	0	0	0	0	0	0	0	0.401799902844784	0	0	0	0	0	0	0.566886996746069	0	0	0	0	0	0	0	0	0	0	0	0
Pasteurella multocida	0.0991918591257378	0	1.85811819776316	0	0.169491353059641	0.225738622416011	0.777820399454852	0.208568076703663	0.312527775906084	0	0	0	0	0	0	0	0	0	0	0	0	0	0	0	0	0	0	0	0	0	0	0	0	0	0	0	0	0	0	0	0	0	0	0	0	0	0	0	0
Enterococcus hirae	0.0991918591257378	0	0.116132387360197	0	0	0	0.129636733242475	0.542276999429525	0.0312527775906084	0	0	0	0	0	0	0	0	0	0	0	0	0	0	0	0	0	0	0	0	0	0	0	0	0	0	0	0	0	0	0	0	0	0	0	0	0	0	0	0
Bacillus atrophaeus	0.0991918591257378	0.515861996164376	0	0.038035405866117	0	0	0.259273466484951	0	0	0	0	0	0	0	0	0	0	0	0	0	0	0	0	0	0	0	0	0	0	0	0	0	0	0	0	0	0	0	0	0	0	0	0	0	0	0	0	0	0
Micromonospora griseorubida	0.0991918591257378	0.0543012627541448	0.0387107957867325	0.038035405866117	0.0282485588432735	0	0	0	0	0	0	0	0	0.312607361090575	0	0	0	0	0	0.412498710941528	0	0.382634954391827	0	0	0	0	0	0	0	0	0.321921329509337	0	0	0.404459244057584	0	0	0	0	0	0	0.302916755143602	0	1.34617403876443	0.549784044827192	0.359848144083197	0	0	0	0
Cronobacter sakazakii	0.0991918591257378	0.0271506313770724	0.270975570507127	0	0	0	0	0.291995307385129	0.0312527775906084	0	0	0	0	0	0	0	0	0	0	0	0	0	0	0	0	0	0	0	0	0	0	0	0	0	0	0	0	0	0	0	0	0	0	0	0	0	0	0	0
Actinomadura sp. R39	0.0991918591257378	0.0814518941312173	0.0387107957867325	0	0	0	0	0	0	0	0.557709242747967	0	0	0	0	0	0	0	0	0	0	0	0.35179395568733	0	0.453984783338032	0	0	0	0.404618313429484	0.401799902844784	0	0	0	0.404459244057584	0	0.38999628333542	0	0	0	0.551335389446779	0	0	0	0	0	0	0	0.54825162556607	0
Mannheimia varigena	0.0991918591257378	0	0.0387107957867325	0	0.169491353059641	0	0	0	0	0	0	0	0	0	0	0	0	0	0	0	0	0	0	0	0	0	0	0	0	0	0	0	0	0	0	0	0	0	0	0	0	0	0	0	0	0	0	0	0
Ralstonia mannitolilytica	0.0991918591257378	0	0	0	0	0	0	0	0.0312527775906084	0	0	0	0	0	0	0	0	0	0	0	0	0	0	0	0	0	0	0	0	0	0.321921329509337	0	0	0	0	0	0	0	0	0	0	0	0	0	0	0	0	0	0
Acinetobacter gerneri	0.0991918591257378	0	0	0.152141623464468	0.395479823805829	0.100328276629338	0	0	0.0312527775906084	0	0	0	0	0	0	0	0	0	0	0	0	0	0.35179395568733	0	0	0	0	0	0	0	0	0	0	0	0	0	0	0	0	0	0	0	0	0	0	0	0	0	0
uncultured bacterium DCM010Kan02	0.0991918591257378	0.760217678558028	0	0	0	0	0	0	0	0	0	0	0	0	0	0	0	0	0	0	0	0	0	0	0	0	0	0	0	0	0.965763988528011	0	0	0	0	0	0	0	0	0	0	0	0	0	0	0	0	0	0
Legionella pneumophila	0.0495959295628689	0	0	0.646601899723989	0	0	0	0	0	0	1.11541848549593	0	0	0	0	0	0	0	0	0	0	0.382634954391827	0	0	0	0	0	0	0	0	0	0	0	0	0	0	0	0	0	0	0	0.358663333488754	0	0	0	0	0	0	0
Klebsiella oxytoca	0.0495959295628689	0.0814518941312173	0	0	0.254237029589461	0.0501641383146691	0.129636733242475	0	0.0937583327718251	0	0	0	0	0	0	0	0	0	0	0	0	0	0	0	0	0	0	0	0	0.401799902844784	0.643842659018674	0.314517729521672	0	0	0	0	0	0	0	0	0.302916755143602	0	0	0	0	0	0.329836625322745	0	0
Proteus vulgaris	0.0495959295628689	0.0271506313770724	0.0387107957867325	0	0.0282485588432735	0	0	0	0	0	0	0	0	0	0	0	0	0	0	0	0	0	0	0	0	0	0	0	0	0	0	0	0	0	0	0	0	0	0	0	0	0	0	0	0	0	0	0	0
Serratia marcescens	0.0495959295628689	0.135753156885362	0.0774215915734649	0.152141623464468	0.056497117686547	0.300984829888014	2.20382446512208	0.834272306814653	1.21885832603373	0	1.11541848549593	0.779137199048518	0.288964058072529	0	0.868194979228435	0	0	0.64567428895926	0	0.412498710941528	0.950620945601667	0.765269908783653	0.35179395568733	1.20437960599926	0	0	0.392223156149137	0.488025203573613	1.21385494028845	0	0.321921329509337	0	0.391593888942407	0.404459244057584	0	0	0	0	0.384312369093599	0.551335389446779	0.605833510287204	0.358663333488754	0	0	0	1.47684019210737	0	0.274125812783035	0
Haemophilus parainfluenzae	0.0495959295628689	0	0	0.038035405866117	0	0	0	0	0	0	0	0	0	0	0	0	0	0	0	0	0	0	0	0	0	0	0	0	0	0	0	0	0	0	0	0	0	0	0	0	0	0	0	0	0	0	0	0	0
Desulfovibrio desulfuricans	0.0495959295628689	0.570163258918521	0.116132387360197	0	0	0.0250820691573345	0	0	0	0	0	0	0	0	0	0	0	0	0	0	0.475310472800833	0	0	0	0	0	0	0.73203780536042	0	0	0	0	0	0.404459244057584	0.478226125397585	0	0.283443498373034	0	0	0.27566769472339	0.302916755143602	0	0	0	0	0	0.329836625322745	0	0
Rhodobacter sphaeroides	0.0495959295628689	0	0.232264774720395	0	0.0282485588432735	0	0	0.792558691473921	0.156263887953042	0	0	0	0	0	0	0	0	0	0	0	0	0	0	0	0	0	0	0	0	0	0	0	0	0	0	0	0	0	0	0	0	0	0	0	0	0	0	0	0
Staphylococcus haemolyticus	0.0495959295628689	0	0	0	0	0	0	0	0	0	0	0	0	0	0	0	0	0	0	0	0	0	0	0	0	0	0	0	0	0	0	0	0	0	0	0	0	0	0	0	0	0	0	0	0	0	0	0	0
Bacillus anthracis	0.0495959295628689	0.597313890295593	0.0387107957867325	0.038035405866117	0	0.0250820691573345	0.129636733242475	0.0834272306814653	0	0	0	0.779137199048518	0	0	0.434097489614218	0	0	0	0	0	0.475310472800833	0.382634954391827	0	0	0.453984783338032	0	0	0	0.404618313429484	0	0	0	0	0	0	0	0	0	0	0	0	0	0	0	0	0	0	0	0
Lactobacillus reuteri	0.0495959295628689	0.271506313770724	0	0	0	0	0	0	0	0	0	0	0	0	0	0	0	0	0	0	0	0	0	0	0	0	0	0	0	0	0	0	0	0	0	0	0	0	0	0	0	0	0	0	0	0	0	0.274125812783035	0
Arcobacter butzleri	0.0495959295628689	0	0.232264774720395	0	0.593219735708743	0	0.777820399454852	0.458849768748059	0.0625055551812167	0	0	0	0	0	0	0	0	0	0	0	0	0.382634954391827	0	0	0	0	0	0	0	0	0	0	0	0	0	0	0	0	0	0	0	0	0	0	0	0	0	0	0
Brachybacterium faecium	0.0495959295628689	0	0.0387107957867325	0.038035405866117	0	0.0250820691573345	0	0	0.0312527775906084	0	0	0.779137199048518	0	0	0	0	0	0	0	0	0	0.382634954391827	0	0.401459868666419	0	0	0	0	0	0	0	0	0	0	0	0	0	0	0	0	0.605833510287204	0	0	0.824676067240788	0.719696288166394	0	0.329836625322745	0.274125812783035	0.523387299797816
Erwinia persicina	0.0495959295628689	0.0271506313770724	3.87107957867325	0	0	0.0250820691573345	0	0	0.687561106993384	0	0	0	0	0	0	0	0	0	0	0	0	0	0	0	0	0	0	0	0	0	0.321921329509337	0	0	0	0	0	0	0	0	0	0	0	0	0.274892022413596	0	0	0	0	0
Amycolatopsis coloradensis	0.0495959295628689	1.05887462370582	0.0387107957867325	0.532495682125638	0	0	0	0.0834272306814653	0.156263887953042	0	0.557709242747967	0	0	0	0.434097489614218	0	0.308612923783409	0.32283714447963	0	0	0	0	0	0.401459868666419	0	0	0	0.244012601786807	0.809236626858968	0.401799902844784	0.643842659018674	0	0	0.404459244057584	0	0	0.283443498373034	0	0	0	0.302916755143602	0.358663333488754	0.448724679588143	1.09956808965438	0	0	0.65967325064549	0	0
Bacillus clausii	0.0495959295628689	0.0814518941312173	0	0	0	0	0	0.0834272306814653	0	0	0	0	0	0	0	0	0	0	0	0	0	0	0	0	0	0	0	0	0	0	0	0	0	0	0	0	0	0	0	0	0	0	0	0	0	0	0	0	0
Laribacter hongkongensis	0.0495959295628689	0	0.0387107957867325	0	0	0	0	0	0.0312527775906084	0	0	0	0	0	0	0	0	0	0	0	0	0	0	0	0	0	0	0	0	0	0	0	0	0	0	0	0	0	0	0	0	0	0	0	0	0	0	0	0
Sphingomonas sp. SKA58	0.0495959295628689	0.0543012627541448	0	0	0	0	0	0	0	0	0	0	0	0.312607361090575	0	0	0	0	0	0	0	0.382634954391827	0	0	0	0	0	0	0	0.401799902844784	0	0	0	0	0	0	0	0	0	0.27566769472339	0	0	0	0	0	0.492280064035791	0	0	0
uncultured bacterium pCosCE1	0.0495959295628689	0.217205051016579	0.30968636629386	0.266247841062819	0	0.100328276629338	0	0.208568076703663	0	0	0	0	0	0	0	0	0	0	0	0	0	0	0	0	0	0	0	0	0	0	0	0	0	0	0	0	0	0	0	0	0	0	0	0	0	0	0	0	0
Bradyrhizobium sp. S23321	0.0495959295628689	0	0.348397162080592	0	0	0	0	0.166854461362931	0	0	0.557709242747967	0.779137199048518	0	0.312607361090575	0.434097489614218	0	0	0.32283714447963	0	0	0	0	0	0	0.907969566676064	0.347479936508466	0	0.244012601786807	0.404618313429484	0.401799902844784	0	0.314517729521672	0	0	0	0.77999256667084	0.283443498373034	0	0	1.37833847361695	0.605833510287204	0	0.897449359176285	0.274892022413596	0	0.492280064035791	0	0.274125812783035	1.04677459959563
uncultured bacterium BLR13	0.0495959295628689	0.0271506313770724	0.0774215915734649	0	0.056497117686547	0.225738622416011	0.129636733242475	0.0834272306814653	0.0312527775906084	0	0	0	0	0	0	0	0	0	0	0	0	0	0	0	0	0	0	0	0	0.401799902844784	0.321921329509337	0	0	0	0	0	0	0	0	0.27566769472339	0	0	0	0	0	0	0	0	0
bacterium AK-MB66	0.0495959295628689	0	0	0	0	0	0	0	0	0	0	0	0	0	0	0	0	0	0	0	0	0	0	0	0	0	0	0	0	0	0	0	0	0	0	0	0	0	0	0	0	0	0	0	0	0	0	0	0
Pseudovibrio sp. 1D03	0.0495959295628689	0.0271506313770724	0	0	0	0	0	0	0.0312527775906084	0	0	0	0	0	0	0	0	0	0	0	0	0	0	0	0	0	0	0	0	0	0	0	0	0	0	0	0	0	0	0	0	0	0	0	0	0	0	0	0
Viruses	0	0	0	0	0	0	0	0	0	0	0	0	0	0	0	0	0	0	0	0	0	0	0	0	0	0	0	0	0	0	0	0	0	0	0	0	0	0	0	0	0	0	0	0	0	0	0	0	0
cannot be assigned to a (non-viral) species	7497.91263131452	4353.4408375253	7271.28103739668	5584.66257251022	6825.24729635868	5204.55443221607	5682.6262016839	7831.89813468392	5300.15855159127	207.873622915988	720.002632387626	1153.12305459181	542.963465118282	291.975275258597	983.230813976203	39.910333068466	794.986891666062	642.445917514464	52.9258985784878	559.348252036712	778.083243974964	1005.94729509611	467.534167108461	559.233597052321	1151.75939532859	440.952039429243	213.369396945131	381.879721796352	883.281778216564	605.512453587089	1217.50646820431	384.655183205005	495.757863401087	539.144172328759	697.731916955077	804.562332520971	909.286742780694	636.618888577442	479.621836628812	759.188831268215	1108.67532382558	921.047440399121	1110.59358198065	555.556777297877	658.881951816334	773.864260664263	486.838858976372	704.5033388524	469.47840791864
unclassified	990607.175687877	993927.462635573	990900.020969638	993112.39656414	991832.465933086	993655.917001828	993067.934963325	990092.223797885	993399.444625641	999724.095009584	999017.874023521	998434.713367112	999291.460129606	999605.802117665	998678.173144125	999946.957879922	998972.936189649	999153.843844319	999932.444178237	999261.214808704	998965.249100713	998645.089626499	999374.862140744	999199.087562011	998447.826025767	999436.040063047	999707.401525513	999484.889397628	998816.086814905	999167.872401209	998335.988647766	999470.037625756	999345.646611577	999265.906472035	999023.940478064	998922.440269144	998763.902903595	999177.040756806	999343.594473588	998974.791843324	998544.78790829	998773.730062802	998496.3235987	999257.791539483	999110.81523597	998947.012943027	999361.10645675	999074.551256044	999371.935240243
uncultured bacterium BLR10	0	2.19920114154287	0.0387107957867325	0.0760708117322339	0.0282485588432735	1.80590897932809	0	0.166854461362931	0.531297219040342	0	0.557709242747967	0.779137199048518	0	0.625214722181149	0	0	0	0	0	0	0	0	0.35179395568733	0	0	0	0	0	0.404618313429484	0	0	0	0	0	0	0	0.566886996746069	0	0	0	0.302916755143602	0	0	0	0.359848144083197	0	0	0	0
Caldicellulosiruptor bescii	0	1.41183283160777	0	0	0	0	0	0	0.0312527775906084	0	0	0	0	0	0	0	0	0	0	0	0	0	0	0	0	0	0	0	0	0	0	0	0	0	0	0	0	0	0	0	0	0	0	0	0	0	0	0	0
Erythrobacter vulgaris	0	1.16747714921411	0.0387107957867325	0	0	0.0250820691573345	0	0	0	0	0	0	0	0	0.434097489614218	0	0	0	0	0	0	0	0.35179395568733	0	0	0	0	0	0	0	0.643842659018674	0	0	0	0	0	0	0	0	0	0	0.358663333488754	0.448724679588143	0	0	0	0	0.274125812783035	0
Burkholderia thailandensis	0	1.00457336095168	0	0	0	0	0	0	0.18751666554365	0	0	0	0	0	0	0	0	0	0	0	0	0	0	0	0	0	0	0	0	0	0	0	0	0	0	0	0	0	0	0	0	0	0	0	0	0	0	0	0
Sphingomonas sp. ALS-13	0	0.89597083544339	0	0	0	0	0	0	0	0	0	0	0	0	0.868194979228435	0	0	0	0	0	0	0	0	0	0	0	0	0	0	0	0	0	0	0	0	0	0	0	0.384312369093599	0	0	0	0.448724679588143	0.274892022413596	0	0	0	0.274125812783035	0
Staphylococcus vitulinus	0	0.868820204066317	0	0.038035405866117	0	0.0501641383146691	0	0	0	0	0	0	0	0	0	0	0	0	0	0	0	0	0	0	0	0	0	0	0	0	0	0	0	0	0	0	0	0	0	0	0	0	0	0	0	0	0	0	0
Streptomyces ribosidificus	0	0.733067047180955	0	0	0.0282485588432735	0	0	0	0	0	0	0	0	0	0	0	0	0	0	0	0.475310472800833	0	0	0	0	0	0	0	0	0	0.321921329509337	0	0	0	0	0	0	0	0	0	0	0	0	0	0.359848144083197	0	0	0	0
uncultured bacterium BLR1	0	0.678765784426811	0.0774215915734649	0	0	0.0501641383146691	0	0	0.125011110362433	0	0	0	0	0	0.434097489614218	0	0	0	0	0	0	0	0	0	0	0	0	0	0	0.401799902844784	0.321921329509337	0	0	0	0	0	0	0	0	0	0	0	0	0	0.359848144083197	0	0	0	0
Bacillus thuringiensis	0	0.651615153049738	0	0	0	0	0	0.208568076703663	0.0937583327718251	0	0	0	0	0	0	0	0	0	0	0	0	0	0	0	0	0	0	0	0	0	0	0	0	0	0	0	0	0	0	0	0	0	0	0	0	0	0	0	0
uncultured bacterium BLR18	0	0.543012627541448	0.15484318314693	0	0	0.351148968202683	0	0.0417136153407327	0.156263887953042	0	0	0	0	0	0	0	0	0	0	0	0	0.382634954391827	0	0	0	0	0	0	0	0.401799902844784	0	0	0	0	0	0	0	0	0	0	0.302916755143602	0	0	0	0	0	0	0.274125812783035	0
Bacillus pumilus	0	0.515861996164376	0.0387107957867325	0	0	0	0	0.62570423011099	0.0937583327718251	0	0	0	0	0	0	0	0	0	0	0.824997421883057	0	0	0	0	0.453984783338032	0.347479936508466	0	0	0.809236626858968	0	0	0	0	0	0	0.38999628333542	0	0	0.768624738187199	0	0	0	0	0	0	0.492280064035791	0	0	0
Bacillus subtilis	0	0.407259470656086	0	0.038035405866117	0	0	0.388910199727426	0	0	0	0	0	0	0	0	0	0	0	0	0	0	0	0.35179395568733	0	0	0	0	0	0	0	0	0	0	0	0	0	0	0	0	0	0	0	0	0	0	0	0	0	0
Burkholderia pseudomallei	0	0.380108839279014	0.0387107957867325	0	0	0.476559313989356	0	0	0.0312527775906084	0	0	0	0	0	0	0	0	0	0	0	0	0	0	0	0	0	0	0	0	0	0	0	0	0	0	0	0	0	0	0	0	0	0	0	0	0	0	0	0
Pedobacter sp. ALS-14	0	0.352958207901941	0	0	0	0	0	0	0	0	0	0	0	0	0	0	0	0	0	0	0	0	0	0	0	0	0	0	0	0	0	0	0	0	0	0	0	0	0	0	0	0	0	0.274892022413596	0	0	0	0	0
Pseudomonas sp. 3U3-1	0	0.325807576524869	0	0	0	0	0	0	0	0	0	0	0	0	0	0	0	0	0	0	0	0	0	0	0	0	0	0	0	0	0	0	0	0	0	0.38999628333542	0	0	0	0	0	0	0	0	0	0	0	0	0
Paenibacillus sp. Y412MC10	0	0.271506313770724	0.46452954944079	0	0	0	0	0.125140846022198	0	0	0	0	0	0	0	0	0	0	0	0	0	0	0	0.802919737332837	0	0	0	0	0	0	0.965763988528011	0	0	0	0	0	0.566886996746069	0	0	0.27566769472339	0	0	0	0.274892022413596	0	0	0	0	0
Mycolicibacterium fortuitum	0	0.217205051016579	0.0387107957867325	0	0	0	0	0	0	0	0.557709242747967	0.779137199048518	0.866892174217586	0.625214722181149	0	0	1.23445169513364	0.32283714447963	0	0	0	0	0.35179395568733	0	0	0	0	0	0	0	0	0	0	0.404459244057584	0.95645225079517	0	0	0.527876358687763	0.384312369093599	0	0.302916755143602	0	0.897449359176285	0	0.359848144083197	1.47684019210737	0.65967325064549	0	1.04677459959563
Plasmid pWP113a	0	0.162903788262435	0	0	0	0	0	0	0	0	0	0	0	0	0	0	0	0	0	0	0	0	0	0	0	0	0	0	0	0	0	0	0	0	0	0	0	0	0	0	0	0	0	0	0	0	0	0	0
Streptomyces albus	0	0.0814518941312173	0	0	0.0282485588432735	0	0	0	0	0	0.557709242747967	0	0	0	0	0	0.308612923783409	0	0	0	0	0	0	0	0	0	0	0	0	0	0	0	0	0	0	0	0.283443498373034	0	0	0	0	0	0	0	0	0	0	0	0
Burkholderia oklahomensis	0	0.0814518941312173	0	0	0	0	0	0	0	0	0	0	0	0	0	0	0	0	0	0	0	0	0	0	0	0	0	0	0.404618313429484	0	0	0	0	0	0	0	0.283443498373034	0	0	0	0.302916755143602	0	0.448724679588143	0	0.359848144083197	0	0	0	0
Bhargavaea cecembensis	0	0.0814518941312173	0.0387107957867325	0	0	0	0.129636733242475	0	0.0312527775906084	0	0	0	0	0	0	0	0	0	0	0	0	0	0	0	0	0	0	0	0	0	0	0	0	0	0	0	0	0	0	0	0	0	0	0	0	0	0	0	0
Shigella flexneri	0	0.0543012627541448	0	0	0.112994235373094	0	0	0	0	0	0	0	0	0	0	0	0	0	0	0	0	0	0	0	0	0	0	0	0	0	0	0	0	0	0	0	0	0	0	0	0	0	0	0	0	0	0	0	0
Janthinobacterium lividum	0	0.0543012627541448	0.116132387360197	0	0.338982706119282	0.401313106517352	0	0.125140846022198	0.3750333310873	0	0	0	0	0	0.434097489614218	0	0	0	0	0	0	0.382634954391827	0	0	0	0	0	0	0.404618313429484	0	0.643842659018674	0	0	0	0	0	0	0	0	0.27566769472339	0.302916755143602	0.358663333488754	0	0	0	0	0.65967325064549	0	0
Streptomyces venezuelae	0	0.0543012627541448	0.0774215915734649	0.038035405866117	0	0.0752462074720036	0	0	0.156263887953042	0	0	0.779137199048518	0	0	0	0	0.308612923783409	0	0	0	0	0.765269908783653	0	0	0.453984783338032	0	0	0	0	0	0	0	0	0	0	0	0	0	0	0.27566769472339	0	0.717326666977508	0	0	0	0	0	0.274125812783035	0
Pseudomonas fluorescens	0	0.0271506313770724	0	0	0	0	0	0	0	0	0	0	0	0	0	0	0	0	0	0	0	0	0	0	0	0	0	0	0	0	0	0	0	0	0	0	0	0	0	0	0	0	0	0	0	0	0	0	0
Pseudomonas stutzeri	0	0.0271506313770724	12.3100330601809	0.266247841062819	137.11850462525	0.200656553258676	0.518546932969901	0.125140846022198	0.0625055551812167	0	0	0	0	0	0	0	0	0	0	0	0	0	0	0	0	0	0	0	0	0	0	0	0	0	0	0	0	0	0	0	0	0	0	0	0	0	0	0	0
Fluoribacter gormanii	0	0.0271506313770724	0.0774215915734649	0	0	0	0	0	0.0312527775906084	0	0.557709242747967	0	0	0	0.868194979228435	0	0	0	0	0	0	0.382634954391827	0	0	0	0	0	0	0.809236626858968	1.20539970853435	0.321921329509337	0	0	0.404459244057584	0	0	0.566886996746069	0	0	0	0.302916755143602	0	0	0	0.359848144083197	0	0	0	0
Corynebacterium glutamicum	0	0.0271506313770724	0.0774215915734649	0	0	0	0	0	0	0	0	0	0	0	0	0	0	0	0	0	0	0	0	0	0.453984783338032	0	0	0	0.404618313429484	0	0	0	0	0	0	0	0	0	0	0	0	0.717326666977508	0	0	0	0	0	0	0
Serratia rubidaea	0	0.0271506313770724	0	0	0	0	0	0	0	0	0	0	0	0	0	0	0	0	0	0	0	0	0	0	0	0	0	0	0	0	0	0	0	0	0	0	0	0	0	0	0	0	0	0	0	0	0	0	0
Acinetobacter genomosp. 16BJ	0	0.0271506313770724	0	0	0	0	0	0	0	0	0	0	0	0	0	0	0	0	0	0	0	0	0	0	0	0	0	0	0	0	0	0	0	0	0	0	0	0	0	0	0	0	0	0	0	0	0	0	0
Achromobacter ruhlandii	0	0.0271506313770724	0	0	0	0	0	0	0	0	0	0	0	0	0	0	0	0	0	0	0	0	0	0	0	0	0	0	0	0	0	0	0	0	0	0	0	0	0	0	0	0	0	0	0	0	0	0	0
Paenibacillus elgii	0	0.0271506313770724	0	0	0	0	0	0	0	0	0	0	0	0	0	0	0	0	0	0	0	0	0	0	0	0	0	0	0	0	0	0	0	0	0	0	0	0	0	0	0	0	0	0.274892022413596	0	0	0	0	0
Vibrio sp. 16	0	0.0271506313770724	0	0	0	0	0	0	0	0	0	0	0	0	0	0	0	0	0	0	0	0	0	0	0	0	0	0	0	0	0	0	0	0	0	0	0	0	0	0	0.605833510287204	0.358663333488754	0	0	0	0	0	0	0
uncultured bacterium BLR3	0	0.0271506313770724	0	0	0	0	0	0	0	0	0	0	0	0	0	0	0	0	0	0	0	0	0	0	0	0	0	0	0	0	0	0	0	0	0	0	0	0	0	0	0	0	0	0	0	0	0	0	0
uncultured bacterium BLR8	0	0.0271506313770724	0	0	0	0	0	0	0.125011110362433	0	0	0	0	0	0.434097489614218	0	0	0	0	0	0	0	0	0	0	0	0	0.244012601786807	0	0.401799902844784	0	0	0	0	0	0	0	0	0	0	0	0	0	0	0	0	0	0	0
Pedobacter lusitanus	0	0.0271506313770724	0	0	0	0	0.129636733242475	0	0	0	0	0	0	0	0	0	0	0	0	0	0	0	0	0.401459868666419	0	0.347479936508466	0	0.488025203573613	0.809236626858968	0	0.321921329509337	0	0	0	0	0.38999628333542	0	0	0	0.27566769472339	0	0.358663333488754	0.897449359176285	0.274892022413596	0	0	0	0	0
Citrobacter sp.	0	0	2.8645988882182	0.038035405866117	0	0.0250820691573345	0	2.83652584316982	0	0	0	0	0	0	0	0	0	0	0	0	0	0	0	0	0	0	0	0	0	0	0	0	0	0	0	0	0	0	0	0	0	0	0	0	0	0	0	0	0
Raoultella terrigena	0	0	0.890348303094847	0	0	0	0	0	0	0	0.557709242747967	0	0	0.312607361090575	0.434097489614218	0	0	0.32283714447963	0	0	0.950620945601667	0	0	0	0.453984783338032	0	0	0.244012601786807	0	0	0	0	0	0	0.478226125397585	0.38999628333542	0	0	0	0	0	0	0	0.549784044827192	0	0.492280064035791	0	0	0.523387299797816
Paracoccus denitrificans	0	0	0.425818753654057	0	0	0	0	0	0.0312527775906084	0	0	0.779137199048518	0	0	0	0	0	0	0	0	0	0.382634954391827	0	0	0	0	0	0	0	0	0.321921329509337	0	0	0	0	0	0	0	0	0	0	0	0.448724679588143	0	0	0	0	0	0
uncultured bacterium BLR2	0	0	0.348397162080592	0	0	0	0	0	0.0937583327718251	0	0	0	0	0	0	0	0	0	0	0	0	0	0	0	0	0	0	0	0	0	0.321921329509337	0	0	0	0	0	0.283443498373034	0	0	0	0.302916755143602	0	0	0	0	0	0	0	0
Chryseobacterium gleum	0	0	0.30968636629386	0	0	0.0250820691573345	0	0.0417136153407327	0	0	0	0	0	0	0	0	0	0	0	0	0	0	0	0	0	0	0	0	0	0	0.321921329509337	0	0	0.404459244057584	0	0	0	0	0	0	0	0	0	0	0	0	0.329836625322745	0	0
Flavobacterium johnsoniae	0	0	0.30968636629386	0	0	0	0	0	0	0	0	0	0.288964058072529	0	0	0	0	0	0	0	0	0	0	0	0.453984783338032	0	0	0	0.809236626858968	0	0	0	0	0	0	0	0	0	0	0.27566769472339	0	0	0	0	0.359848144083197	0	0	0	0
Sphingopyxis alaskensis	0	0	0.30968636629386	0	0	0	0	0	0	0	0	0.779137199048518	0	0.625214722181149	0.434097489614218	0	0	0	0	0	0.475310472800833	0	0	0.401459868666419	0	0	0	0	0.404618313429484	0	0	0	0	0	0	0	0	0	0	0	0	0	0	0.274892022413596	0	0	0	0	0
Enterobacter sichuanensis	0	0	0.30968636629386	0	0	0	0	4.12964791873253	0	0	0	0	0	0	0	0	0	0	0	0	0	0	0	0.401459868666419	0	0	0	0	0	0	0	0	0	0	0	0	0	0	0	0	0	0	0	0	0	0	0	0	0
Enterobacter cancerogenus	0	0	0.270975570507127	0	0.0282485588432735	0	0	0	0	0	0	0	0	0	0	0	0	0	0	0	0	0.382634954391827	0	0	0	0	0	0	0	0	0	0	0	0	0	0	0	0	0	0	0	0	0	0	0	0	0	0	0
Micrococcus sp. SMCC G887	0	0	0.232264774720395	0	0	0.0501641383146691	9.07457132697327	0.125140846022198	1.37512221398677	0	0	2.33741159714555	0	0	0.434097489614218	0	0	0	0	0.412498710941528	0.475310472800833	0.382634954391827	1.05538186706199	0	0.907969566676064	0	0	1.22006300893403	0	0	0.643842659018674	2.2016241066517	0	0	3.3475828777831	0.77999256667084	0.566886996746069	0	1.921561845468	0.27566769472339	0.908750265430807	0	0.897449359176285	0.824676067240788	0.359848144083197	1.47684019210737	0.329836625322745	1.37062906391517	0.523387299797816
Aeromonas enteropelogenes	0	0	0.193553978933662	0	0	0	0	0.291995307385129	0	0	0	0	0	0	0	0	0	0	0	0	0	0	0	0	0	0	0	0	0.404618313429484	0	0	0	0	0	0	0	0	0	0	0	0	0	0	0	0	0	0	0	0
Buttiauxella agrestis	0	0	0.193553978933662	0	0	0	0	0.125140846022198	0	0	0	0	0	0	0	0	0	0	0	0	0	0	0	0	0	0	0	0	0	0	0	0	0	0	0	0	0	0	0	0	0	0	0	0	0	0	0	0	0
Erythrobacter flavus	0	0	0.116132387360197	0	0	0	0	0	0	0	0.557709242747967	0	0.288964058072529	0	0	0	0	0.64567428895926	0	0	0	0.382634954391827	0	0	0	0	0	0	0	0	0.321921329509337	0	0	0	1.43467837619276	0	0	0	0	0.827003084170169	0	0	0	0	0	0	0	0	0
Elizabethkingia anophelis	0	0	0.116132387360197	0	0	0.0250820691573345	0	0.0417136153407327	0	0	0	0	0	0	0	0	0	0	0	0	0	0	0	0	0	0	0	0	0	0	0	0	0	0	0	0	0	0	0	0	0	0	0	0	0	0	0	0	0
Nocardia asteroides	0	0	0.0774215915734649	0	0	0	0	0	0	0.629920069442388	0.557709242747967	0	0	0	0	0	0	0	0	0	0	0.382634954391827	0	0	0	0	0	0	0	0	0.643842659018674	0	0	0.404459244057584	0	0	0	0	0	0.827003084170169	0.302916755143602	0	0	0.549784044827192	0	0	0	0	0
Streptomyces antibioticus	0	0	0.0774215915734649	0.0760708117322339	0	0	0	0	0	0	0	0	0	0	0	0	0	0	0	0	0	0	0	0	0	0	0	0	0	0	0	0	0	0	0	0	0	0	0	0	0	0	0	0	0	0	0	0	0
Sphingobium sp. AP49	0	0	0.0774215915734649	0	0	0	0	0	0	0	0	0	0	0	0	0	0	0	0	0	0	0	0	0	0	0	0	0	0	0	0	0	0	0	0	0	0	0	0	0	0	0	0	0	0	0	0	0	0
Elizabethkingia meningoseptica	0	0	0.0387107957867325	0	0	0	0	0	0	0	0	0	0	0	0	0	0	0	0	0	0.475310472800833	0	0	0	0	0	0	0	0.404618313429484	0	0	0	0	0	0	0	0	0	0	0	0	0	0	0	0	0	0	0	0
Aeromonas caviae	0	0	0.0387107957867325	0	0	0	0	0.250281692044396	0	0	0	0	0	0	0	0	0	0	0	0	0	0	0	0	0	0	0	0	0	0	0	0	0	0	0	0	0	0	0	0	0	0.358663333488754	0.448724679588143	0	0	0	0	0	0
Streptomyces glaucescens	0	0	0.0387107957867325	0	0	0.0752462074720036	0	0	0.125011110362433	0	0	0	0.577928116145058	0.312607361090575	0.868194979228435	0	0	0.32283714447963	0	0.412498710941528	0.475310472800833	0.382634954391827	0.35179395568733	0.401459868666419	0	0	0	0.244012601786807	0	0	0.965763988528011	0	0	0.404459244057584	0	0	0	0	0.384312369093599	0.551335389446779	0.302916755143602	0	0	0	0.359848144083197	0	0.329836625322745	0.274125812783035	0
Sphingobium yanoikuyae	0	0	0.0387107957867325	0.0760708117322339	0	0	0	0	0	0	0	0	0	0.312607361090575	0	0	0	0	0	0	0	0	0	0	0	0	0	0	0	0	0	0	0	0	0	0	0	0	0	0	0	0	0	0	0	0	0	0	0
Corynebacterium jeikeium	0	0	0.0387107957867325	0	0	0	0	0	0	0	0	0	0	0.312607361090575	0	0	0	1.29134857791852	0	0	0	0.765269908783653	0	0	2.26992391669016	0.694959873016932	0	0	0.809236626858968	0.401799902844784	0	0	0	0	0	0	0.566886996746069	0	0	0	0.605833510287204	0	1.34617403876443	0	0.719696288166394	0	0	0	0
Photobacterium damselae	0	0	0.0387107957867325	0	0	0	0	1.04284038351832	0	0	0	0	0	0	0	0	0	0	0	0	0	0	0	0	0	0	0	0	0	0	0	0	0	0	0	0	0	0	0	0	0	0	0	0	0	0	0	0	0
Aliivibrio salmonicida	0	0	0.0387107957867325	0	0.141242794216367	0	0	0	0	0	0	0	0	0	0	0	0	0	0	0	0	0.765269908783653	0	0	0	0	0	0	0	0	0	0	0	0	0	0	0	0	0	0	0	0	0	0	0	0	0	0	0
Streptomyces lydicus	0	0	0.0387107957867325	0	0	0	0	0	0	0	0	0	0	0	0	0	0	0	0	0	0	0	0	0	0	0	0	0	0	0	0	0	0	0	0	0	0	0	0	0	0	0	0.448724679588143	0	0	0	0	0	0
Citrobacter gillenii	0	0	0.0387107957867325	0	0	0	0	0	0.0625055551812167	0	0	0	0	0	0.434097489614218	0	0	0.32283714447963	0	0	0	0	0	0	0	0	0	0	0	0	0	0	0	0	0.478226125397585	0	0	0	0	0	0.605833510287204	0	0	0	0.359848144083197	0	0	0	0
Saccharophagus degradans	0	0	0.0387107957867325	0	0	0	0	0	0	0	0	0	0	0	0.434097489614218	0	0	0	0	0	0	0	0.703587911374659	0	0	0	0	0	0	0	0.321921329509337	0	0	0	0	0	0	0	0	0	0.302916755143602	0.358663333488754	0	0	0	0	0	0	0.523387299797816
Caulobacter vibrioides	0	0	0.0387107957867325	0	0	0.0250820691573345	0	0.0417136153407327	0.18751666554365	0	0	0	0	0	0.434097489614218	0	0	0	0	0	0	0.382634954391827	0	0	0	0	0	0	0	0	0.321921329509337	0	0	0	0	0	0	0	0	0	0	0	0.448724679588143	0.274892022413596	0	0	0	0.274125812783035	0
Stenotrophomonas sp. TA57	0	0	0.0387107957867325	0.038035405866117	0	0	0	0	0	0	0	0	0	0.312607361090575	0.434097489614218	0	0	0	0	0.412498710941528	0	0.382634954391827	0.35179395568733	0.802919737332837	0	0	0	0	0.404618313429484	0	0.965763988528011	0	0.391593888942407	0	0	0	0	0	0	0.27566769472339	0.302916755143602	0	0	0	0	0	0	0.274125812783035	0
Corynebacterium sp. L2-79-05	0	0	0.0387107957867325	0	0	0	0	0	0	0	0	0	0	0	0	0	0	0	0	0	0	0	0	0	0	0	0	0	0	0	0	0	0	0	0	0	0	0	0	0	0	0	0	0	0	0	0	0	0
Chromobacterium haemolyticum	0	0	0.0387107957867325	0	0	0	0	0	0	0	0	0	0	0	0	0	0	0	0	0	0	0	0	0	0	0	0	0	0	0	0	0	0	0	0	0	0	0	0	0	0	0	0	0	0	0	0	0	0
Chryseobacterium sp. Stok-1	0	0	0.0387107957867325	0	0	0	0	0.125140846022198	0	0	0	0	0	0	0	0	0	0	0	0	0	0	0	0.401459868666419	0	0	0	0	0	0	0	0	0	0	0	0	0	0	0	0	0	0	0	0	0	0	0	0	0
Moraxella sp. MSG47-C17	0	0	0.0387107957867325	0	0	0	0	0	0	0	0	0.779137199048518	0	0	0	0	0	0.64567428895926	0	0	0	0	0	0	0	0	0	0	0	0	0	0	0	0	0	0	0	0	0.384312369093599	0	0	0	0	0	0	0	0	0	0
Ralstonia insidiosa	0	0	0	0.646601899723989	0	0.376231037360018	0	0	0.0312527775906084	0	0	0	0	0	0	0	0	0	0	0	0	0	0	0	0	0	0	0	0	0	0	0.629035459043344	0	0	0.478226125397585	0.77999256667084	0	0	0	0.27566769472339	0	0.358663333488754	0.448724679588143	0.824676067240788	0	0	0.329836625322745	0.54825162556607	0
Fusobacterium sp. OBRC1	0	0	0	0.608566493857872	0	0.150492414944007	0	0	0.0937583327718251	0	0	0	0	0	0	0	0	0	0	0	0	0	0	0	0	0	0	0	0	0	0	0	0	0	0	0	0	0	0	0	0	0	0	0	0	0	0	0	0
Aeromonas simiae	0	0	0	0.190177029330585	0	0.225738622416011	0	0	0	0	0	0	0	0	0	0	0	0	0	0	0	0	0	0	0	0	0	0	0	0	0	0	0	0	0	0	0	0	0	0	0	0	0	0	0.359848144083197	0	0	0	0
Cupriavidus gilardii	0	0	0	0.152141623464468	0	0	0	0	0	0	0	0	0	0	0	0	0	0.32283714447963	0.43029185836169	0	0	0	0.35179395568733	0	0.453984783338032	0	0	1.70808821250765	0	0	0	2.83065956569505	0.391593888942407	0.404459244057584	2.39113062698793	2.33997770001252	0	1.58362907606329	0.768624738187199	0.551335389446779	0.302916755143602	0	0.448724679588143	0.549784044827192	0	0.984560128071581	0.65967325064549	0	0.523387299797816
Brachyspira pilosicoli	0	0	0	0.114106217598351	0.0282485588432735	0	0	0	0.0625055551812167	0	0	0	0	0	0	0	0	0	0	0	0	0	0	0	0	0	0	0	0	0	0	0	0	0	0	0	0	0	0	0	0	0	0	0	0	0	0	0	0
Shewanella oneidensis	0	0	0	0.0760708117322339	0	0.0250820691573345	0	0	0	0	0	0	0	0	0	0	0	0	0	0	0	0	0	0	0	0	0	0	0	0	0	0	0	0	0	0	0	0	0	0	0	0	0	0	0	0	0	0	0
Streptococcus dysgalactiae	0	0	0	0.038035405866117	0	0	0	0.250281692044396	0	0	0	0	0	0	0	0	0.925838771350228	0	0	0	0	0	0	0	0	0	0	0	0	0	0	0	0	0	0	0	0	0	0	0	0	0	0	0	0	0	0	0	0
Providencia sp. 4440	0	0	0	0.038035405866117	0	0	0	0	0	0	0	0	0	0	0	0	0	0	0	0	0	0	0	0	0	0	0	0	0	0	0	0	0	0	0	0	0	0	0	0	0	0	0	0	0	0	0	0	0
Acinetobacter sp. NIPH 2168	0	0	0	0.038035405866117	0	0	0	0	0	0	0	0	0	0	0	0	0	0	0	0	0	0	0	0	0	0	0	0	0	0	0	0	0	0	0	0	0	0	0	0	0	0	0	0	0	0	0	0	0
bacterium AK-MB32	0	0	0	0	0.282485588432735	0	0	0	0.0312527775906084	0	0	0	0	0	0	0	0	0	0	0	0	0	0	0	0	0	0	0	0	0	0	0	0	0	0	0	0	0	0	0	0	0	0	0	0	0	0	0	0
Aeromonas salmonicida	0	0	0	0	0.169491353059641	0.0250820691573345	0	0.0417136153407327	0.125011110362433	0	0	0	0	0	0	0	0.308612923783409	0	0	0	0	0	0	0	0	0	0	0	0	0	0	0	0.391593888942407	0	0	0	0.283443498373034	0	0	0	0	0	0	0	0.359848144083197	0	0	0	0
Vibrio fluvialis	0	0	0	0	0.141242794216367	0	0	0	0	0	0	0	0	0	0	0	0	0	0	0	0	0	0	0	0	0	0	0	0	0	0	0	0	0	0	0	0	0	0	0	0	0	0	0	0	0	0	0	0
Aeromonas jandaei	0	0	0	0	0.0847456765298205	0	0	0	0	0	0	0	0	0	0	0	0	0	0	0	0	0	0	0	0	0	0	0	0	0	0	0	0	0	0	0	0	0	0	0	0	0	0	0	0	0	0	0	0
Acinetobacter junii	0	0	0	0	0.0847456765298205	0	0	0	0	0	0	0	0	0	0	0	0	0	0	0	0	0	0	0	0	0	0	0	0	0	0	0	0	0	0	0	0	0	0	0	0	0	0	0	0	0	0	0	0
Acinetobacter colistiniresistens	0	0	0	0	0.056497117686547	0	0	0	0	0	0	0	0	0	0	0	0	0	0	0	0	0	0	0	0	0	0	0	0	0	0	0	0	0	0	0	0	0	0	0	0	0	0	0	0	0	0	0	0
Shigella sonnei	0	0	0	0	0.0282485588432735	0	0	0	0	0	0	0	0	0	0	0.257486019796555	0	0.32283714447963	0	0.412498710941528	0	0	0	0	0	0	0	0	0	0	0	0	0	0	0	0.38999628333542	0	0	0.384312369093599	0	0	0	0	0	0	0	0	0	0
Avibacterium paragallinarum	0	0	0	0	0.0282485588432735	0	0	0	0	0	0	0	0	0	0	0	0	0	0	0	0	0	0	0	0	0	0	0	0	0	0	0	0	0	0	0	0	0	0	0	0	0	0.448724679588143	0	0	0	0	0.274125812783035	0
Riemerella anatipestifer	0	0	0	0	0.0282485588432735	0	0	0	0	0	0.557709242747967	0	0.288964058072529	0	0	0	0	0	0	0	0	0	0	0	0	0	0	0	0	0	0	0	0	0	0	0	0	0	0	0.27566769472339	0	0	0	0	0	0	0	0	0
Citrobacter amalonaticus	0	0	0	0	0.0282485588432735	0	0	0	0	0	0	0	0	0	0	0	0	0	0	0	0	0	0	0	0	0	0	0	0	0	0	0	0	0	0	0	0	0	0	0	0	0	0	0	0	0	0	0	0
Enterobacter kobei	0	0	0	0	0.0282485588432735	0	0	4.42164322611766	0	0	0	0	0	0	0	0	0	0	0	0	0	0	0	0	0	0	0	0	0	0	0	0	0	0	0	0	0	0	0	0	0	0	0	0	0	0	0	0	0
Salmonella sp. D76	0	0	0	0	0.0282485588432735	0	0	0	0	0	0	0	0	0	0	0	0	0	0	0	0	0	0	0	0	0	0	0	0	0	0	0	0	0	0	0	0	0	0	0	0	0	0	0	0	0	0	0	0
Proteus sp. VIITMP5	0	0	0	0	0.0282485588432735	0	0	0	0	0	0	0	0	0	0	0	0	0	0	0	0	0	0	0	0	0	0	0	0	0	0	0	0	0	0	0	0	0	0	0	0	0	0	0	0	0	0	0	0
Acinetobacter sp. NIPH 758	0	0	0	0	0.0282485588432735	0	0	0	0	0	0	0	0	0	0	0	0	0	0	0	0	0	0	0	0	0	0	0	0	0	0	0	0	0	0	0	0	0	0	0	0	0	0	0	0	0	0	0	0
Acinetobacter sp. LoGeW2-3	0	0	0	0	0.0282485588432735	0	0	0	0	0	0	0	0	0	0	0	0	0	0	0	0	0	0	0	0	0	0	0	0	0	0	0	0	0	0	0	0	0	0	0	0	0	0	0	0	0	0	0	0
Ochrobactrum anthropi	0	0	0	0	0	0.451477244832022	0	0	0.0312527775906084	0	0	0	0	0	0	0	0	0	0	0.824997421883057	0	0	0	0	0	0	0	0	0	0	0	0	0	0	0	0	0	0	0	0	0	0	0	0	0	0	0	0.274125812783035	0
Acinetobacter baylyi	0	0	0	0	0	0.326066899045349	0	0.709131460792455	0	0	0	0.779137199048518	0	0	0	0	0	0	0	0	0	0	0	0	0	0	0	0	0	0	0	0	0	0	0	0	0	0	0	0	0	0	0	0	0	0	0	0	0
Chryseobacterium indologenes	0	0	0	0	0	0.0250820691573345	0	0	0	0	0	0	0	0	0	0	0	0	0	0	0	0	0	0	0	0	0	0	0.404618313429484	0	0	0	0	0	0	0	0	0	0	0	0	0	0	0	0	0	0	0	0
Burkholderia cepacia	0	0	0	0	0	0.0250820691573345	0.129636733242475	0.0417136153407327	0.593802774221559	0	0	0	0.288964058072529	0	0	0	0.308612923783409	0	0	0	0	0	0	0	0	0.347479936508466	0	0.244012601786807	0	0	0	0	0	0	0	0.38999628333542	0	0.527876358687763	0	0	0	0	1.34617403876443	0	0	0	0.329836625322745	0	0
Morganella morganii	0	0	0	0	0	0.0250820691573345	0	0	0	0	0	0	0	0	0	0	0	0	0	0	0	0	0	0	0	0	0	0	0	0	0	0	0	0	0	0	0	0	0	0	0	0	0	0	0	0	0	0	0
Streptococcus intermedius	0	0	0	0	0	0.0250820691573345	0	0	0	0	0	0	0	0	0	0	0	0	0	0	0	0	0	0	0	0	0	0	0	0	0	0	0	0	0	0	0	0	0	0	0	0	0	0	0	0	0	0	0
Gardnerella vaginalis	0	0	0	0	0	0.0250820691573345	0	0	0	0	0	0	0	0	0	0	0	0	0	0	0	0	0	0	0	0	0	0	0	0	0	0	0	0	0	0	0	0	0	0	0	0	0	0	0	0	0	0	0
Bradyrhizobium diazoefficiens	0	0	0	0	0	0.0250820691573345	0	0.0417136153407327	0	0	2.23083697099187	0.779137199048518	0	0	0	0	0	0	0	0	0	0	0	0	0.453984783338032	0.694959873016932	0.392223156149137	2.68413861965487	0	0	0.321921329509337	2.83065956569505	0	0	2.39113062698793	4.28995911668962	0	0.527876358687763	2.3058742145616	1.37833847361695	0	0	0.897449359176285	1.09956808965438	1.07954443224959	3.93824051228633	0.329836625322745	0	0
Streptomyces verticillus	0	0	0	0	0	0	1.16673059918228	0.0834272306814653	0	0	0	0.779137199048518	0	0.312607361090575	0	0	0	0	0	0	0.475310472800833	0.382634954391827	0	0.802919737332837	0	0	0	0	0	0.401799902844784	0	0	0	0.404459244057584	0	0	0.850330495119103	0	0	0	0	0.358663333488754	0	0.549784044827192	0	0	0	0.274125812783035	0
Acinetobacter calcoaceticus	0	0	0	0	0	0	0.129636733242475	0.208568076703663	0.0937583327718251	0	0	0	0	0	0	0	0	0	0	0	0	0	0	0	0	0	0	0	0	0	0	0	0	0	0	0	0	0	0	0	0	0	0	0	0	0	0	0	0
Actinobacillus porcitonsillarum	0	0	0	0	0	0	0.129636733242475	0	0	0	0	0	0	0	0	0	0	0	0	0	0	0	0	0	0	0	0	0	0	0	0	0	0	0	0	0	0	0	0	0	0	0	0	0	0	0	0	0	0
Zobellia galactanivorans	0	0	0	0	0	0	0	1.04284038351832	0	0	0	0	0	0	0	0	0	0	0	0	0	0	0	0	0	0	0	0	0	0	0	0	0	0	0	0	0	0	0	0	0	0	0	0	0	0	0	0	0
Myroides odoratimimus	0	0	0	0	0	0	0	1.04284038351832	0.531297219040342	0	0	0	0	0	0	0	0	0	0	0	0	0	0	0	0	0	0	0	0	0	0.321921329509337	0	0	0	0	0	0	0	0	0	0	0	0	0	0	0	0	0	0
Acinetobacter bereziniae	0	0	0	0	0	0	0	1.04284038351832	0.0312527775906084	0	0	0	0	0	0	0	0	0	0	0	0	0	0	0	0	0	0	0	0	0	0	0	0	0	0	0	0	0	0	0	0	0	0	0	0	0	0	0	0
Ornithobacterium rhinotracheale	0	0	0	0	0	0	0	0.750845076133188	0	0	0	0	0	0	0	0	0	0	0	0	0	0	0	0	0	0	0	0	0	0	0	0	0	0	0	0	0	0	0	0	0	0	0	0	0	0	0	0	0
Shewanella algae	0	0	0	0	0	0	0	0.0834272306814653	0	0	0	0	0	0.312607361090575	0	0.257486019796555	0	0	0	0	0	0	0	0	0.453984783338032	0	0	0	0	0	0	0.943553188565016	0	0.404459244057584	0	0.77999256667084	0	0	0	0	0	0	0	0	0.359848144083197	0	0	0	0
Acinetobacter radioresistens	0	0	0	0	0	0	0	0.0834272306814653	0.0937583327718251	0	0	0	0	0	0	0	0	0	0	0	0	0	0	0	0	0	0	0	0	0	0	0	0	0	0	0	0	0	0	0	0	0	0	0	0	0	0	0	0
Staphylococcus xylosus	0	0	0	0	0	0	0	0.0417136153407327	0	0	0	0	0	0	0	0	0	0	0	0	0	0	0	0	0	0	0	0	0	0	0	0	0	0	0	0	0	0	0	0	0	0	0	0	0	0	0	0	0
Plasmid pWW100	0	0	0	0	0	0	0	0.0417136153407327	0	0	0	0	0	0	0	0	0	0	0	0	0	0	0	0	0	0	0	0	0	0	0	0	0	0	0	0	0	0	0	0	0	0	0	0	0	0	0	0	0
Buttiauxella sp. BTN01	0	0	0	0	0	0	0	0.0417136153407327	0	0	0	0	0	0	0	0	0	0	0	0	0	0	0	0	0	0	0	0	0	0	0	0	0	0	0	0	0	0	0	0	0	0	0	0	0	0	0	0	0
Desulfitobacterium dichloroeliminans	0	0	0	0	0	0	0	0.0417136153407327	0.250022220724867	0	0	0	0	0	0	0	0	0	0	0	0	0	0	0	0	0	0	0	0	0	0	0	0	0	0	0	0	0	0	0	0	0	0	0	0	0	0	0	0
bacterium OD 24	0	0	0	0	0	0	0	0.0417136153407327	0	0	0	0	0	0	0	0	0	0	0	0	0	0	0	0	0	0	0	0	0	0	0	0	0	0	0	0	0	0	0	0	0	0	0	0	0	0	0	0	0
Plasmid PDS075	0	0	0	0	0	0	0	0	0.343780553496692	0	0	0	0	0	0	0	0	0	0	0	0	0	0	0	0	0	0	0	0	0	0	0	0	0	0	0	0	0	0	0	0	0	0	0	0	0	0	0	0
Citrobacter sedlakii	0	0	0	0	0	0	0	0	0.0312527775906084	0	0	0	0	0	0	0	0	0	0	0	0	0	0	0	0	0	0	0	0	0	0	0	0	0	0	0	0	0	0	0	0	0	0	0	0	0	0	0	0
Legionella longbeachae	0	0	0	0	0	0	0	0	0	0.629920069442388	1.11541848549593	0	0	0	0.434097489614218	0	0	0	0	0	0.475310472800833	0	0	0	0	0	0	0	0	0	0.965763988528011	0	0	0.404459244057584	0	0	0.850330495119103	0	0	0	0.302916755143602	0.717326666977508	0	0	0.359848144083197	0.492280064035791	0	0	0
Streptomyces kanamyceticus	0	0	0	0	0	0	0	0	0	0.629920069442388	0	0	0	0	0	0	0	0	0	0	0	0	0	0	0	0	0	0	0	0	0	0	0	0	0	0	0	0	0	0.27566769472339	0	0	0	0	0	0	0	0	0
Ralstonia pickettii	0	0	0	0	0	0	0	0	0	0	0.557709242747967	0	0	0	0	0	0	0	0	0	0	0.382634954391827	0	0	0.453984783338032	0	0	0	0	0	0.321921329509337	0	0	0	0	0	0	0	0	0	0	0	0	0	0	0	0	0	0
Rhodococcus rhodochrous	0	0	0	0	0	0	0	0	0	0	0.557709242747967	0	0	0	0	0	0	0	0	0	0	0	0	0	0	0	0	0	0	0	0	0	0	0	0	0	0.283443498373034	0	0.768624738187199	0	0	0	0	0	0	0	0	0	0
uncultured bacterium BLR19	0	0	0	0	0	0	0	0	0	0	0.557709242747967	0	0	0	0	0	0	0	0	0	0.950620945601667	0	0	0	0	0	0	0	0	0.401799902844784	0	0	0	0	0.478226125397585	0	0	0	0	0	0	0	0.448724679588143	0	0.359848144083197	0	0	0	0
Streptomyces sp. KE1	0	0	0	0	0	0	0	0	0	0	0	0.779137199048518	0	0	0	0	0	0	0	0	0	0	0	0	0	0	0	0	0	0	0	0	0.783187777884813	0	0	0	0	0	0	0	0	0	0	0	0	0	0	0	0
Myroides odoratus	0	0	0	0	0	0	0	0	0	0	0	0	0.577928116145058	0	0	0	0	0	0	0	0	0	0	0	0	0	0	0	0	0	0	0	0	0	0.478226125397585	0	0	0	0	0	0	0	0	0.274892022413596	0	0	0	0	0
Fibrella aestuarina	0	0	0	0	0	0	0	0	0	0	0	0	0	0	0.434097489614218	0	0	0	0	0	0	0	0	0	0	0	0	0	0.404618313429484	0	0.321921329509337	0	0.391593888942407	0	0	0	0	0	0	0	0.605833510287204	0	0	0.549784044827192	0	0	0	0	0
Streptomyces sp. CNS606	0	0	0	0	0	0	0	0	0	0	0	0	0	0	0.434097489614218	0	0	0	0	0	0	0	0	0	0	0	0	0	0	0	0	0	0	0	0	0	0	0	0	0	0	0	0	0	0	0	0	0	0
Micrococcus luteus	0	0	0	0	0	0	0	0	0	0	0	0	0	0	0	0	0.308612923783409	0	0	0	0	0	0.35179395568733	0	0	0.347479936508466	0	0	0	0	0	0	0	0	0	0	0	0	0	0	0	0.358663333488754	0	0	0	0	0	0	0.523387299797816
Saccharopolyspora erythraea	0	0	0	0	0	0	0	0	0	0	0	0	0	0	0	0	0.308612923783409	0	0	0	0	0	0	0	0	0	0	0	0	0	0	0	0	0	0	0	0	0	0	0	0	0	0	0	0	0	0	0	0
Streptomyces lincolnensis	0	0	0	0	0	0	0	0	0	0	0	0	0	0	0	0	0.308612923783409	0	0	0	0	0	0	0.401459868666419	0.453984783338032	0	0	0.244012601786807	0	0	0	0	0	0	0	0	0	0	0	0	0	0	0	0	0	0	0	0	0
Nonomuraea gerenzanensis	0	0	0	0	0	0	0	0	0	0	0	0	0	0	0	0	0.308612923783409	0	0	0	0	0	0	0	0	0	0	0	0	0	0.321921329509337	0	0	0	0	0	0.283443498373034	0	0.384312369093599	0	0	0	0	0	0	0	0	0	0
Erythrobacter aquimaris	0	0	0	0	0	0	0	0	0	0	0	0	0	0	0	0	0.308612923783409	0	0	0	0.475310472800833	0	0	0	0	0	0	0	0	0	0.643842659018674	0	0	0	0	0	0	0	0	0	0	0	0	0	0	0	0	0.54825162556607	0
Microbacterium sp. CJ77	0	0	0	0	0	0	0	0	0	0	0	0	0	0	0	0	0.308612923783409	0	0	0	0	0	0	0	0	0	0	0.244012601786807	0	0	0	0	0	0	0	0	0	0	0	0	0	0	0	0	0	0	0	0	0
Erythrobacter longus	0	0	0	0	0	0	0	0	0	0	0	0	0	0	0	0	0	0.32283714447963	0	0	0	0	0	0.802919737332837	0	0	0	0.244012601786807	0	0	0	0	0	0	0	0	0	0	0	0	0	0	0.448724679588143	0	0	0	0	0	0
Teredinibacter turnerae	0	0	0	0	0	0	0	0	0	0	0	0	0	0	0	0	0	0.32283714447963	0	0	0	0	0	0	0	0	0	0	0	0	0	0	0	0	0	0	0	0	0	0	0	0	0	0	0	0	0	0	0
Saccharospirillum impatiens	0	0	0	0	0	0	0	0	0	0	0	0	0	0	0	0	0	0.32283714447963	0	0	0	0	0	0	0	0	0	0	0	0	0	0	0	0	0	0	0	0	0	0	0	0	0	0	0	0	0	0	0
Prevotella ruminicola	0	0	0	0	0	0	0	0	0	0	0	0	0	0	0	0	0	0	0	0.412498710941528	0.950620945601667	0	0	0	0	0	0	0.244012601786807	0	0	0	0	0	0	0	0.38999628333542	0.283443498373034	0	0	0	0	0.358663333488754	0	0	0.359848144083197	0	0	0	0
uncultured bacterium BLR17	0	0	0	0	0	0	0	0	0	0	0	0	0	0	0	0	0	0	0	0	0.475310472800833	0	0	0.802919737332837	0	0	0	0.73203780536042	0	0.803599805689567	0.321921329509337	1.57258864760836	1.17478166682722	0	0.478226125397585	1.55998513334168	0.283443498373034	0.527876358687763	0.768624738187199	0	0	0.358663333488754	1.34617403876443	0.549784044827192	0.359848144083197	1.96912025614316	0	0	0
Sphingobium japonicum	0	0	0	0	0	0	0	0	0	0	0	0	0	0	0	0	0	0	0	0	0	1.14790486317548	0	0	0	0	0	0	0	0	0	0	0	0	0	0	0	0	0	0	0	0	0	0	0	0	0	0	0
Lactobacillus johnsonii	0	0	0	0	0	0	0	0	0	0	0	0	0	0	0	0	0	0	0	0	0	0.382634954391827	0	0	0	0	0	0	0	0	0	0	0	0	0	0	0	0	0	0	0	0	0	0	0	0	0	0	0
Erythrobacter citreus	0	0	0	0	0	0	0	0	0	0	0	0	0	0	0	0	0	0	0	0	0	0.382634954391827	0	0	0.453984783338032	0	0	0	0	0	0.643842659018674	0	0	0	0	0	0	0	0	0	0.302916755143602	0	0	0	0	0	0	0	0
Streptomyces sp. MBRL 601	0	0	0	0	0	0	0	0	0	0	0	0	0	0	0	0	0	0	0	0	0	0.382634954391827	0	0	0	0	0	0	0	0	0	0	0	0	0	0	0	0	0	0	0	0	0	0	0	0.492280064035791	0	0	0
Chryseobacterium sp. Stok-2	0	0	0	0	0	0	0	0	0	0	0	0	0	0	0	0	0	0	0	0	0	0.382634954391827	0	0	0.907969566676064	0	0	0	0	0	0	0	0	0	0	0	0	0	0	0.27566769472339	0	0	0	0	0	0	0	0	0
Acinetobacter johnsonii	0	0	0	0	0	0	0	0	0	0	0	0	0	0	0	0	0	0	0	0	0	0	0.703587911374659	0	0	0	0	0	0	0	0	0	0.391593888942407	0	0	0.38999628333542	0	0	0	0	0	0	0	0	0	0	0	0	0
Streptoalloteichus hindustanus	0	0	0	0	0	0	0	0	0	0	0	0	0	0	0	0	0	0	0	0	0	0	0.35179395568733	0	0	0	0	0	0.404618313429484	0	0	0	0	0	0	0	0	0	0	0	0	0	0	0	0	0.492280064035791	0	0	0
Providencia sp. Y14	0	0	0	0	0	0	0	0	0	0	0	0	0	0	0	0	0	0	0	0	0	0	0.35179395568733	0	0	0	0	0	0	0	0	0	0	0	0	0	0	0	0	0	0.302916755143602	0	0	0	0	0	0.329836625322745	0	0
Moraxella sp. MSG13-C03	0	0	0	0	0	0	0	0	0	0	0	0	0	0	0	0	0	0	0	0	0	0	0.35179395568733	0	0	0	0	0	0	0	0	0	0	0	0	0	0	0	0	0	0	0	0	0	0	0	0	0	0
Bifidobacterium thermophilum	0	0	0	0	0	0	0	0	0	0	0	0	0	0	0	0	0	0	0	0	0	0	0	0.401459868666419	0	0	0	0	0	0	0	0	0.391593888942407	0	0	0	0	0	0	0	0	0	0	0	0	0	0	0	0
Moraxella pluranimalium	0	0	0	0	0	0	0	0	0	0	0	0	0	0	0	0	0	0	0	0	0	0	0	0.401459868666419	0	0	0	0	0	0	0	0	0	0	0	0	0	0	0	0	0	0	0	0	0	0	0	0	0
Acinetobacter kyonggiensis	0	0	0	0	0	0	0	0	0	0	0	0	0	0	0	0	0	0	0	0	0	0	0	0.401459868666419	0	0	0	0	0	0	0	0	0	0	0	0	0	0	0	0	0	0	0	0	0	0	0	0	0
Streptomycetaceae bacterium MP113-05	0	0	0	0	0	0	0	0	0	0	0	0	0	0	0	0	0	0	0	0	0	0	0	0.401459868666419	0	0	0	0	0	0	0	0	0	0	0	0	0	0	0	0	0	0	0	0	0	0	0	0	0
Kitasatospora griseola	0	0	0	0	0	0	0	0	0	0	0	0	0	0	0	0	0	0	0	0	0	0	0	0	0.907969566676064	0	0	0	0	0	0	0	0	0	0	0	0	0	0	0	0	0	0	0	0	0	0	0	0
Micromonospora chalcea	0	0	0	0	0	0	0	0	0	0	0	0	0	0	0	0	0	0	0	0	0	0	0	0	0.453984783338032	0	0	0	0	0	0	0	0	0	0	0	0	0	0	0	0	0	0	0	0	0	0	0	0
Enterobacter asburiae	0	0	0	0	0	0	0	0	0	0	0	0	0	0	0	0	0	0	0	0	0	0	0	0	0	0.347479936508466	0	0	0	0	0.321921329509337	0	0	0	0	0	0	0	0	0	0	0	0	0	0	0	0	0	0
Providencia stuartii	0	0	0	0	0	0	0	0	0	0	0	0	0	0	0	0	0	0	0	0	0	0	0	0	0	0	0	0.488025203573613	0	0	0	0.314517729521672	0	0	0	0	0	0	0	0	0	0	0	0.274892022413596	0	0.492280064035791	0	0	0
Streptomyces laurentii	0	0	0	0	0	0	0	0	0	0	0	0	0	0	0	0	0	0	0	0	0	0	0	0	0	0	0	0.244012601786807	0	0	0	0	0	0	0	0	0	0	0	0	0	0	0	0	0	0	0	0	0
Stigmatella aurantiaca	0	0	0	0	0	0	0	0	0	0	0	0	0	0	0	0	0	0	0	0	0	0	0	0	0	0	0	0	0.404618313429484	0	0	0	0	0	0	0	0	0	0	0	0	0	0	0	0	0	0	0	0
Pseudomonas sp.	0	0	0	0	0	0	0	0	0	0	0	0	0	0	0	0	0	0	0	0	0	0	0	0	0	0	0	0	0.404618313429484	0.401799902844784	0	0	0	0.404459244057584	0	0	0	0	0	0	0	0	0	0	0.359848144083197	0	0	0	0
Sphingobium chlorophenolicum	0	0	0	0	0	0	0	0	0	0	0	0	0	0	0	0	0	0	0	0	0	0	0	0	0	0	0	0	0.404618313429484	0	0	0	0	0	0	0	0	0	0	0	0	0	0	0	0	0	0.65967325064549	0	0
uncultured bacterium BLR12	0	0	0	0	0	0	0	0	0	0	0	0	0	0	0	0	0	0	0	0	0	0	0	0	0	0	0	0	0	0.401799902844784	0	0	0	0	0	0	0	0	0	0	0	0	0	0	0	0	0	0	0
Pedobacter sp. SI-33	0	0	0	0	0	0	0	0	0	0	0	0	0	0	0	0	0	0	0	0	0	0	0	0	0	0	0	0	0	0.401799902844784	0.321921329509337	0	0	0	0	0	0	0	0	0	0.302916755143602	0	0	0	0	0	0	0	0
Citrobacter sp. OTESBL0707	0	0	0	0	0	0	0	0	0	0	0	0	0	0	0	0	0	0	0	0	0	0	0	0	0	0	0	0	0	0	0	0	0	0	0	1.16998885000626	0	0	0	0	0	0	0	0	0	0	0	0	0
Mycolicibacterium mageritense	0	0	0	0	0	0	0	0	0	0	0	0	0	0	0	0	0	0	0	0	0	0	0	0	0	0	0	0	0	0	0	0	0	0	0	0	0	0.527876358687763	0	0	0	0	0	0	0	0	0	0	0
Staphylococcus saprophyticus	0	0	0	0	0	0	0	0	0	0	0	0	0	0	0	0	0	0	0	0	0	0	0	0	0	0	0	0	0	0	0	0	0	0	0	0	0	0	0.384312369093599	0	0	0	0	0	0	0	0	0	0
Actinobacillus pleuropneumoniae	0	0	0	0	0	0	0	0	0	0	0	0	0	0	0	0	0	0	0	0	0	0	0	0	0	0	0	0	0	0	0	0	0	0	0	0	0	0	0	0.27566769472339	0	0	0	0	0	0	0	0	0
Streptomyces avermitilis	0	0	0	0	0	0	0	0	0	0	0	0	0	0	0	0	0	0	0	0	0	0	0	0	0	0	0	0	0	0	0	0	0	0	0	0	0	0	0	0.27566769472339	0	0	0	0	0	0	0	0	0
Acinetobacter tandoii	0	0	0	0	0	0	0	0	0	0	0	0	0	0	0	0	0	0	0	0	0	0	0	0	0	0	0	0	0	0	0	0	0	0	0	0	0	0	0	0	0	0.358663333488754	0	0	0	0	0	0	0
Streptomyces actuosus	0	0	0	0	0	0	0	0	0	0	0	0	0	0	0	0	0	0	0	0	0	0	0	0	0	0	0	0	0	0	0	0	0	0	0	0	0	0	0	0	0	0	0.448724679588143	0	0	0	0	0	0
Aeromicrobium erythreum	0	0	0	0	0	0	0	0	0	0	0	0	0	0	0	0	0	0	0	0	0	0	0	0	0	0	0	0	0	0	0	0	0	0	0	0	0	0	0	0	0	0	0	0.274892022413596	0	0	0	0	0
Rhodococcus fascians	0	0	0	0	0	0	0	0	0	0	0	0	0	0	0	0	0	0	0	0	0	0	0	0	0	0	0	0	0	0	0	0	0	0	0	0	0	0	0	0	0	0	0	0	0	0	0.65967325064549	0	0
Capnocytophaga sputigena	0	0	0	0	0	0	0	0	0	0	0	0	0	0	0	0	0	0	0	0	0	0	0	0	0	0	0	0	0	0	0	0	0	0	0	0	0	0	0	0	0	0	0	0	0	0	0	0.274125812783035	0
Hafnia alvei	0	0	0	0	0	0	0	0	0	0	0	0	0	0	0	0	0	0	0	0	0	0	0	0	0	0	0	0	0	0	0	0	0	0	0	0	0	0	0	0	0	0	0	0	0	0	0	0	0
Pedobacter sp. Stok-3	0	0	0	0	0	0	0	0	0	0	0	0	0	0	0	0	0	0	0	0	0	0	0	0	0	0	0	0	0	0	0	0	0	0	0	0	0	0	0	0	0	0	0	0	0	0	0	0	0
Acinetobacter ursingii	0	0	0	0	0	0	0	0	0	0	0	0	0	0	0	0	0	0	0	0	0	0	0	0	0	0	0	0	0	0	0	0	0	0	0	0	0	0	0	0	0	0	0	0	0	0	0	0	0
Aeromonas allosaccharophila	0	0	0	0	0	0	0	0	0	0	0	0	0	0	0	0	0	0	0	0	0	0	0	0	0	0	0	0	0	0	0	0	0	0	0	0	0	0	0	0	0	0	0	0	0	0	0	0	0
Francisella philomiragia	0	0	0	0	0	0	0	0	0	0	0	0	0	0	0	0	0	0	0	0	0	0	0	0	0	0	0	0	0	0	0	0	0	0	0	0	0	0	0	0	0	0	0	0	0	0	0	0	0
uncultured bacterium BLR5	0	0	0	0	0	0	0	0	0	0	0	0	0	0	0	0	0	0	0	0	0	0	0	0	0	0	0	0	0	0	0	0	0	0	0	0	0	0	0	0	0	0	0	0	0	0	0	0	0
Mycobacterium leprae	0	0	0	0	0	0	0	0	0	0	0	0	0	0	0	0	0	0	0	0	0	0	0	0	0	0	0	0	0	0	0	0	0	0	0	0	0	0	0	0	0	0	0	0	0	0	0	0	0
Streptomyces netropsis	0	0	0	0	0	0	0	0	0	0	0	0	0	0	0	0	0	0	0	0	0	0	0	0	0	0	0	0	0	0	0	0	0	0	0	0	0	0	0	0	0	0	0	0	0	0	0	0	0
Chamaesiphon minutus	0	0	0	0	0	0	0	0	0	0	0	0	0	0	0	0	0	0	0	0	0	0	0	0	0	0	0	0	0	0	0	0	0	0	0	0	0	0	0	0	0	0	0	0	0	0	0	0	0
Streptomyces sp. SPB78	0	0	0	0	0	0	0	0	0	0	0	0	0	0	0	0	0	0	0	0	0	0	0	0	0	0	0	0	0	0	0	0	0	0	0	0	0	0	0	0	0	0	0	0	0	0	0	0	0
Chromobacterium piscinae	0	0	0	0	0	0	0	0	0	0	0	0	0	0	0	0	0	0	0	0	0	0	0	0	0	0	0	0	0	0	0	0	0	0	0	0	0	0	0	0	0	0	0	0	0	0	0	0	0
Streptomyces lavendulae	0	0	0	0	0	0	0	0	0	0	0	0	0	0	0	0	0	0	0	0	0	0	0	0	0	0	0	0	0	0	0	0	0	0	0	0	0	0	0	0	0	0	0	0	0	0	0	0	0
Micromonospora zionensis	0	0	0	0	0	0	0	0	0	0	0	0	0	0	0	0	0	0	0	0	0	0	0	0	0	0	0	0	0	0	0	0	0	0	0	0	0	0	0	0	0	0	0	0	0	0	0	0	0
Streptomyces viridochromogenes	0	0	0	0	0	0	0	0	0	0	0	0	0	0	0	0	0	0	0	0	0	0	0	0	0	0	0	0	0	0	0	0	0	0	0	0	0	0	0	0	0	0	0	0	0	0	0	0	0
Pandoraea norimbergensis	0	0	0	0	0	0	0	0	0	0	0	0	0	0	0	0	0	0	0	0	0	0	0	0	0	0	0	0	0	0	0	0	0	0	0	0	0	0	0	0	0	0	0	0	0	0	0	0	0
Streptomyces albulus	0	0	0	0	0	0	0	0	0	0	0	0	0	0	0	0	0	0	0	0	0	0	0	0	0	0	0	0	0	0	0	0	0	0	0	0	0	0	0	0	0	0	0	0	0	0	0	0	0
Shewanella baltica	0	0	0	0	0	0	0	0	0	0	0	0	0	0	0	0	0	0	0	0	0	0	0	0	0	0	0	0	0	0	0	0	0	0	0	0	0	0	0	0	0	0	0	0	0	0	0	0	0
Burkholderia glumae	0	0	0	0	0	0	0	0	0	0	0	0	0	0	0	0	0	0	0	0	0	0	0	0	0	0	0	0	0	0	0	0	0	0	0	0	0	0	0	0	0	0	0	0	0	0	0	0	0
Klebsiella variicola	0	0	0	0	0	0	0	0	0	0	0	0	0	0	0	0	0	0	0	0	0	0	0	0	0	0	0	0	0	0	0	0	0	0	0	0	0	0	0	0	0	0	0	0	0	0	0	0	0
Serratia fonticola	0	0	0	0	0	0	0	0	0	0	0	0	0	0	0	0	0	0	0	0	0	0	0	0	0	0	0	0	0	0	0	0	0	0	0	0	0	0	0	0	0	0	0	0	0	0	0	0	0
Vibrio harveyi	0	0	0	0	0	0	0	0	0	0	0	0	0	0	0	0	0	0	0	0	0	0	0	0	0	0	0	0	0	0	0	0	0	0	0	0	0	0	0	0	0	0	0	0	0	0	0	0	0
Plasmid pNG2	0	0	0	0	0	0	0	0	0	0	0	0	0	0	0	0	0	0	0	0	0	0	0	0	0	0	0	0	0	0	0	0	0	0	0	0	0	0	0	0	0	0	0	0	0	0	0	0	0
Prevotella intermedia	0	0	0	0	0	0	0	0	0	0	0	0	0	0	0	0	0	0	0	0	0	0	0	0	0	0	0	0	0	0	0	0	0	0	0	0	0	0	0	0	0	0	0	0	0	0	0	0	0
Cronobacter malonaticus	0	0	0	0	0	0	0	0	0	0	0	0	0	0	0	0	0	0	0	0	0	0	0	0	0	0	0	0	0	0	0	0	0	0	0	0	0	0	0	0	0	0	0	0	0	0	0	0	0
Plasmid pFA6	0	0	0	0	0	0	0	0	0	0	0	0	0	0	0	0	0	0	0	0	0	0	0	0	0	0	0	0	0	0	0	0	0	0	0	0	0	0	0	0	0	0	0	0	0	0	0	0	0
Chlamydia suis	0	0	0	0	0	0	0	0	0	0	0	0	0	0	0	0	0	0	0	0	0	0	0	0	0	0	0	0	0	0	0	0	0	0	0	0	0	0	0	0	0	0	0	0	0	0	0	0	0
Acinetobacter gyllenbergii	0	0	0	0	0	0	0	0	0	0	0	0	0	0	0	0	0	0	0	0	0	0	0	0	0	0	0	0	0	0	0	0	0	0	0	0	0	0	0	0	0	0	0	0	0	0	0	0	0
Enterobacter hormaechei	0	0	0	0	0	0	0	0	0	0	0	0	0	0	0	0	0	0	0	0	0	0	0	0	0	0	0	0	0	0	0	0	0	0	0	0	0	0	0	0	0	0	0	0	0	0	0	0	0
Streptomyces hygroscopicus	0	0	0	0	0	0	0	0	0	0	0	0	0	0	0	0	0	0	0	0	0	0	0	0	0	0	0	0	0	0	0	0	0	0	0	0	0	0	0	0	0	0	0	0	0	0	0	0	0
Empedobacter falsenii	0	0	0	0	0	0	0	0	0	0	0	0	0	0	0	0	0	0	0	0	0	0	0	0	0	0	0	0	0	0	0	0	0	0	0	0	0	0	0	0	0	0	0	0	0	0	0	0	0
Staphylococcus arlettae	0	0	0	0	0	0	0	0	0	0	0	0	0	0	0	0	0	0	0	0	0	0	0	0	0	0	0	0	0	0	0	0	0	0	0	0	0	0	0	0	0	0	0	0	0	0	0	0	0
Acinetobacter venetianus	0	0	0	0	0	0	0	0	0	0	0	0	0	0	0	0	0	0	0	0	0	0	0	0	0	0	0	0	0	0	0	0	0	0	0	0	0	0	0	0	0	0	0	0	0	0	0	0	0
Acinetobacter rudis	0	0	0	0	0	0	0	0	0	0	0	0	0	0	0	0	0	0	0	0	0	0	0	0	0	0	0	0	0	0	0	0	0	0	0	0	0	0	0	0	0	0	0	0	0	0	0	0	0
Elizabethkingia miricola	0	0	0	0	0	0	0	0	0	0	0	0	0	0	0	0	0	0	0	0	0	0	0	0	0	0	0	0	0	0	0	0	0	0	0	0	0	0	0	0	0	0	0	0	0	0	0	0	0
Aeromonas dhakensis	0	0	0	0	0	0	0	0	0	0	0	0	0	0	0	0	0	0	0	0	0	0	0	0	0	0	0	0	0	0	0	0	0	0	0	0	0	0	0	0	0	0	0	0	0	0	0	0	0
Bifidobacterium longum	0	0	0	0	0	0	0	0	0	0	0	0	0	0	0	0	0	0	0	0	0	0	0	0	0	0	0	0	0	0	0	0	0	0	0	0	0	0	0	0	0	0	0	0	0	0	0	0	0
Shewanella xiamenensis	0	0	0	0	0	0	0	0	0	0	0	0	0	0	0	0	0	0	0	0	0	0	0	0	0	0	0	0	0	0	0	0	0	0	0	0	0	0	0	0	0	0	0	0	0	0	0	0	0
Streptomyces sp. GBA 94-10	0	0	0	0	0	0	0	0	0	0	0	0	0	0	0	0	0	0	0	0	0	0	0	0	0	0	0	0	0	0	0	0	0	0	0	0	0	0	0	0	0	0	0	0	0	0	0	0	0
Pseudomonas putida	0	0	0	0	0	0	0	0	0	0	0	0	0	0	0	0	0	0	0	0	0	0	0	0	0	0	0	0	0	0	0	0	0	0	0	0	0	0	0	0	0	0	0	0	0	0	0	0	0
Achromobacter xylosoxidans	0	0	0	0	0	0	0	0	0	0	0	0	0	0	0	0	0	0	0	0	0	0	0	0	0	0	0	0	0	0	0	0	0	0	0	0	0	0	0	0	0	0	0	0	0	0	0	0	0
Raoultella ornithinolytica	0	0	0	0	0	0	0	0	0	0	0	0	0	0	0	0	0	0	0	0	0	0	0	0	0	0	0	0	0	0	0	0	0	0	0	0	0	0	0	0	0	0	0	0	0	0	0	0	0
Acinetobacter sp. ANC 3929	0	0	0	0	0	0	0	0	0	0	0	0	0	0	0	0	0	0	0	0	0	0	0	0	0	0	0	0	0	0	0	0	0	0	0	0	0	0	0	0	0	0	0	0	0	0	0	0	0
Anaeromyxobacter sp. Fw109-5	0	0	0	0	0	0	0	0	0	0	0	0	0	0	0	0	0	0	0	0	0	0	0	0	0	0	0	0	0	0	0	0	0	0	0	0	0	0	0	0	0	0	0	0	0	0	0	0	0
Elizabethkingia bruuniana	0	0	0	0	0	0	0	0	0	0	0	0	0	0	0	0	0	0	0	0	0	0	0	0	0	0	0	0	0	0	0	0	0	0	0	0	0	0	0	0	0	0	0	0	0	0	0	0	0
Enterococcus asini	0	0	0	0	0	0	0	0	0	0	0	0	0	0	0	0	0	0	0	0	0	0	0	0	0	0	0	0	0	0	0	0	0	0	0	0	0	0	0	0	0	0	0	0	0	0	0	0	0
Sediminispirochaeta smaragdinae	0	0	0	0	0	0	0	0	0	0	0	0	0	0	0	0	0	0	0	0	0	0	0	0	0	0	0	0	0	0	0	0	0	0	0	0	0	0	0	0	0	0	0	0	0	0	0	0	0
Enterococcus villorum	0	0	0	0	0	0	0	0	0	0	0	0	0	0	0	0	0	0	0	0	0	0	0	0	0	0	0	0	0	0	0	0	0	0	0	0	0	0	0	0	0	0	0	0	0	0	0	0	0
Acinetobacter sp. NIPH 1847	0	0	0	0	0	0	0	0	0	0	0	0	0	0	0	0	0	0	0	0	0	0	0	0	0	0	0	0	0	0	0	0	0	0	0	0	0	0	0	0	0	0	0	0	0	0	0	0	0
Lactobacillus sp. OTU4228	0	0	0	0	0	0	0	0	0	0	0	0	0	0	0	0	0	0	0	0	0	0	0	0	0	0	0	0	0	0	0	0	0	0	0	0	0	0	0	0	0	0	0	0	0	0	0	0	0
uncultured bacterium Ak20-3	0	0	0	0	0	0	0	0	0	0	0	0	0	0	0	0	0	0	0	0	0	0	0	0	0	0	0	0	0	0	0	0	0	0	0	0	0	0	0	0	0	0	0	0	0	0	0	0	0
Shewanella livingstonensis	0	0	0	0	0	0	0	0	0	0	0	0	0	0	0	0	0	0	0	0	0	0	0	0	0	0	0	0	0	0	0	0	0	0	0	0	0	0	0	0	0	0	0	0	0	0	0	0	0
Rahnella sp. 42-Carrot	0	0	0	0	0	0	0	0	0	0	0	0	0	0	0	0	0	0	0	0	0	0	0	0	0	0	0	0	0	0	0	0	0	0	0	0	0	0	0	0	0	0	0	0	0	0	0	0	0
Aeromonas sobria	0	0	0	0	0	0	0	0	0	0	0	0	0	0	0	0	0	0	0	0	0	0	0	0	0	0	0	0	0	0	0	0	0	0	0	0	0	0	0	0	0	0	0	0	0	0	0	0	0
Shewanella bicestrii	0	0	0	0	0	0	0	0	0	0	0	0	0	0	0	0	0	0	0	0	0	0	0	0	0	0	0	0	0	0	0	0	0	0	0	0	0	0	0	0	0	0	0	0	0	0	0	0	0
Enterococcus phoeniculicola	0	0	0	0	0	0	0	0	0	0	0	0	0	0	0	0	0	0	0	0	0	0	0	0	0	0	0	0	0	0	0	0	0	0	0	0	0	0	0	0	0	0	0	0	0	0	0	0	0
Acinetobacter beijerinckii	0	0	0	0	0	0	0	0	0	0	0	0	0	0	0	0	0	0	0	0	0	0	0	0	0	0	0	0	0	0	0	0	0	0	0	0	0	0	0	0	0	0	0	0	0	0	0	0	0
Clostridiaceae bacterium K10	0	0	0	0	0	0	0	0	0	0	0	0	0	0	0	0	0	0	0	0	0	0	0	0	0	0	0	0	0	0	0	0	0	0	0	0	0	0	0	0	0	0	0	0	0	0	0	0	0
Bordetella bronchiseptica	0	0	0	0	0	0	0	0	0	0	0	0	0	0	0	0	0	0	0	0	0	0	0	0	0	0	0	0	0	0	0	0	0	0	0	0	0	0	0	0	0	0	0	0	0	0	0	0	0
Trueperella pyogenes	0	0	0	0	0	0	0	0	0	0	0	0	0	0	0	0	0	0	0	0	0	0	0	0	0	0	0	0	0	0	0	0	0	0	0	0	0	0	0	0	0	0	0	0	0	0	0	0	0
Streptomyces flavoviridis	0	0	0	0	0	0	0	0	0	0	0	0	0	0	0	0	0	0	0	0	0	0	0	0	0	0	0	0	0	0	0	0	0	0	0	0	0	0	0	0	0	0	0	0	0	0	0	0	0
Enterococcus dispar	0	0	0	0	0	0	0	0	0	0	0	0	0	0	0	0	0	0	0	0	0	0	0	0	0	0	0	0	0	0	0	0	0	0	0	0	0	0	0	0	0	0	0	0	0	0	0	0	0
Micromonospora rosea	0	0	0	0	0	0	0	0	0	0	0	0	0	0	0	0	0	0	0	0	0	0	0	0	0	0	0	0	0	0	0	0	0	0	0	0	0	0	0	0	0	0	0	0	0	0	0	0	0
Acinetobacter sp. BM2722	0	0	0	0	0	0	0	0	0	0	0	0	0	0	0	0	0	0	0	0	0	0	0	0	0	0	0	0	0	0	0	0	0	0	0	0	0	0	0	0	0	0	0	0	0	0	0	0	0
Staphylococcus equorum	0	0	0	0	0	0	0	0	0	0	0	0	0	0	0	0	0	0	0	0	0	0	0	0	0	0	0	0	0	0	0	0	0	0	0	0	0	0	0	0	0	0	0	0	0	0	0	0	0
uncultured bacterium HHV35	0	0	0	0	0	0	0	0	0	0	0	0	0	0	0	0	0	0	0	0	0	0	0	0	0	0	0	0	0	0	0	0	0	0	0	0	0	0	0	0	0	0	0	0	0	0	0	0	0
Streptomyces sp. 769	0	0	0	0	0	0	0	0	0	0	0	0	0	0	0	0	0	0	0	0	0	0	0	0	0	0	0	0	0	0	0	0	0	0	0	0	0	0	0	0	0	0	0	0	0	0	0	0	0
Achromobacter insuavis	0	0	0	0	0	0	0	0	0	0	0	0	0	0	0	0	0	0	0	0	0	0	0	0	0	0	0	0	0	0	0	0	0	0	0	0	0	0	0	0	0	0	0	0	0	0	0	0	0
Streptomyces cacaoi	0	0	0	0	0	0	0	0	0	0	0	0	0	0	0	0	0	0	0	0	0	0	0	0	0	0	0	0	0	0	0	0	0	0	0	0	0	0	0	0	0	0	0	0	0	0	0	0	0
mixed culture bacterium PE_gF3SD01_32	0	0	0	0	0	0	0	0	0	0	0	0	0	0	0	0	0	0	0	0	0	0	0	0	0	0	0	0	0	0	0	0	0	0	0	0	0	0	0	0	0	0	0	0	0	0	0	0	0
Helcococcus kunzii	0	0	0	0	0	0	0	0	0	0	0	0	0	0	0	0	0	0	0	0	0	0	0	0	0	0	0	0	0	0	0	0	0	0	0	0	0	0	0	0	0	0	0	0	0	0	0	0	0
Proteus penneri	0	0	0	0	0	0	0	0	0	0	0	0	0	0	0	0	0	0	0	0	0	0	0	0	0	0	0	0	0	0	0	0	0	0	0	0	0	0	0	0	0	0	0	0	0	0	0	0	0
Shewanella frigidimarina	0	0	0	0	0	0	0	0	0	0	0	0	0	0	0	0	0	0	0	0	0	0	0	0	0	0	0	0	0	0	0	0	0	0	0	0	0	0	0	0	0	0	0	0	0	0	0	0	0
Streptoalloteichus tenebrarius	0	0	0	0	0	0	0	0	0	0	0	0	0	0	0	0	0	0	0	0	0	0	0	0	0	0	0	0	0	0	0	0	0	0	0	0	0	0	0	0	0	0	0	0	0	0	0	0	0
Alcaligenes faecalis	0	0	0	0	0	0	0	0	0	0	0	0	0	0	0	0	0	0	0	0	0	0	0	0	0	0	0	0	0	0	0	0	0	0	0	0	0	0	0	0	0	0	0	0	0	0	0	0	0
Streptomyces sulphureus	0	0	0	0	0	0	0	0	0	0	0	0	0	0	0	0	0	0	0	0	0	0	0	0	0	0	0	0	0	0	0	0	0	0	0	0	0	0	0	0	0	0	0	0	0	0	0	0	0
Vibrio vulnificus	0	0	0	0	0	0	0	0	0	0	0	0	0	0	0	0	0	0	0	0	0	0	0	0	0	0	0	0	0	0	0	0	0	0	0	0	0	0	0	0	0	0	0	0	0	0	0	0	0
Enterococcus mundtii	0	0	0	0	0	0	0	0	0	0	0	0	0	0	0	0	0	0	0	0	0	0	0	0	0	0	0	0	0	0	0	0	0	0	0	0	0	0	0	0	0	0	0	0	0	0	0	0	0
Photobacterium sp. TC32	0	0	0	0	0	0	0	0	0	0	0	0	0	0	0	0	0	0	0	0	0	0	0	0	0	0	0	0	0	0	0	0	0	0	0	0	0	0	0	0	0	0	0	0	0	0	0	0	0
Acinetobacter haemolyticus	0	0	0	0	0	0	0	0	0	0	0	0	0	0	0	0	0	0	0	0	0	0	0	0	0	0	0	0	0	0	0	0	0	0	0	0	0	0	0	0	0	0	0	0	0	0	0	0	0
Empedobacter brevis	0	0	0	0	0	0	0	0	0	0	0	0	0	0	0	0	0	0	0	0	0	0	0	0	0	0	0	0	0	0	0	0	0	0	0	0	0	0	0	0	0	0	0	0	0	0	0	0	0
Streptomyces mobaraensis	0	0	0	0	0	0	0	0	0	0	0	0	0	0	0	0	0	0	0	0	0	0	0	0	0	0	0	0	0	0	0	0	0	0	0	0	0	0	0	0	0	0	0	0	0	0	0	0	0
Kluyvera sp. MRB7	0	0	0	0	0	0	0	0	0	0	0	0	0	0	0	0	0	0	0	0	0	0	0	0	0	0	0	0	0	0	0	0	0	0	0	0	0	0	0	0	0	0	0	0	0	0	0	0	0
Kluyvera sp.	0	0	0	0	0	0	0	0	0	0	0	0	0	0	0	0	0	0	0	0	0	0	0	0	0	0	0	0	0	0	0	0	0	0	0	0	0	0	0	0	0	0	0	0	0	0	0	0	0
Acinetobacter bouvetii	0	0	0	0	0	0	0	0	0	0	0	0	0	0	0	0	0	0	0	0	0	0	0	0	0	0	0	0	0	0	0	0	0	0	0	0	0	0	0	0	0	0	0	0	0	0	0	0	0
Pseudomonas luteola	0	0	0	0	0	0	0	0	0	0	0	0	0	0	0	0	0	0	0	0	0	0	0	0	0	0	0	0	0	0	0	0	0	0	0	0	0	0	0	0	0	0	0	0	0	0	0	0	0
Pandoraea pulmonicola	0	0	0	0	0	0	0	0	0	0	0	0	0	0	0	0	0	0	0	0	0	0	0	0	0	0	0	0	0	0	0	0	0	0	0	0	0	0	0	0	0	0	0	0	0	0	0	0	0
Klebsiella sp. MB45	0	0	0	0	0	0	0	0	0	0	0	0	0	0	0	0	0	0	0	0	0	0	0	0	0	0	0	0	0	0	0	0	0	0	0	0	0	0	0	0	0	0	0	0	0	0	0	0	0
Burkholderia vietnamiensis	0	0	0	0	0	0	0	0	0	0	0	0	0	0	0	0	0	0	0	0	0	0	0	0	0	0	0	0	0	0	0	0	0	0	0	0	0	0	0	0	0	0	0	0	0	0	0	0	0
Acinetobacter sp. CIP 110321	0	0	0	0	0	0	0	0	0	0	0	0	0	0	0	0	0	0	0	0	0	0	0	0	0	0	0	0	0	0	0	0	0	0	0	0	0	0	0	0	0	0	0	0	0	0	0	0	0
Citrobacter youngae	0	0	0	0	0	0	0	0	0	0	0	0	0	0	0	0	0	0	0	0	0	0	0	0	0	0	0	0	0	0	0	0	0	0	0	0	0	0	0	0	0	0	0	0	0	0	0	0	0
Delftia acidovorans	0	0	0	0	0	0	0	0	0	0	0	0	0	0	0	0	0	0	0	0	0	0	0	0	0	0	0	0	0	0	0	0	0	0	0	0	0	0	0	0	0	0	0	0	0	0	0	0	0
Pseudomonas sp. NBRC 111127	0	0	0	0	0	0	0	0	0	0	0	0	0	0	0	0	0	0	0	0	0	0	0	0	0	0	0	0	0	0	0	0	0	0	0	0	0	0	0	0	0	0	0	0	0	0	0	0	0
Staphylococcus hyicus	0	0	0	0	0	0	0	0	0	0	0	0	0	0	0	0	0	0	0	0	0	0	0	0	0	0	0	0	0	0	0	0	0	0	0	0	0	0	0	0	0	0	0	0	0	0	0	0	0
uncultured bacterium BLR9	0	0	0	0	0	0	0	0	0	0	0	0	0	0	0	0	0	0	0	0	0	0	0	0	0	0	0	0	0	0	0	0	0	0	0	0	0	0	0	0	0	0	0	0	0	0	0	0	0
Streptococcus thermophilus	0	0	0	0	0	0	0	0	0	0	0	0	0	0	0	0	0	0	0	0	0	0	0	0	0	0	0	0	0	0	0	0	0	0	0	0	0	0	0	0	0	0	0	0	0	0	0	0	0
Xanthomonas oryzae	0	0	0	0	0	0	0	0	0	0	0	0	0	0	0	0	0	0	0	0	0	0	0	0	0	0	0	0	0	0	0	0	0	0	0	0	0	0	0	0	0	0	0	0	0	0	0	0	0
Streptomyces xiaopingdaonensis	0	0	0	0	0	0	0	0	0	0	0	0	0	0	0	0	0	0	0	0	0	0	0	0	0	0	0	0	0	0	0	0	0	0	0	0	0	0	0	0	0	0	0	0	0	0	0	0	0
bacterium AK-MB47	0	0	0	0	0	0	0	0	0	0	0	0	0	0	0	0	0	0	0	0	0	0	0	0	0	0	0	0	0	0	0	0	0	0	0	0	0	0	0	0	0	0	0	0	0	0	0	0	0
Lactobacillus sp. PC121B	0	0	0	0	0	0	0	0	0	0	0	0	0	0	0	0	0	0	0	0	0	0	0	0	0	0	0	0	0	0	0	0	0	0	0	0	0	0	0	0	0	0	0	0	0	0	0	0	0
Megasphaera elsdenii	0	0	0	0	0	0	0	0	0	0	0	0	0	0	0	0	0	0	0	0	0	0	0	0	0	0	0	0	0	0	0	0	0	0	0	0	0	0	0	0	0	0	0	0	0	0	0	0	0
Streptomyces wedmorensis	0	0	0	0	0	0	0	0	0	0	0	0	0	0	0	0	0	0	0	0	0	0	0	0	0	0	0	0	0	0	0	0	0	0	0	0	0	0	0	0	0	0	0	0	0	0	0	0	0
Pandoraea sputorum	0	0	0	0	0	0	0	0	0	0	0	0	0	0	0	0	0	0	0	0	0	0	0	0	0	0	0	0	0	0	0	0	0	0	0	0	0	0	0	0	0	0	0	0	0	0	0	0	0
Ruminococcus gauvreauii	0	0	0	0	0	0	0	0	0	0	0	0	0	0	0	0	0	0	0	0	0	0	0	0	0	0	0	0	0	0	0	0	0	0	0	0	0	0	0	0	0	0	0	0	0	0	0	0	0
Yersinia mollaretii	0	0	0	0	0	0	0	0	0	0	0	0	0	0	0	0	0	0	0	0	0	0	0	0	0	0	0	0	0	0	0	0	0	0	0	0	0	0	0	0	0	0	0	0	0	0	0	0	0
Moraxella sp. RCAD0137	0	0	0	0	0	0	0	0	0	0	0	0	0	0	0	0	0	0	0	0	0	0	0	0	0	0	0	0	0	0	0	0	0	0	0	0	0	0	0	0	0	0	0	0	0	0	0	0	0
Chromobacterium violaceum	0	0	0	0	0	0	0	0	0	0	0	0	0	0	0	0	0	0	0	0	0	0	0	0	0	0	0	0	0	0	0	0	0	0	0	0	0	0	0	0	0	0	0	0	0	0	0	0	0
Plasmid pE5	0	0	0	0	0	0	0	0	0	0	0	0	0	0	0	0	0	0	0	0	0	0	0	0	0	0	0	0	0	0	0	0	0	0	0	0	0	0	0	0	0	0	0	0	0	0	0	0	0
Acinetobacter guillouiae	0	0	0	0	0	0	0	0	0	0	0	0	0	0	0	0	0	0	0	0	0	0	0	0	0	0	0	0	0	0	0	0	0	0	0	0	0	0	0	0	0	0	0	0	0	0	0	0	0
Acinetobacter sp. ETR1	0	0	0	0	0	0	0	0	0	0	0	0	0	0	0	0	0	0	0	0	0	0	0	0	0	0	0	0	0	0	0	0	0	0	0	0	0	0	0	0	0	0	0	0	0	0	0	0	0
Rahnella aquatilis	0	0	0	0	0	0	0	0	0	0	0	0	0	0	0	0	0	0	0	0	0	0	0	0	0	0	0	0	0	0	0	0	0	0	0	0	0	0	0	0	0	0	0	0	0	0	0	0	0
Acinetobacter nosocomialis	0	0	0	0	0	0	0	0	0	0	0	0	0	0	0	0	0	0	0	0	0	0	0	0	0	0	0	0	0	0	0	0	0	0	0	0	0	0	0	0	0	0	0	0	0	0	0	0	0
Acinetobacter sp. MRSN7700	0	0	0	0	0	0	0	0	0	0	0	0	0	0	0	0	0	0	0	0	0	0	0	0	0	0	0	0	0	0	0	0	0	0	0	0	0	0	0	0	0	0	0	0	0	0	0	0	0
uncultured bacterium IN-02	0	0	0	0	0	0	0	0	0	0	0	0	0	0	0	0	0	0	0	0	0	0	0	0	0	0	0	0	0	0	0	0	0	0	0	0	0	0	0	0	0	0	0	0	0	0	0	0	0
Shewanella sp. W17	0	0	0	0	0	0	0	0	0	0	0	0	0	0	0	0	0	0	0	0	0	0	0	0	0	0	0	0	0	0	0	0	0	0	0	0	0	0	0	0	0	0	0	0	0	0	0	0	0
Shewanella sp.	0	0	0	0	0	0	0	0	0	0	0	0	0	0	0	0	0	0	0	0	0	0	0	0	0	0	0	0	0	0	0	0	0	0	0	0	0	0	0	0	0	0	0	0	0	0	0	0	0
Acinetobacter sp. MRSN7616	0	0	0	0	0	0	0	0	0	0	0	0	0	0	0	0	0	0	0	0	0	0	0	0	0	0	0	0	0	0	0	0	0	0	0	0	0	0	0	0	0	0	0	0	0	0	0	0	0
Acinetobacter sp. WC-323	0	0	0	0	0	0	0	0	0	0	0	0	0	0	0	0	0	0	0	0	0	0	0	0	0	0	0	0	0	0	0	0	0	0	0	0	0	0	0	0	0	0	0	0	0	0	0	0	0
Acinetobacter sp. NIPH 3623	0	0	0	0	0	0	0	0	0	0	0	0	0	0	0	0	0	0	0	0	0	0	0	0	0	0	0	0	0	0	0	0	0	0	0	0	0	0	0	0	0	0	0	0	0	0	0	0	0
Klebsiella aerogenes	0	0	0	0	0	0	0	0	0	0	0	0	0	0	0	0	0	0	0	0	0	0	0	0	0	0	0	0	0	0	0	0	0	0	0	0	0	0	0	0	0	0	0	0	0	0	0	0	0
Plasmid pGT633	0	0	0	0	0	0	0	0	0	0	0	0	0	0	0	0	0	0	0	0	0	0	0	0	0	0	0	0	0	0	0	0	0	0	0	0	0	0	0	0	0	0	0	0	0	0	0	0	0
Acinetobacter bohemicus	0	0	0	0	0	0	0	0	0	0	0	0	0	0	0	0	0	0	0	0	0	0	0	0	0	0	0	0	0	0	0	0	0	0	0	0	0	0	0	0	0	0	0	0	0	0	0	0	0
Streptomyces sp.	0	0	0	0	0	0	0	0	0	0	0	0	0	0	0	0	0	0	0	0	0	0	0	0	0	0	0	0	0	0	0	0	0	0	0	0	0	0	0	0	0	0	0	0	0	0	0	0	0
Staphylococcus lentus	0	0	0	0	0	0	0	0	0	0	0	0	0	0	0	0	0	0	0	0	0	0	0	0	0	0	0	0	0	0	0	0	0	0	0	0	0	0	0	0	0	0	0	0	0	0	0	0	0
[Pasteurella] aerogenes	0	0	0	0	0	0	0	0	0	0	0	0	0	0	0	0	0	0	0	0	0	0	0	0	0	0	0	0	0	0	0	0	0	0	0	0	0	0	0	0	0	0	0	0	0	0	0	0	0
Gram-negative bacterium TC71	0	0	0	0	0	0	0	0	0	0	0	0	0	0	0	0	0	0	0	0	0	0	0	0	0	0	0	0	0	0	0	0	0	0	0	0	0	0	0	0	0	0	0	0	0	0	0	0	0
Clostridium septicum	0	0	0	0	0	0	0	0	0	0	0	0	0	0	0	0	0	0	0	0	0	0	0	0	0	0	0	0	0	0	0	0	0	0	0	0	0	0	0	0	0	0	0	0	0	0	0	0	0
Klebsiella sp. KF07	0	0	0	0	0	0	0	0	0	0	0	0	0	0	0	0	0	0	0	0	0	0	0	0	0	0	0	0	0	0	0	0	0	0	0	0	0	0	0	0	0	0	0	0	0	0	0	0	0
Shigella sp. SH284	0	0	0	0	0	0	0	0	0	0	0	0	0	0	0	0	0	0	0	0	0	0	0	0	0	0	0	0	0	0	0	0	0	0	0	0	0	0	0	0	0	0	0	0	0	0	0	0	0
Pantoea agglomerans	0	0	0	0	0	0	0	0	0	0	0	0	0	0	0	0	0	0	0	0	0	0	0	0	0	0	0	0	0	0	0	0	0	0	0	0	0	0	0	0	0	0	0	0	0	0	0	0	0
bacterium AK-MB35	0	0	0	0	0	0	0	0	0	0	0	0	0	0	0	0	0	0	0	0	0	0	0	0	0	0	0	0	0	0	0	0	0	0	0	0	0	0	0	0	0	0	0	0	0	0	0	0	0
Citrobacter braakii	0	0	0	0	0	0	0	0	0	0	0	0	0	0	0	0	0	0	0	0	0	0	0	0	0	0	0	0	0	0	0	0	0	0	0	0	0	0	0	0	0	0	0	0	0	0	0	0	0
uncultured bacterium BLR7	0	0	0	0	0	0	0	0	0	0	0	0	0	0	0	0	0	0	0	0	0	0	0	0	0	0	0	0	0	0	0	0	0	0	0	0	0	0	0	0	0	0	0	0	0	0	0	0	0
Acinetobacter sp. NIPH 542	0	0	0	0	0	0	0	0	0	0	0	0	0	0	0	0	0	0	0	0	0	0	0	0	0	0	0	0	0	0	0	0	0	0	0	0	0	0	0	0	0	0	0	0	0	0	0	0	0
Neisseria gonorrhoeae	0	0	0	0	0	0	0	0	0	0	0	0	0	0	0	0	0	0	0	0	0	0	0	0	0	0	0	0	0	0	0	0	0	0	0	0	0	0	0	0	0	0	0	0	0	0	0	0	0
Amycolatopsis orientalis	0	0	0	0	0	0	0	0	0	0	0	0	0	0	0	0	0	0	0	0	0	0	0	0	0	0	0	0	0	0	0	0	0	0	0	0	0	0	0	0	0	0	0	0	0	0	0	0	0
Acinetobacter sp. CIP-A165	0	0	0	0	0	0	0	0	0	0	0	0	0	0	0	0	0	0	0	0	0	0	0	0	0	0	0	0	0	0	0	0	0	0	0	0	0	0	0	0	0	0	0	0	0	0	0	0	0
Streptomyces odonnellii	0	0	0	0	0	0	0	0	0	0	0	0	0	0	0	0	0	0	0	0	0	0	0	0	0	0	0	0	0	0	0	0	0	0	0	0	0	0	0	0	0	0	0	0	0	0	0	0	0
Klebsiella quasipneumoniae	0	0	0	0	0	0	0	0	0	0	0	0	0	0	0	0	0	0	0	0	0	0	0	0	0	0	0	0	0	0	0	0	0	0	0	0	0	0	0	0	0	0	0	0	0	0	0	0	0
Streptococcus mitis	0	0	0	0	0	0	0	0	0	0	0	0	0	0	0	0	0	0	0	0	0	0	0	0	0	0	0	0	0	0	0	0	0	0	0	0	0	0	0	0	0	0	0	0	0	0	0	0	0
Pseudomonas syringae	0	0	0	0	0	0	0	0	0	0	0	0	0	0	0	0	0	0	0	0	0	0	0	0	0	0	0	0	0	0	0	0	0	0	0	0	0	0	0	0	0	0	0	0	0	0	0	0	0
Staphylococcus capitis	0	0	0	0	0	0	0	0	0	0	0	0	0	0	0	0	0	0	0	0	0	0	0	0	0	0	0	0	0	0	0	0	0	0	0	0	0	0	0	0	0	0	0	0	0	0	0	0	0
Elizabethkingia ursingii	0	0	0	0	0	0	0	0	0	0	0	0	0	0	0	0	0	0	0	0	0	0	0	0	0	0	0	0	0	0	0	0	0	0	0	0	0	0	0	0	0	0	0	0	0	0	0	0	0
Staphylococcus warneri	0	0	0	0	0	0	0	0	0	0	0	0	0	0	0	0	0	0	0	0	0	0	0	0	0	0	0	0	0	0	0	0	0	0	0	0	0	0	0	0	0	0	0	0	0	0	0	0	0
bacterium NV 66	0	0	0	0	0	0	0	0	0	0	0	0	0	0	0	0	0	0	0	0	0	0	0	0	0	0	0	0	0	0	0	0	0	0	0	0	0	0	0	0	0	0	0	0	0	0	0	0	0
Acinetobacter oleivorans	0	0	0	0	0	0	0	0	0	0	0	0	0	0	0	0	0	0	0	0	0	0	0	0	0	0	0	0	0	0	0	0	0	0	0	0	0	0	0	0	0	0	0	0	0	0	0	0	0
Staphylococcus hominis	0	0	0	0	0	0	0	0	0	0	0	0	0	0	0	0	0	0	0	0	0	0	0	0	0	0	0	0	0	0	0	0	0	0	0	0	0	0	0	0	0	0	0	0	0	0	0	0	0
Elizabethkingia occulta	0	0	0	0	0	0	0	0	0	0	0	0	0	0	0	0	0	0	0	0	0	0	0	0	0	0	0	0	0	0	0	0	0	0	0	0	0	0	0	0	0	0	0	0	0	0	0	0	0
Lactobacillus sakei	0	0	0	0	0	0	0	0	0	0	0	0	0	0	0	0	0	0	0	0	0	0	0	0	0	0	0	0	0	0	0	0	0	0	0	0	0	0	0	0	0	0	0	0	0	0	0	0	0
Ureaplasma urealyticum	0	0	0	0	0	0	0	0	0	0	0	0	0	0	0	0	0	0	0	0	0	0	0	0	0	0	0	0	0	0	0	0	0	0	0	0	0	0	0	0	0	0	0	0	0	0	0	0	0
Prevotella buccae	0	0	0	0	0	0	0	0	0	0	0	0	0	0	0	0	0	0	0	0	0	0	0	0	0	0	0	0	0	0	0	0	0	0	0	0	0	0	0	0	0	0	0	0	0	0	0	0	0
bacterium AK-MB57	0	0	0	0	0	0	0	0	0	0	0	0	0	0	0	0	0	0	0	0	0	0	0	0	0	0	0	0	0	0	0	0	0	0	0	0	0	0	0	0	0	0	0	0	0	0	0	0	0
Bacteroides ovatus	0	0	0	0	0	0	0	0	0	0	0	0	0	0	0	0	0	0	0	0	0	0	0	0	0	0	0	0	0	0	0	0	0	0	0	0	0	0	0	0	0	0	0	0	0	0	0	0	0
Pseudomonas libanensis	0	0	0	0	0	0	0	0	0	0	0	0	0	0	0	0	0	0	0	0	0	0	0	0	0	0	0	0	0	0	0	0	0	0	0	0	0	0	0	0	0	0	0	0	0	0	0	0	0
Staphylococcus epidermidis	0	0	0	0	0	0	0	0	0	0	0	0	0	0	0	0	0	0	0	0	0	0	0	0	0	0	0	0	0	0	0	0	0	0	0	0	0	0	0	0	0	0	0	0	0	0	0	0	0
Geobacillus stearothermophilus	0	0	0	0	0	0	0	0	0	0	0	0	0	0	0	0	0	0	0	0	0	0	0	0	0	0	0	0	0	0	0	0	0	0	0	0	0	0	0	0	0	0	0	0	0	0	0	0	0
Pseudochrobactrum sp. AO18b	0	0	0	0	0	0	0	0	0	0	0	0	0	0	0	0	0	0	0	0	0	0	0	0	0	0	0	0	0	0	0	0	0	0	0	0	0	0	0	0	0	0	0	0	0	0	0	0	0
Enterobacter bugandensis	0	0	0	0	0	0	0	0	0	0	0	0	0	0	0	0	0	0	0	0	0	0	0	0	0	0	0	0	0	0	0	0	0	0	0	0	0	0	0	0	0	0	0	0	0	0	0	0	0
Acinetobacter sp. NIPH 2100	0	0	0	0	0	0	0	0	0	0	0	0	0	0	0	0	0	0	0	0	0	0	0	0	0	0	0	0	0	0	0	0	0	0	0	0	0	0	0	0	0	0	0	0	0	0	0	0	0
Lactobacillus fermentum	0	0	0	0	0	0	0	0	0	0	0	0	0	0	0	0	0	0	0	0	0	0	0	0	0	0	0	0	0	0	0	0	0	0	0	0	0	0	0	0	0	0	0	0	0	0	0	0	0
Acinetobacter sp. CIP 51.11	0	0	0	0	0	0	0	0	0	0	0	0	0	0	0	0	0	0	0	0	0	0	0	0	0	0	0	0	0	0	0	0	0	0	0	0	0	0	0	0	0	0	0	0	0	0	0	0	0
Streptomyces sp. M10	0	0	0	0	0	0	0	0	0	0	0	0	0	0	0	0	0	0	0	0	0	0	0	0	0	0	0	0	0	0	0	0	0	0	0	0	0	0	0	0	0	0	0	0	0	0	0	0	0
Acinetobacter lactucae	0	0	0	0	0	0	0	0	0	0	0	0	0	0	0	0	0	0	0	0	0	0	0	0	0	0	0	0	0	0	0	0	0	0	0	0	0	0	0	0	0	0	0	0	0	0	0	0	0
[truncated: 910 more columns]
