# Supplementary material for: Origin Sample Prediction and Spatial Modeling of Antimicrobial Resistance in Metagenomic Sequencing Data
Source: Front Genet. 2021 Mar 4;12:642991. doi: 10.3389/fgene.2021.642991 (PMC7983949; doi:10.3389/fgene.2021.642991)
Supplement: Supplementary file 1 [file Data_Sheet_1.ZIP › Metadata_AMR.csv]

Sample	UUID	Sampling_Day	City_Code	FILE NAME	city	latitude	longitude	surface_material	elevation	temperature	num_reads	city_latitude	city_longitude	coastal_city	city_total_population	city_population_density	city_land_area_km2	city_ave_june_temp_c	city_elevation_meters	continent	city_koppen_climate	surface_ontology_fine	surface_ontology_coarse
CSD16_OFF_001	haib17CEM4890_H2NYMCCXY_SL254769	CSD16	OFF	CAMDA20_MetaSUB_CSD16_OFF_001	offa	8.1548483	4.7263633	wood	NA	NA	24759619	8	4	no	90000	NA	NA	NA	NA	sub_saharan_africa	tropical_savanna_climate	biological	permeable
CSD16_OFF_002	haib17CEM4890_H2NYMCCXY_SL254781	CSD16	OFF	CAMDA20_MetaSUB_CSD16_OFF_002	offa	8.1548316	4.7264349	metal	NA	NA	45913255	8	4	no	90000	NA	NA	NA	NA	sub_saharan_africa	tropical_savanna_climate	metal	impermeable
CSD16_OFF_003	haib17CEM4890_H2NYMCCXY_SL254793	CSD16	OFF	CAMDA20_MetaSUB_CSD16_OFF_003	offa	8.1549316	4.7265016	wood	NA	NA	32068918	8	4	no	90000	NA	NA	NA	NA	sub_saharan_africa	tropical_savanna_climate	biological	permeable
CSD16_OFF_004	haib17CEM4890_H2NYMCCXY_SL254805	CSD16	OFF	CAMDA20_MetaSUB_CSD16_OFF_004	offa	8.1548533	4.7265483	tile	NA	NA	33837863	8	4	no	90000	NA	NA	NA	NA	sub_saharan_africa	tropical_savanna_climate	NA	NA
CSD16_OFF_005	haib17CEM4890_H2NYMCCXY_SL254817	CSD16	OFF	CAMDA20_MetaSUB_CSD16_OFF_005	offa	8.1548483	4.7265083	glass	NA	NA	43614712	8	4	no	90000	NA	NA	NA	NA	sub_saharan_africa	tropical_savanna_climate	metal	impermeable
CSD16_OFF_006	haib17CEM4890_H2NYMCCXY_SL254841	CSD16	OFF	CAMDA20_MetaSUB_CSD16_OFF_006	offa	8.1548016	4.726405	metal	NA	NA	52382089	8	4	no	90000	NA	NA	NA	NA	sub_saharan_africa	tropical_savanna_climate	metal	impermeable
CSD16_OFF_007	haib17CEM4890_H2NYMCCXY_SL254853	CSD16	OFF	CAMDA20_MetaSUB_CSD16_OFF_007	offa	8.1548783	4.7263016	metal	NA	NA	10106380	8	4	no	90000	NA	NA	NA	NA	sub_saharan_africa	tropical_savanna_climate	metal	impermeable
CSD16_OFF_008	haib17CEM4890_H2NYMCCXY_SL254770	CSD16	OFF	CAMDA20_MetaSUB_CSD16_OFF_008	offa	8.15485	4.726465	wood	NA	NA	29212709	8	4	no	90000	NA	NA	NA	NA	sub_saharan_africa	tropical_savanna_climate	biological	permeable
CSD16_OFF_009	haib17CEM4890_H2NYMCCXY_SL254782	CSD16	OFF	CAMDA20_MetaSUB_CSD16_OFF_009	offa	8.154855	4.7263683	wood	NA	NA	40841192	8	4	no	90000	NA	NA	NA	NA	sub_saharan_africa	tropical_savanna_climate	biological	permeable
CSD17_ARN_001	haib18CEM5453_HMCMJCCXY_SL336387	CSD17	ARN	CAMDA20_MetaSUB_CSD17_ARN_001	stockholm	59.34583333	17.89430556	wood	NA	NA	2202890	59.33258	18.0649	yes	960031	5100	188	13.1	0	europe	warm_humid_continental_climate	biological	permeable
CSD17_ARN_002	haib18CEM5453_HMCMJCCXY_SL336388	CSD17	ARN	CAMDA20_MetaSUB_CSD17_ARN_002	stockholm	59.3418852	17.9070478	wood	NA	NA	2548163	59.33258	18.0649	yes	960031	5100	188	13.1	0	europe	warm_humid_continental_climate	biological	permeable
CSD17_ARN_003	haib18CEM5453_HMCMJCCXY_SL336389	CSD17	ARN	CAMDA20_MetaSUB_CSD17_ARN_003	stockholm	59.34277778	18.04888889	plastic	NA	NA	1985495	59.33258	18.0649	yes	960031	5100	188	13.1	0	europe	warm_humid_continental_climate	plastic	impermeable
CSD17_ARN_004	haib18CEM5453_HMCMJCCXY_SL336390	CSD17	ARN	CAMDA20_MetaSUB_CSD17_ARN_004	stockholm	59.27583333	16.55472222	metal	NA	NA	4538076	59.33258	18.0649	yes	960031	5100	188	13.1	0	europe	warm_humid_continental_climate	metal	impermeable
CSD17_ARN_005	haib18CEM5453_HMCMJCCXY_SL336391	CSD17	ARN	CAMDA20_MetaSUB_CSD17_ARN_005	stockholm	59.27713889	16.63305556	metal	NA	NA	4149712	59.33258	18.0649	yes	960031	5100	188	13.1	0	europe	warm_humid_continental_climate	metal	impermeable
CSD17_ARN_006	haib18CEM5453_HMCMJCCXY_SL336392	CSD17	ARN	CAMDA20_MetaSUB_CSD17_ARN_006	stockholm	59.28611111	17.965	wood	NA	NA	3107996	59.33258	18.0649	yes	960031	5100	188	13.1	0	europe	warm_humid_continental_climate	biological	permeable
CSD17_ARN_007	haib18CEM5453_HMCMJCCXY_SL336393	CSD17	ARN	CAMDA20_MetaSUB_CSD17_ARN_007	stockholm	59.30105556	17.95736111	rubber	NA	NA	5339338	59.33258	18.0649	yes	960031	5100	188	13.1	0	europe	warm_humid_continental_climate	plastic	impermeable
CSD17_ARN_008	haib18CEM5453_HMCMJCCXY_SL336394	CSD17	ARN	CAMDA20_MetaSUB_CSD17_ARN_008	stockholm	59.34291667	20.58	wood	NA	NA	4298219	59.33258	18.0649	yes	960031	5100	188	13.1	0	europe	warm_humid_continental_climate	biological	permeable
CSD17_ARN_009	haib18CEM5453_HMCMJCCXY_SL336395	CSD17	ARN	CAMDA20_MetaSUB_CSD17_ARN_009	stockholm	59.335	20.105	wood	NA	NA	3987134	59.33258	18.0649	yes	960031	5100	188	13.1	0	europe	warm_humid_continental_climate	biological	permeable
CSD17_ARN_010	haib18CEM5453_HMCMJCCXY_SL336396	CSD17	ARN	CAMDA20_MetaSUB_CSD17_ARN_010	stockholm	59.31777778	18.05	rubber	NA	NA	3197815	59.33258	18.0649	yes	960031	5100	188	13.1	0	europe	warm_humid_continental_climate	plastic	impermeable
CSD17_ARN_011	haib18CEM5453_HMCMJCCXY_SL336397	CSD17	ARN	CAMDA20_MetaSUB_CSD17_ARN_011	stockholm	59.31583333	18.03416667	stainless_steel	NA	NA	3262348	59.33258	18.0649	yes	960031	5100	188	13.1	0	europe	warm_humid_continental_climate	metal	impermeable
CSD17_ARN_012	haib18CEM5453_HMCMJCCXY_SL336398	CSD17	ARN	CAMDA20_MetaSUB_CSD17_ARN_012	stockholm	59.26263889	18.01325	stainless_steel	NA	NA	2843446	59.33258	18.0649	yes	960031	5100	188	13.1	0	europe	warm_humid_continental_climate	metal	impermeable
CSD17_ARN_013	haib18CEM5453_HMCMJCCXY_SL336399	CSD17	ARN	CAMDA20_MetaSUB_CSD17_ARN_013	stockholm	59.26263889	18.01325	stainless_steel	NA	NA	3496488	59.33258	18.0649	yes	960031	5100	188	13.1	0	europe	warm_humid_continental_climate	metal	impermeable
CSD17_ARN_014	haib18CEM5453_HMCMJCCXY_SL336401	CSD17	ARN	CAMDA20_MetaSUB_CSD17_ARN_014	stockholm	59.26333333	18.0425	plastic	NA	NA	3783796	59.33258	18.0649	yes	960031	5100	188	13.1	0	europe	warm_humid_continental_climate	plastic	impermeable
CSD17_ARN_015	haib18CEM5453_HMCMJCCXY_SL336402	CSD17	ARN	CAMDA20_MetaSUB_CSD17_ARN_015	stockholm	59.26333333	18.0425	metal	NA	NA	3347801	59.33258	18.0649	yes	960031	5100	188	13.1	0	europe	warm_humid_continental_climate	metal	impermeable
CSD17_ARN_016	haib18CEM5453_HMCMJCCXY_SL336403	CSD17	ARN	CAMDA20_MetaSUB_CSD17_ARN_016	stockholm	59.27055556	18.04972222	metal	NA	NA	3046798	59.33258	18.0649	yes	960031	5100	188	13.1	0	europe	warm_humid_continental_climate	metal	impermeable
CSD17_ARN_017	haib18CEM5453_HMCMJCCXY_SL336404	CSD17	ARN	CAMDA20_MetaSUB_CSD17_ARN_017	stockholm	59.27055556	18.04972222	metal	NA	NA	3899821	59.33258	18.0649	yes	960031	5100	188	13.1	0	europe	warm_humid_continental_climate	metal	impermeable
CSD17_ARN_018	haib18CEM5453_HMCMJCCXY_SL336406	CSD17	ARN	CAMDA20_MetaSUB_CSD17_ARN_018	stockholm	59.2775	18.06708333	metal	NA	NA	3364736	59.33258	18.0649	yes	960031	5100	188	13.1	0	europe	warm_humid_continental_climate	metal	impermeable
CSD17_ARN_019	haib18CEM5453_HMCMJCCXY_SL336408	CSD17	ARN	CAMDA20_MetaSUB_CSD17_ARN_019	stockholm	59.28888889	18.07055556	metal	NA	NA	5336515	59.33258	18.0649	yes	960031	5100	188	13.1	0	europe	warm_humid_continental_climate	metal	impermeable
CSD17_ARN_020	haib18CEM5453_HMCMJCCXY_SL336409	CSD17	ARN	CAMDA20_MetaSUB_CSD17_ARN_020	stockholm	59.29563889	18.08980556	wood	NA	NA	3487553	59.33258	18.0649	yes	960031	5100	188	13.1	0	europe	warm_humid_continental_climate	biological	permeable
CSD17_ARN_021	haib18CEM5453_HMCMJCCXY_SL336410	CSD17	ARN	CAMDA20_MetaSUB_CSD17_ARN_021	stockholm	59.25777778	18.08236111	glass	NA	NA	3332370	59.33258	18.0649	yes	960031	5100	188	13.1	0	europe	warm_humid_continental_climate	metal	impermeable
CSD17_ARN_022	haib18CEM5453_HMCMJCCXY_SL336412	CSD17	ARN	CAMDA20_MetaSUB_CSD17_ARN_022	stockholm	59.2845	18.11444444	metal	NA	NA	4152370	59.33258	18.0649	yes	960031	5100	188	13.1	0	europe	warm_humid_continental_climate	metal	impermeable
CSD17_ARN_023	haib18CEM5453_HMCMJCCXY_SL336413	CSD17	ARN	CAMDA20_MetaSUB_CSD17_ARN_023	stockholm	NA	NA	NA	NA	NA	NA	NA	NA	yes	960031	NA	NA	NA	NA	europe	NA	NA	NA
CSD17_ARN_024	haib18CEM5453_HMCMJCCXY_SL336414	CSD17	ARN	CAMDA20_MetaSUB_CSD17_ARN_024	stockholm	NA	NA	NA	NA	NA	NA	NA	NA	yes	960031	NA	NA	NA	NA	europe	NA	NA	NA
CSD17_ARN_025	haib18CEM5453_HMCMJCCXY_SL336415	CSD17	ARN	CAMDA20_MetaSUB_CSD17_ARN_025	stockholm	59.3475	20.855	stone	NA	NA	3226816	59.33258	18.0649	yes	960031	5100	188	13.1	0	europe	warm_humid_continental_climate	stone	impermeable
CSD17_ARN_026	haib18CEM5453_HMCMJCCXY_SL336416	CSD17	ARN	CAMDA20_MetaSUB_CSD17_ARN_026	stockholm	59.33722222	20.23833333	rubber	NA	NA	2809588	59.33258	18.0649	yes	960031	5100	188	13.1	0	europe	warm_humid_continental_climate	plastic	impermeable
CSD17_ARN_027	haib18CEM5453_HMCMJCCXY_SL336417	CSD17	ARN	CAMDA20_MetaSUB_CSD17_ARN_027	stockholm	59.33722222	20.23833333	rubber	NA	NA	3499512	59.33258	18.0649	yes	960031	5100	188	13.1	0	europe	warm_humid_continental_climate	plastic	impermeable
CSD17_ARN_028	haib18CEM5453_HMCMJCCXY_SL336418	CSD17	ARN	CAMDA20_MetaSUB_CSD17_ARN_028	stockholm	59.33722222	20.23833333	wood	NA	NA	4701627	59.33258	18.0649	yes	960031	5100	188	13.1	0	europe	warm_humid_continental_climate	biological	permeable
CSD17_ARN_029	haib18CEM5453_HMCMJCCXY_SL336420	CSD17	ARN	CAMDA20_MetaSUB_CSD17_ARN_029	stockholm	59.33027778	19.82166667	plastic	NA	NA	2802239	59.33258	18.0649	yes	960031	5100	188	13.1	0	europe	warm_humid_continental_climate	plastic	impermeable
CSD17_ARN_030	haib18CEM5453_HMCMJCCXY_SL336421	CSD17	ARN	CAMDA20_MetaSUB_CSD17_ARN_030	stockholm	59.33027778	19.82166667	wood	NA	NA	3541954	59.33258	18.0649	yes	960031	5100	188	13.1	0	europe	warm_humid_continental_climate	biological	permeable
CSD17_ARN_031	haib18CEM5453_HMCMJCCXY_SL336422	CSD17	ARN	CAMDA20_MetaSUB_CSD17_ARN_031	stockholm	59.39666667	23.80472222	metal	NA	NA	4890604	59.33258	18.0649	yes	960031	5100	188	13.1	0	europe	warm_humid_continental_climate	metal	impermeable
CSD17_ARN_032	haib18CEM5453_HMCMJCCXY_SL336423	CSD17	ARN	CAMDA20_MetaSUB_CSD17_ARN_032	stockholm	59.39388889	23.63805556	stone	NA	NA	4508346	59.33258	18.0649	yes	960031	5100	188	13.1	0	europe	warm_humid_continental_climate	stone	impermeable
CSD17_ARN_033	haib18CEM5453_HMCMJCCXY_SL336424	CSD17	ARN	CAMDA20_MetaSUB_CSD17_ARN_033	stockholm	59.39388889	23.63805556	plastic	NA	NA	3883193	59.33258	18.0649	yes	960031	5100	188	13.1	0	europe	warm_humid_continental_climate	plastic	impermeable
CSD17_ARN_034	haib18CEM5453_HMCMJCCXY_SL336425	CSD17	ARN	CAMDA20_MetaSUB_CSD17_ARN_034	stockholm	59.38805556	23.28805556	wood	NA	NA	2965924	59.33258	18.0649	yes	960031	5100	188	13.1	0	europe	warm_humid_continental_climate	biological	permeable
CSD17_ARN_035	haib18CEM5453_HMCMJCCXY_SL336426	CSD17	ARN	CAMDA20_MetaSUB_CSD17_ARN_035	stockholm	59.38805556	23.28805556	metal	NA	NA	4931148	59.33258	18.0649	yes	960031	5100	188	13.1	0	europe	warm_humid_continental_climate	metal	impermeable
CSD17_ARN_036	haib18CEM5453_HMCMJCCXY_SL336427	CSD17	ARN	CAMDA20_MetaSUB_CSD17_ARN_036	stockholm	59.37583333	22.55472222	tile	NA	NA	3689367	59.33258	18.0649	yes	960031	5100	188	13.1	0	europe	warm_humid_continental_climate	NA	NA
CSD17_ARN_037	haib18CEM5453_HMCMJCCXY_SL336428	CSD17	ARN	CAMDA20_MetaSUB_CSD17_ARN_037	stockholm	59.37583333	22.55472222	rubber	NA	NA	2782912	59.33258	18.0649	yes	960031	5100	188	13.1	0	europe	warm_humid_continental_climate	plastic	impermeable
CSD17_ARN_038	haib18CEM5453_HMCMJCCXY_SL336429	CSD17	ARN	CAMDA20_MetaSUB_CSD17_ARN_038	stockholm	59.36777778	22.07138889	wood	NA	NA	4056122	59.33258	18.0649	yes	960031	5100	188	13.1	0	europe	warm_humid_continental_climate	biological	permeable
CSD17_ARN_039	haib18CEM5453_HMCMJCCXY_SL336430	CSD17	ARN	CAMDA20_MetaSUB_CSD17_ARN_039	stockholm	59.36777778	22.07138889	metal	NA	NA	4805925	59.33258	18.0649	yes	960031	5100	188	13.1	0	europe	warm_humid_continental_climate	metal	impermeable
CSD17_ARN_040	haib18CEM5453_HMCMJCCXY_SL336431	CSD17	ARN	CAMDA20_MetaSUB_CSD17_ARN_040	stockholm	59.36083333	21.65472222	wood	NA	NA	2696820	59.33258	18.0649	yes	960031	5100	188	13.1	0	europe	warm_humid_continental_climate	biological	permeable
CSD17_ARN_041	haib18CEM5453_HMCMJCCXY_SL336432	CSD17	ARN	CAMDA20_MetaSUB_CSD17_ARN_041	stockholm	59.36083333	21.65472222	wood	NA	NA	2293925	59.33258	18.0649	yes	960031	5100	188	13.1	0	europe	warm_humid_continental_climate	biological	permeable
CSD17_ARN_042	haib18CEM5453_HMCMJCCXY_SL336433	CSD17	ARN	CAMDA20_MetaSUB_CSD17_ARN_042	stockholm	59.35416667	21.25472222	wood	NA	NA	3218632	59.33258	18.0649	yes	960031	5100	188	13.1	0	europe	warm_humid_continental_climate	biological	permeable
CSD17_ARN_043	haib18CEM5453_HMCMJCCXY_SL336434	CSD17	ARN	CAMDA20_MetaSUB_CSD17_ARN_043	stockholm	59.34944444	20.97138889	wood	NA	NA	3248313	59.33258	18.0649	yes	960031	5100	188	13.1	0	europe	warm_humid_continental_climate	biological	permeable
CSD17_ARN_044	haib18CEM5453_HMCMJCCXY_SL336435	CSD17	ARN	CAMDA20_MetaSUB_CSD17_ARN_044	stockholm	59.29055556	18.11555556	wood	NA	NA	3041978	59.33258	18.0649	yes	960031	5100	188	13.1	0	europe	warm_humid_continental_climate	biological	permeable
CSD17_ARN_045	haib18CEM5453_HMCMJCCXY_SL336436	CSD17	ARN	CAMDA20_MetaSUB_CSD17_ARN_045	stockholm	59.29477778	18.10333333	wood	NA	NA	4455282	59.33258	18.0649	yes	960031	5100	188	13.1	0	europe	warm_humid_continental_climate	biological	permeable
CSD17_ARN_046	haib18CEM5453_HMCMJCCXY_SL336437	CSD17	ARN	CAMDA20_MetaSUB_CSD17_ARN_046	stockholm	59.29477778	18.10333333	metal	NA	NA	4182231	59.33258	18.0649	yes	960031	5100	188	13.1	0	europe	warm_humid_continental_climate	metal	impermeable
CSD17_ARN_047	haib18CEM5453_HMGW3CCXY_SL342268	CSD17	ARN	CAMDA20_MetaSUB_CSD17_ARN_047	stockholm	59.3072956	18.0760694	metal_plastic	NA	NA	3590110	59.33258	18.0649	yes	960031	5100	188	13.1	0	europe	warm_humid_continental_climate	metal	impermeable
CSD17_ARN_048	haib18CEM5453_HMGW3CCXY_SL342270	CSD17	ARN	CAMDA20_MetaSUB_CSD17_ARN_048	stockholm	59.3115768	18.0747481	rubber	NA	NA	2418967	59.33258	18.0649	yes	960031	5100	188	13.1	0	europe	warm_humid_continental_climate	plastic	impermeable
CSD17_ARN_049	haib18CEM5453_HMGW3CCXY_SL342271	CSD17	ARN	CAMDA20_MetaSUB_CSD17_ARN_049	stockholm	59.3165334	18.0765034	metal_plastic	NA	NA	2616531	59.33258	18.0649	yes	960031	5100	188	13.1	0	europe	warm_humid_continental_climate	metal	impermeable
CSD17_ARN_050	haib18CEM5453_HMGW3CCXY_SL342272	CSD17	ARN	CAMDA20_MetaSUB_CSD17_ARN_050	stockholm	59.3165334	18.0765034	metal_plastic	NA	NA	2637166	59.33258	18.0649	yes	960031	5100	188	13.1	0	europe	warm_humid_continental_climate	metal	impermeable
CSD17_DEN_001	haib17DB4959_HMGTJCCXY_SL342555	CSD17	DEN	CAMDA20_MetaSUB_CSD17_DEN_001	denver	40.025495	-105.251112	metal	NA	NA	2059168	39.73915	-104.9847	no	600158	1745	401	20.3	1600	north_america	tropical_and_subtropical_steppe_climate	metal	impermeable
CSD17_DEN_002	haib17DB4959_HMGTJCCXY_SL342556	CSD17	DEN	CAMDA20_MetaSUB_CSD17_DEN_002	denver	39.847683	-104.673866	painted_metal	NA	25	2417893	39.73915	-104.9847	no	600158	1745	401	20.3	1600	north_america	tropical_and_subtropical_steppe_climate	metal	impermeable
CSD17_DEN_003	haib17DB4959_HMGTJCCXY_SL342557	CSD17	DEN	CAMDA20_MetaSUB_CSD17_DEN_003	denver	39.837701	-104.676081	plastic	NA	20	1806755	39.73915	-104.9847	no	600158	1745	401	20.3	1600	north_america	tropical_and_subtropical_steppe_climate	plastic	impermeable
CSD17_DEN_004	haib17DB4959_HMGTJCCXY_SL342558	CSD17	DEN	CAMDA20_MetaSUB_CSD17_DEN_004	denver	39.75313	-105.000999	painted_metal	NA	NA	851822	39.73915	-104.9847	no	600158	1745	401	20.3	1600	north_america	tropical_and_subtropical_steppe_climate	metal	impermeable
CSD17_DEN_005	haib17DB4959_HMGTJCCXY_SL342559	CSD17	DEN	CAMDA20_MetaSUB_CSD17_DEN_005	denver	39.753384	-105.000923	rubber	NA	20	1975413	39.73915	-104.9847	no	600158	1745	401	20.3	1600	north_america	tropical_and_subtropical_steppe_climate	plastic	impermeable
CSD17_DEN_006	haib17DB4959_HMGTJCCXY_SL342560	CSD17	DEN	CAMDA20_MetaSUB_CSD17_DEN_006	denver	39.753384	-105.000923	glass	NA	23	1051658	39.73915	-104.9847	no	600158	1745	401	20.3	1600	north_america	tropical_and_subtropical_steppe_climate	metal	impermeable
CSD17_DEN_007	haib17DB4959_HMGTJCCXY_SL342561	CSD17	DEN	CAMDA20_MetaSUB_CSD17_DEN_007	denver	39.753384	-105.000923	metal	NA	23	2024195	39.73915	-104.9847	no	600158	1745	401	20.3	1600	north_america	tropical_and_subtropical_steppe_climate	metal	impermeable
CSD17_DEN_008	haib17DB4959_HMGW3CCXY_SL342476	CSD17	DEN	CAMDA20_MetaSUB_CSD17_DEN_008	denver	40.025495	-105.251112	plastic	NA	NA	2934836	39.73915	-104.9847	no	600158	1745	401	20.3	1600	north_america	tropical_and_subtropical_steppe_climate	plastic	impermeable
CSD17_DEN_009	haib17DB4959_HMGW3CCXY_SL342478	CSD17	DEN	CAMDA20_MetaSUB_CSD17_DEN_009	denver	39.824453	-104.77355	metal_plastic	NA	NA	2744945	39.73915	-104.9847	no	600158	1745	401	20.3	1600	north_america	tropical_and_subtropical_steppe_climate	metal	impermeable
CSD17_DEN_010	haib17DB4959_HMGW3CCXY_SL342479	CSD17	DEN	CAMDA20_MetaSUB_CSD17_DEN_010	denver	39.753107	-105.001007	plastic	NA	NA	2931145	39.73915	-104.9847	no	600158	1745	401	20.3	1600	north_america	tropical_and_subtropical_steppe_climate	plastic	impermeable
CSD17_DEN_011	haib17DB4959_HMGW3CCXY_SL342481	CSD17	DEN	CAMDA20_MetaSUB_CSD17_DEN_011	denver	39.753384	-105.000923	metal	NA	23	2177571	39.73915	-104.9847	no	600158	1745	401	20.3	1600	north_america	tropical_and_subtropical_steppe_climate	metal	impermeable
CSD17_DEN_012	haib17DB4959_HMGW3CCXY_SL342483	CSD17	DEN	CAMDA20_MetaSUB_CSD17_DEN_012	denver	39.771	-104.973185	metal	NA	25	3246363	39.73915	-104.9847	no	600158	1745	401	20.3	1600	north_america	tropical_and_subtropical_steppe_climate	metal	impermeable
CSD17_DEN_013	haib17DB4959_HMGW3CCXY_SL342484	CSD17	DEN	CAMDA20_MetaSUB_CSD17_DEN_013	denver	39.775553	-104.928187	plastic	NA	21	5076776	39.73915	-104.9847	no	600158	1745	401	20.3	1600	north_america	tropical_and_subtropical_steppe_climate	plastic	impermeable
CSD17_DEN_014	haib17DB4959_HMGW3CCXY_SL342485	CSD17	DEN	CAMDA20_MetaSUB_CSD17_DEN_014	denver	40.025495	-105.251112	touchscreen_surface	NA	22	3533456	39.73915	-104.9847	no	600158	1745	401	20.3	1600	north_america	tropical_and_subtropical_steppe_climate	NA	NA
CSD17_DEN_015	haib17DB4959_HMGW3CCXY_SL342555	CSD17	DEN	CAMDA20_MetaSUB_CSD17_DEN_015	denver	40.025495	-105.251112	metal	NA	NA	1950855	39.73915	-104.9847	no	600158	1745	401	20.3	1600	north_america	tropical_and_subtropical_steppe_climate	metal	impermeable
CSD17_DEN_016	haib17DB4959_HMGW3CCXY_SL342556	CSD17	DEN	CAMDA20_MetaSUB_CSD17_DEN_016	denver	39.847683	-104.673866	painted_metal	NA	25	2627676	39.73915	-104.9847	no	600158	1745	401	20.3	1600	north_america	tropical_and_subtropical_steppe_climate	metal	impermeable
CSD17_DEN_017	haib17DB4959_HMGW3CCXY_SL342557	CSD17	DEN	CAMDA20_MetaSUB_CSD17_DEN_017	denver	39.837701	-104.676081	plastic	NA	20	2026907	39.73915	-104.9847	no	600158	1745	401	20.3	1600	north_america	tropical_and_subtropical_steppe_climate	plastic	impermeable
CSD17_DEN_018	haib17DB4959_HMGW3CCXY_SL342558	CSD17	DEN	CAMDA20_MetaSUB_CSD17_DEN_018	denver	39.75313	-105.000999	painted_metal	NA	NA	1340194	39.73915	-104.9847	no	600158	1745	401	20.3	1600	north_america	tropical_and_subtropical_steppe_climate	metal	impermeable
CSD17_DEN_019	haib17DB4959_HMGW3CCXY_SL342559	CSD17	DEN	CAMDA20_MetaSUB_CSD17_DEN_019	denver	39.753384	-105.000923	rubber	NA	20	2162747	39.73915	-104.9847	no	600158	1745	401	20.3	1600	north_america	tropical_and_subtropical_steppe_climate	plastic	impermeable
CSD17_DEN_020	haib17DB4959_HMGW3CCXY_SL342560	CSD17	DEN	CAMDA20_MetaSUB_CSD17_DEN_020	denver	39.753384	-105.000923	glass	NA	23	1277917	39.73915	-104.9847	no	600158	1745	401	20.3	1600	north_america	tropical_and_subtropical_steppe_climate	metal	impermeable
CSD17_DEN_021	haib17DB4959_HMGW3CCXY_SL342561	CSD17	DEN	CAMDA20_MetaSUB_CSD17_DEN_021	denver	39.753384	-105.000923	metal	NA	23	2198938	39.73915	-104.9847	no	600158	1745	401	20.3	1600	north_america	tropical_and_subtropical_steppe_climate	metal	impermeable
CSD17_DEN_022	haib17DB4959_HMGW3CCXY_SL342475	CSD17	DEN	CAMDA20_MetaSUB_CSD17_DEN_022	denver	NA	NA	NA	NA	NA	3265833	39.73915	-104.9847	no	600158	1745	401	20.3	1600	north_america	tropical_and_subtropical_steppe_climate	NA	NA
CSD17_DOH_001	haib18CEM5453_HMGW3CCXY_SL342310	CSD17	DOH	CAMDA20_MetaSUB_CSD17_DOH_001	doha	25.28397143	51.53910843	glass	NA	35	3996096	25.27932	51.52245	yes	1351000	10000	132	37.5	10	middle_east	hot_desert_climate	metal	impermeable
CSD17_DOH_002	haib18CEM5453_HMGW3CCXY_SL342312	CSD17	DOH	CAMDA20_MetaSUB_CSD17_DOH_002	doha	25.28831867	51.52345724	metal_plastic	NA	33.4	3364027	25.27932	51.52245	yes	1351000	10000	132	37.5	10	middle_east	hot_desert_climate	metal	impermeable
CSD17_DOH_003	haib18CEM5453_HMGW3CCXY_SL342317	CSD17	DOH	CAMDA20_MetaSUB_CSD17_DOH_003	doha	25.2819215	51.52509414	metal_plastic	NA	30.8	4209956	25.27932	51.52245	yes	1351000	10000	132	37.5	10	middle_east	hot_desert_climate	metal	impermeable
CSD17_DOH_004	haib18CEM5453_HMGW3CCXY_SL342308	CSD17	DOH	CAMDA20_MetaSUB_CSD17_DOH_004	doha	25.25222933	51.47580865	air	NA	38.7	2243642	25.27932	51.52245	yes	1351000	10000	132	37.5	10	middle_east	hot_desert_climate	NA	NA
CSD17_DOH_005	haib18CEM5453_HMGW3CCXY_SL342315	CSD17	DOH	CAMDA20_MetaSUB_CSD17_DOH_005	doha	25.3145915	51.4420937	metal	NA	26.6	5208824	25.27932	51.52245	yes	1351000	10000	132	37.5	10	middle_east	hot_desert_climate	metal	impermeable
CSD17_DOH_006	haib18CEM5453_HMGW3CCXY_SL342319	CSD17	DOH	CAMDA20_MetaSUB_CSD17_DOH_006	doha	25.314882	51.441961	tiles	NA	26.4	3894930	25.27932	51.52245	yes	1351000	10000	132	37.5	10	middle_east	hot_desert_climate	NA	NA
CSD17_DOH_007	haib18CEM5453_HMGW3CCXY_SL342318	CSD17	DOH	CAMDA20_MetaSUB_CSD17_DOH_007	doha	25.32127918	51.48857691	plastic	NA	35.7	3270609	25.27932	51.52245	yes	1351000	10000	132	37.5	10	middle_east	hot_desert_climate	plastic	impermeable
CSD17_DOH_008	haib18CEM5453_HMGW3CCXY_SL342320	CSD17	DOH	CAMDA20_MetaSUB_CSD17_DOH_008	doha	25.31974651	51.51229691	polyester	NA	34.4	4500746	25.27932	51.52245	yes	1351000	10000	132	37.5	10	middle_east	hot_desert_climate	NA	NA
CSD17_DOH_009	haib18CEM5453_HMGW3CCXY_SL342321	CSD17	DOH	CAMDA20_MetaSUB_CSD17_DOH_009	doha	25.3183602	51.4395613	glass	NA	39	4138119	25.27932	51.52245	yes	1351000	10000	132	37.5	10	middle_east	hot_desert_climate	metal	impermeable
CSD17_DOH_010	haib18CEM5453_HMGW3CCXY_SL342322	CSD17	DOH	CAMDA20_MetaSUB_CSD17_DOH_010	doha	25.32501956	51.52741304	metal	NA	34.1	2721589	25.27932	51.52245	yes	1351000	10000	132	37.5	10	middle_east	hot_desert_climate	metal	impermeable
CSD17_DOH_011	haib18CEM5453_HMGW3CCXY_SL342309	CSD17	DOH	CAMDA20_MetaSUB_CSD17_DOH_011	doha	25.3197707	51.4408497	polyester	NA	41	3312285	25.27932	51.52245	yes	1351000	10000	132	37.5	10	middle_east	hot_desert_climate	NA	NA
CSD17_DOH_012	haib18CEM5453_HMGW3CCXY_SL342311	CSD17	DOH	CAMDA20_MetaSUB_CSD17_DOH_012	doha	25.31308649	51.43950325	plastic	NA	40.9	3155935	25.27932	51.52245	yes	1351000	10000	132	37.5	10	middle_east	hot_desert_climate	plastic	impermeable
CSD17_DOH_013	haib18CEM5453_HMGW3CCXY_SL342313	CSD17	DOH	CAMDA20_MetaSUB_CSD17_DOH_013	doha	25.31987598	51.44551248	plastic	NA	35.9	3475345	25.27932	51.52245	yes	1351000	10000	132	37.5	10	middle_east	hot_desert_climate	plastic	impermeable
CSD17_DOH_014	haib18CEM5453_HMGW3CCXY_SL342314	CSD17	DOH	CAMDA20_MetaSUB_CSD17_DOH_014	doha	25.31880671	51.52637813	glass	NA	37.4	2773972	25.27932	51.52245	yes	1351000	10000	132	37.5	10	middle_east	hot_desert_climate	metal	impermeable
CSD17_DOH_015	haib18CEM5453_HMGW3CCXY_SL342316	CSD17	DOH	CAMDA20_MetaSUB_CSD17_DOH_015	doha	25.37078	51.53902	glass	NA	34.2	3317475	25.27932	51.52245	yes	1351000	10000	132	37.5	10	middle_east	hot_desert_climate	metal	impermeable
CSD17_HKG_001	haib18CEM5453_HMGW3CCXY_SL342525	CSD17	HKG	CAMDA20_MetaSUB_CSD17_HKG_001	hong_kong	22.395376	114.198558	plastic	NA	28	3823817	22.28552	114.15769	yes	7453230	6777	1108	30.3	957	east_asia	humid_subtropical_climate	plastic	impermeable
CSD17_HKG_002	haib18CEM5453_HMC2KCCXY_SL336785	CSD17	HKG	CAMDA20_MetaSUB_CSD17_HKG_002	hong_kong	22.297653	114.23701	plastic	NA	31.8	4079360	22.28552	114.15769	yes	7453230	6777	1108	30.3	957	east_asia	humid_subtropical_climate	plastic	impermeable
CSD17_HKG_003	haib18CEM5453_HMC2KCCXY_SL336809	CSD17	HKG	CAMDA20_MetaSUB_CSD17_HKG_003	hong_kong	22.429099	114.243962	plastic	NA	29.1	4194704	22.28552	114.15769	yes	7453230	6777	1108	30.3	957	east_asia	humid_subtropical_climate	plastic	impermeable
CSD17_HKG_004	haib18CEM5453_HMC2KCCXY_SL336824	CSD17	HKG	CAMDA20_MetaSUB_CSD17_HKG_004	hong_kong	22.362836	114.131309	plastic	NA	30.5	5714534	22.28552	114.15769	yes	7453230	6777	1108	30.3	957	east_asia	humid_subtropical_climate	plastic	impermeable
CSD17_HKG_005	haib18CEM5453_HMC2KCCXY_SL336593	CSD17	HKG	CAMDA20_MetaSUB_CSD17_HKG_005	hong_kong	22.317545	114.160106	plastic	NA	28.8	4364927	22.28552	114.15769	yes	7453230	6777	1108	30.3	957	east_asia	humid_subtropical_climate	plastic	impermeable
CSD17_HKG_006	haib18CEM5453_HNHKFCCXY_SL345611	CSD17	HKG	CAMDA20_MetaSUB_CSD17_HKG_006	hong_kong	22.226561	114.109165	metal	NA	30.1	3639479	22.28552	114.15769	yes	7453230	6777	1108	30.3	957	east_asia	humid_subtropical_climate	metal	impermeable
CSD17_HKG_007	haib18CEM5453_HNHKFCCXY_SL345603	CSD17	HKG	CAMDA20_MetaSUB_CSD17_HKG_007	hong_kong	22.226243	114.108779	cement	NA	30.1	2875183	22.28552	114.15769	yes	7453230	6777	1108	30.3	957	east_asia	humid_subtropical_climate	stone	impermeable
CSD17_HKG_008	haib18CEM5453_HNHKFCCXY_SL345579	CSD17	HKG	CAMDA20_MetaSUB_CSD17_HKG_008	hong_kong	22.208564	114.028356	metal	NA	31.7	5276263	22.28552	114.15769	yes	7453230	6777	1108	30.3	957	east_asia	humid_subtropical_climate	metal	impermeable
CSD17_HKG_009	haib18CEM5453_HNHKFCCXY_SL345555	CSD17	HKG	CAMDA20_MetaSUB_CSD17_HKG_009	hong_kong	22.208166	114.028356	cement	NA	31.7	3993625	22.28552	114.15769	yes	7453230	6777	1108	30.3	957	east_asia	humid_subtropical_climate	stone	impermeable
CSD17_HKG_010	haib18CEM5453_HNHKFCCXY_SL345552	CSD17	HKG	CAMDA20_MetaSUB_CSD17_HKG_010	hong_kong	22.208484	114.028356	cement	NA	31.7	3012686	22.28552	114.15769	yes	7453230	6777	1108	30.3	957	east_asia	humid_subtropical_climate	stone	impermeable
CSD17_HKG_011	haib18CEM5453_HNHKFCCXY_SL345541	CSD17	HKG	CAMDA20_MetaSUB_CSD17_HKG_011	hong_kong	22.289235	114.219708	metal	NA	32.1	4188838	22.28552	114.15769	yes	7453230	6777	1108	30.3	957	east_asia	humid_subtropical_climate	metal	impermeable
CSD17_HKG_012	haib18CEM5453_HNHKFCCXY_SL345614	CSD17	HKG	CAMDA20_MetaSUB_CSD17_HKG_012	hong_kong	22.289315	114.219665	cement	NA	32.1	7750949	22.28552	114.15769	yes	7453230	6777	1108	30.3	957	east_asia	humid_subtropical_climate	stone	impermeable
CSD17_HKG_013	haib18CEM5453_HNHKFCCXY_SL345455	CSD17	HKG	CAMDA20_MetaSUB_CSD17_HKG_013	hong_kong	22.431188	114.237418	metal	NA	29	4190812	22.28552	114.15769	yes	7453230	6777	1108	30.3	957	east_asia	humid_subtropical_climate	metal	impermeable
CSD17_HKG_014	haib18CEM5453_HNHKFCCXY_SL345457	CSD17	HKG	CAMDA20_MetaSUB_CSD17_HKG_014	hong_kong	22.430977	114.23759	metal	NA	29	4668594	22.28552	114.15769	yes	7453230	6777	1108	30.3	957	east_asia	humid_subtropical_climate	metal	impermeable
CSD17_HKG_015	haib18CEM5453_HNHKFCCXY_SL345454	CSD17	HKG	CAMDA20_MetaSUB_CSD17_HKG_015	hong_kong	22.430858	114.237761	cement	NA	29	4002476	22.28552	114.15769	yes	7453230	6777	1108	30.3	957	east_asia	humid_subtropical_climate	stone	impermeable
CSD17_HKG_016	haib18CEM5453_HNHKFCCXY_SL345443	CSD17	HKG	CAMDA20_MetaSUB_CSD17_HKG_016	hong_kong	22.43091	114.237461	cement	NA	29	7930636	22.28552	114.15769	yes	7453230	6777	1108	30.3	957	east_asia	humid_subtropical_climate	stone	impermeable
CSD17_HKG_017	haib18CEM5453_HNHKFCCXY_SL345536	CSD17	HKG	CAMDA20_MetaSUB_CSD17_HKG_017	hong_kong	22.284219	114.03789	cement	NA	33.1	3582593	22.28552	114.15769	yes	7453230	6777	1108	30.3	957	east_asia	humid_subtropical_climate	stone	impermeable
CSD17_HKG_018	haib18CEM5453_HNHKFCCXY_SL345524	CSD17	HKG	CAMDA20_MetaSUB_CSD17_HKG_018	hong_kong	22.284364	114.038148	cement	NA	33.1	4377438	22.28552	114.15769	yes	7453230	6777	1108	30.3	957	east_asia	humid_subtropical_climate	stone	impermeable
CSD17_HKG_019	haib18CEM5453_HNHKFCCXY_SL345518	CSD17	HKG	CAMDA20_MetaSUB_CSD17_HKG_019	hong_kong	22.370959	113.97386	metal	NA	31	4727864	22.28552	114.15769	yes	7453230	6777	1108	30.3	957	east_asia	humid_subtropical_climate	metal	impermeable
CSD17_HKG_020	haib18CEM5453_HNHKFCCXY_SL345506	CSD17	HKG	CAMDA20_MetaSUB_CSD17_HKG_020	hong_kong	22.371461	113.965835	cement	NA	31	4374331	22.28552	114.15769	yes	7453230	6777	1108	30.3	957	east_asia	humid_subtropical_climate	stone	impermeable
CSD17_HKG_021	haib18CEM5453_HNHKFCCXY_SL345477	CSD17	HKG	CAMDA20_MetaSUB_CSD17_HKG_021	hong_kong	22.468075	114.232783	metal	NA	29	2689446	22.28552	114.15769	yes	7453230	6777	1108	30.3	957	east_asia	humid_subtropical_climate	metal	impermeable
CSD17_HKG_022	haib18CEM5453_HNHKFCCXY_SL345474	CSD17	HKG	CAMDA20_MetaSUB_CSD17_HKG_022	hong_kong	22.467956	114.232783	cement	NA	29	3667639	22.28552	114.15769	yes	7453230	6777	1108	30.3	957	east_asia	humid_subtropical_climate	stone	impermeable
CSD17_HKG_023	haib18CEM5453_HNHKFCCXY_SL345464	CSD17	HKG	CAMDA20_MetaSUB_CSD17_HKG_023	hong_kong	22.468114	114.232826	cement	NA	29	4660645	22.28552	114.15769	yes	7453230	6777	1108	30.3	957	east_asia	humid_subtropical_climate	stone	impermeable
CSD17_HKG_024	haib18CEM5453_HMC2KCCXY_SL336652	CSD17	HKG	CAMDA20_MetaSUB_CSD17_HKG_024	hong_kong	22.275654	114.168696	wood	NA	26.9	4965515	22.28552	114.15769	yes	7453230	6777	1108	30.3	957	east_asia	humid_subtropical_climate	biological	permeable
CSD17_HKG_025	haib18CEM5453_HMC2KCCXY_SL336653	CSD17	HKG	CAMDA20_MetaSUB_CSD17_HKG_025	hong_kong	22.275694	114.168825	wood	NA	30	3744969	22.28552	114.15769	yes	7453230	6777	1108	30.3	957	east_asia	humid_subtropical_climate	biological	permeable
CSD17_HKG_026	haib18CEM5453_HMC2KCCXY_SL336662	CSD17	HKG	CAMDA20_MetaSUB_CSD17_HKG_026	hong_kong	22.275535	114.168868	wood	NA	29	452801	22.28552	114.15769	yes	7453230	6777	1108	30.3	957	east_asia	humid_subtropical_climate	biological	permeable
CSD17_HKG_027	haib18CEM5453_HMC2KCCXY_SL336628	CSD17	HKG	CAMDA20_MetaSUB_CSD17_HKG_027	hong_kong	22.275416	114.168954	wood	NA	27.5	4784650	22.28552	114.15769	yes	7453230	6777	1108	30.3	957	east_asia	humid_subtropical_climate	biological	permeable
CSD17_HKG_028	haib18CEM5453_HNHKFCCXY_SL346103	CSD17	HKG	CAMDA20_MetaSUB_CSD17_HKG_028	hong_kong	22.371726	114.185361	metal	NA	NA	5483533	22.28552	114.15769	yes	7453230	6777	1108	30.3	957	east_asia	humid_subtropical_climate	metal	impermeable
CSD17_HKG_029	haib18CEM5453_HNHKFCCXY_SL346079	CSD17	HKG	CAMDA20_MetaSUB_CSD17_HKG_029	hong_kong	22.371726	114.18579	metal	NA	NA	3961463	22.28552	114.15769	yes	7453230	6777	1108	30.3	957	east_asia	humid_subtropical_climate	metal	impermeable
CSD17_HKG_030	haib18CEM5453_HNHKFCCXY_SL345953	CSD17	HKG	CAMDA20_MetaSUB_CSD17_HKG_030	hong_kong	22.372837	114.178237	metal	NA	28	3986792	22.28552	114.15769	yes	7453230	6777	1108	30.3	957	east_asia	humid_subtropical_climate	metal	impermeable
CSD17_HKG_031	haib18CEM5453_HMC2KCCXY_SL336704	CSD17	HKG	CAMDA20_MetaSUB_CSD17_HKG_031	hong_kong	22.395932	114.199295	metal	NA	28	3461263	22.28552	114.15769	yes	7453230	6777	1108	30.3	957	east_asia	humid_subtropical_climate	metal	impermeable
CSD17_HKG_032	haib18CEM5453_HMC2KCCXY_SL336706	CSD17	HKG	CAMDA20_MetaSUB_CSD17_HKG_032	hong_kong	22.395694	114.199909	metal	NA	28	4091668	22.28552	114.15769	yes	7453230	6777	1108	30.3	957	east_asia	humid_subtropical_climate	metal	impermeable
CSD17_HKG_033	haib18CEM5453_HMC2KCCXY_SL336574	CSD17	HKG	CAMDA20_MetaSUB_CSD17_HKG_033	hong_kong	22.395376	114.199566	metal	NA	29.3	3922308	22.28552	114.15769	yes	7453230	6777	1108	30.3	957	east_asia	humid_subtropical_climate	metal	impermeable
CSD17_HKG_034	haib18CEM5453_HNHKFCCXY_SL346154	CSD17	HKG	CAMDA20_MetaSUB_CSD17_HKG_034	hong_kong	22.335422	114.173932	metal	NA	26.9	4855318	22.28552	114.15769	yes	7453230	6777	1108	30.3	957	east_asia	humid_subtropical_climate	metal	impermeable
CSD17_HKG_035	haib18CEM5453_HNHKFCCXY_SL346080	CSD17	HKG	CAMDA20_MetaSUB_CSD17_HKG_035	hong_kong	22.33566	114.174146	metal	NA	30	4740677	22.28552	114.15769	yes	7453230	6777	1108	30.3	957	east_asia	humid_subtropical_climate	metal	impermeable
CSD17_HKG_036	haib18CEM5453_HNHKFCCXY_SL346164	CSD17	HKG	CAMDA20_MetaSUB_CSD17_HKG_036	hong_kong	22.335541	114.17376	metal	NA	28.9	2798009	22.28552	114.15769	yes	7453230	6777	1108	30.3	957	east_asia	humid_subtropical_climate	metal	impermeable
CSD17_HKG_037	haib18CEM5453_HNHKFCCXY_SL346131	CSD17	HKG	CAMDA20_MetaSUB_CSD17_HKG_037	hong_kong	22.336216	114.172344	metal	NA	27.4	3655116	22.28552	114.15769	yes	7453230	6777	1108	30.3	957	east_asia	humid_subtropical_climate	metal	impermeable
CSD17_HKG_038	haib18CEM5453_HNHKFCCXY_SL346146	CSD17	HKG	CAMDA20_MetaSUB_CSD17_HKG_038	hong_kong	22.336322	114.17243	metal	NA	28.3	5565429	22.28552	114.15769	yes	7453230	6777	1108	30.3	957	east_asia	humid_subtropical_climate	metal	impermeable
CSD17_HKG_039	haib18CEM5453_HMC2KCCXY_SL336615	CSD17	HKG	CAMDA20_MetaSUB_CSD17_HKG_039	hong_kong	22.275694	114.168997	skin	NA	28.7	3878498	22.28552	114.15769	yes	7453230	6777	1108	30.3	957	east_asia	humid_subtropical_climate	NA	NA
CSD17_HKG_040	haib18CEM5453_HNHKFCCXY_SL345906	CSD17	HKG	CAMDA20_MetaSUB_CSD17_HKG_040	hong_kong	22.370932	114.18476	skin	NA	NA	4493009	22.28552	114.15769	yes	7453230	6777	1108	30.3	957	east_asia	humid_subtropical_climate	NA	NA
CSD17_HKG_041	haib18CEM5453_HNHKFCCXY_SL345934	CSD17	HKG	CAMDA20_MetaSUB_CSD17_HKG_041	hong_kong	22.371567	114.185447	skin	NA	NA	2712570	22.28552	114.15769	yes	7453230	6777	1108	30.3	957	east_asia	humid_subtropical_climate	NA	NA
CSD17_HKG_042	haib18CEM5453_HNHKFCCXY_SL345954	CSD17	HKG	CAMDA20_MetaSUB_CSD17_HKG_042	hong_kong	22.370773	114.185103	skin	NA	NA	4789881	22.28552	114.15769	yes	7453230	6777	1108	30.3	957	east_asia	humid_subtropical_climate	NA	NA
CSD17_HKG_043	haib18CEM5453_HNHKFCCXY_SL345919	CSD17	HKG	CAMDA20_MetaSUB_CSD17_HKG_043	hong_kong	22.37125	114.186391	skin	NA	28	8443614	22.28552	114.15769	yes	7453230	6777	1108	30.3	957	east_asia	humid_subtropical_climate	NA	NA
CSD17_HKG_044	haib18CEM5453_HMC2KCCXY_SL336771	CSD17	HKG	CAMDA20_MetaSUB_CSD17_HKG_044	hong_kong	22.395614	114.199737	skin	NA	26.9	5941787	22.28552	114.15769	yes	7453230	6777	1108	30.3	957	east_asia	humid_subtropical_climate	NA	NA
CSD17_HKG_045	haib18CEM5453_HMC2KCCXY_SL336697	CSD17	HKG	CAMDA20_MetaSUB_CSD17_HKG_045	hong_kong	22.3949	114.199566	skin	NA	27	7468739	22.28552	114.15769	yes	7453230	6777	1108	30.3	957	east_asia	humid_subtropical_climate	NA	NA
CSD17_HKG_046	haib18CEM5453_HMC2KCCXY_SL336690	CSD17	HKG	CAMDA20_MetaSUB_CSD17_HKG_046	hong_kong	22.3949	114.199394	skin	NA	28	7112561	22.28552	114.15769	yes	7453230	6777	1108	30.3	957	east_asia	humid_subtropical_climate	NA	NA
CSD17_HKG_047	haib18CEM5453_HMC2KCCXY_SL336691	CSD17	HKG	CAMDA20_MetaSUB_CSD17_HKG_047	hong_kong	22.39609	114.199394	skin	NA	29.7	5420331	22.28552	114.15769	yes	7453230	6777	1108	30.3	957	east_asia	humid_subtropical_climate	NA	NA
CSD17_HKG_048	haib18CEM5453_HMC2KCCXY_SL336774	CSD17	HKG	CAMDA20_MetaSUB_CSD17_HKG_048	hong_kong	22.396011	114.199737	skin	NA	28.3	3996398	22.28552	114.15769	yes	7453230	6777	1108	30.3	957	east_asia	humid_subtropical_climate	NA	NA
CSD17_HKG_049	haib18CEM5453_HMC2KCCXY_SL336743	CSD17	HKG	CAMDA20_MetaSUB_CSD17_HKG_049	hong_kong	22.395297	114.199394	skin	NA	28.7	5228227	22.28552	114.15769	yes	7453230	6777	1108	30.3	957	east_asia	humid_subtropical_climate	NA	NA
CSD17_ICN_001	haib18CEM5453_HNHKFCCXY_SL346054	CSD17	ICN	CAMDA20_MetaSUB_CSD17_ICN_001	seoul	37.5142866	126.8826622	plastic	NA	25	4285622	37.566	126.9784	no	9838892	16000	605	24.2	38	east_asia	hot_humid_continental_climate	plastic	impermeable
CSD17_ICN_002	haib18CEM5453_HNHKFCCXY_SL346047	CSD17	ICN	CAMDA20_MetaSUB_CSD17_ICN_002	seoul	37.56443816	126.9824178	metal_plastic	NA	32	5926028	37.566	126.9784	no	9838892	16000	605	24.2	38	east_asia	hot_humid_continental_climate	metal	impermeable
CSD17_ICN_003	haib18CEM5453_HNHKFCCXY_SL346069	CSD17	ICN	CAMDA20_MetaSUB_CSD17_ICN_003	seoul	37.5114352	127.0589035	metal	NA	28	3085592	37.566	126.9784	no	9838892	16000	605	24.2	38	east_asia	hot_humid_continental_climate	metal	impermeable
CSD17_ICN_004	haib18CEM5453_HNHKFCCXY_SL346077	CSD17	ICN	CAMDA20_MetaSUB_CSD17_ICN_004	seoul	37.4973807	127.0274428	metal	NA	29	6050021	37.566	126.9784	no	9838892	16000	605	24.2	38	east_asia	hot_humid_continental_climate	metal	impermeable
CSD17_ICN_005	haib18CEM5453_HNHKFCCXY_SL346035	CSD17	ICN	CAMDA20_MetaSUB_CSD17_ICN_005	seoul	37.498031	127.027435	metal	NA	29	4832206	37.566	126.9784	no	9838892	16000	605	24.2	38	east_asia	hot_humid_continental_climate	metal	impermeable
CSD17_ICN_006	haib18CEM5453_HNHKFCCXY_SL346067	CSD17	ICN	CAMDA20_MetaSUB_CSD17_ICN_006	seoul	37.5134198	127.1005057	concrete	NA	28	6353799	37.566	126.9784	no	9838892	16000	605	24.2	38	east_asia	hot_humid_continental_climate	stone	impermeable
CSD17_ICN_007	haib18CEM5453_HNHKFCCXY_SL346059	CSD17	ICN	CAMDA20_MetaSUB_CSD17_ICN_007	seoul	37.5133237	127.1002753	metal_plastic	NA	28	4332860	37.566	126.9784	no	9838892	16000	605	24.2	38	east_asia	hot_humid_continental_climate	metal	impermeable
CSD17_ICN_008	haib18CEM5453_HNHKFCCXY_SL346075	CSD17	ICN	CAMDA20_MetaSUB_CSD17_ICN_008	seoul	37.5088474	127.0629145	wood	NA	28	6055031	37.566	126.9784	no	9838892	16000	605	24.2	38	east_asia	hot_humid_continental_climate	biological	permeable
CSD17_ICN_009	haib18CEM5453_HNHKFCCXY_SL346056	CSD17	ICN	CAMDA20_MetaSUB_CSD17_ICN_009	seoul	37.5086397	127.0624953	metal	NA	28	4815654	37.566	126.9784	no	9838892	16000	605	24.2	38	east_asia	hot_humid_continental_climate	metal	impermeable
CSD17_ICN_010	haib18CEM5453_HNHKFCCXY_SL346074	CSD17	ICN	CAMDA20_MetaSUB_CSD17_ICN_010	seoul	37.4648383	126.9888802	metal	NA	26	5099439	37.566	126.9784	no	9838892	16000	605	24.2	38	east_asia	hot_humid_continental_climate	metal	impermeable
CSD17_ICN_011	haib18CEM5453_HNHKFCCXY_SL346003	CSD17	ICN	CAMDA20_MetaSUB_CSD17_ICN_011	seoul	37.4648383	126.9888802	plastic	NA	26	6755875	37.566	126.9784	no	9838892	16000	605	24.2	38	east_asia	hot_humid_continental_climate	plastic	impermeable
CSD17_ICN_012	haib18CEM5453_HNHKFCCXY_SL346066	CSD17	ICN	CAMDA20_MetaSUB_CSD17_ICN_012	seoul	37.4648383	126.9888802	granite	NA	26	3881844	37.566	126.9784	no	9838892	16000	605	24.2	38	east_asia	hot_humid_continental_climate	stone	impermeable
CSD17_ICN_015	haib18CEM5453_HNHKFCCXY_SL346006	CSD17	ICN	CAMDA20_MetaSUB_CSD17_ICN_015	seoul	37.5537894	126.9726732	rubber	NA	26	6801702	37.566	126.9784	no	9838892	16000	605	24.2	38	east_asia	hot_humid_continental_climate	plastic	impermeable
CSD17_ICN_016	haib18CEM5453_HNHKFCCXY_SL346030	CSD17	ICN	CAMDA20_MetaSUB_CSD17_ICN_016	seoul	37.4965866	127.0282529	pvc	NA	29	6043211	37.566	126.9784	no	9838892	16000	605	24.2	38	east_asia	hot_humid_continental_climate	plastic	impermeable
CSD17_ICN_017	haib18CEM5453_HNHKFCCXY_SL346037	CSD17	ICN	CAMDA20_MetaSUB_CSD17_ICN_017	seoul	37.496475	127.0283445	plastic	NA	28	4373495	37.566	126.9784	no	9838892	16000	605	24.2	38	east_asia	hot_humid_continental_climate	plastic	impermeable
CSD17_ICN_018	haib18CEM5453_HNHKFCCXY_SL346039	CSD17	ICN	CAMDA20_MetaSUB_CSD17_ICN_018	seoul	37.616853	127.002758	metal	NA	33	5866844	37.566	126.9784	no	9838892	16000	605	24.2	38	east_asia	hot_humid_continental_climate	metal	impermeable
CSD17_ICN_019	haib18CEM5453_HNHKFCCXY_SL346031	CSD17	ICN	CAMDA20_MetaSUB_CSD17_ICN_019	seoul	37.60509924	127.0116606	plastic	NA	33	10126478	37.566	126.9784	no	9838892	16000	605	24.2	38	east_asia	hot_humid_continental_climate	plastic	impermeable
CSD17_ICN_020	haib18CEM5453_HNHKFCCXY_SL346015	CSD17	ICN	CAMDA20_MetaSUB_CSD17_ICN_020	seoul	37.57943914	126.9966353	metal	NA	33	7075162	37.566	126.9784	no	9838892	16000	605	24.2	38	east_asia	hot_humid_continental_climate	metal	impermeable
CSD17_ICN_021	haib18CEM5453_HNHKFCCXY_SL346024	CSD17	ICN	CAMDA20_MetaSUB_CSD17_ICN_021	seoul	37.57946809	126.9966309	metal	NA	33	5779820	37.566	126.9784	no	9838892	16000	605	24.2	38	east_asia	hot_humid_continental_climate	metal	impermeable
CSD17_ICN_022	haib18CEM5453_HNHKFCCXY_SL346048	CSD17	ICN	CAMDA20_MetaSUB_CSD17_ICN_022	seoul	37.57000775	126.9864005	painted_metal	NA	33	4985582	37.566	126.9784	no	9838892	16000	605	24.2	38	east_asia	hot_humid_continental_climate	metal	impermeable
CSD17_ICN_023	haib18CEM5453_HNHKFCCXY_SL346023	CSD17	ICN	CAMDA20_MetaSUB_CSD17_ICN_023	seoul	37.56427148	126.9825055	wood	NA	32	10811536	37.566	126.9784	no	9838892	16000	605	24.2	38	east_asia	hot_humid_continental_climate	biological	permeable
CSD17_ICN_024	haib18CEM5453_HNHKFCCXY_SL346064	CSD17	ICN	CAMDA20_MetaSUB_CSD17_ICN_024	seoul	37.53728697	126.9868786	metal_plastic	NA	32	5331186	37.566	126.9784	no	9838892	16000	605	24.2	38	east_asia	hot_humid_continental_climate	metal	impermeable
CSD17_ICN_025	haib18CEM5453_HNHKFCCXY_SL346062	CSD17	ICN	CAMDA20_MetaSUB_CSD17_ICN_025	seoul	37.53732517	126.9870742	metal_plastic	NA	32	3681232	37.566	126.9784	no	9838892	16000	605	24.2	38	east_asia	hot_humid_continental_climate	metal	impermeable
CSD17_ICN_026	haib18CEM5453_HNHKFCCXY_SL346034	CSD17	ICN	CAMDA20_MetaSUB_CSD17_ICN_026	seoul	37.50695973	127.0000982	wood	NA	30	5555759	37.566	126.9784	no	9838892	16000	605	24.2	38	east_asia	hot_humid_continental_climate	biological	permeable
CSD17_ICN_027	haib18CEM5453_HNHKFCCXY_SL346009	CSD17	ICN	CAMDA20_MetaSUB_CSD17_ICN_027	seoul	37.50704287	127.0001152	metal_plastic	NA	30	5570824	37.566	126.9784	no	9838892	16000	605	24.2	38	east_asia	hot_humid_continental_climate	metal	impermeable
CSD17_ICN_028	haib18CEM5453_HNHKFCCXY_SL346033	CSD17	ICN	CAMDA20_MetaSUB_CSD17_ICN_028	seoul	37.51553199	127.0141422	rubber	NA	25	6323114	37.566	126.9784	no	9838892	16000	605	24.2	38	east_asia	hot_humid_continental_climate	plastic	impermeable
CSD17_ICN_029	haib18CEM5453_HNHKFCCXY_SL346041	CSD17	ICN	CAMDA20_MetaSUB_CSD17_ICN_029	seoul	37.51329502	127.0064515	metal	NA	25	5585935	37.566	126.9784	no	9838892	16000	605	24.2	38	east_asia	hot_humid_continental_climate	metal	impermeable
CSD17_ICN_030	haib18CEM5453_HNHKFCCXY_SL346058	CSD17	ICN	CAMDA20_MetaSUB_CSD17_ICN_030	seoul	37.50842963	127.0086529	plastic	NA	25	4151538	37.566	126.9784	no	9838892	16000	605	24.2	38	east_asia	hot_humid_continental_climate	plastic	impermeable
CSD17_ICN_031	haib18CEM5453_HNHKFCCXY_SL346014	CSD17	ICN	CAMDA20_MetaSUB_CSD17_ICN_031	seoul	37.51981445	127.0154273	wood	NA	31.1	6977513	37.566	126.9784	no	9838892	16000	605	24.2	38	east_asia	hot_humid_continental_climate	biological	permeable
CSD17_ICN_032	haib18CEM5453_HNHKFCCXY_SL346050	CSD17	ICN	CAMDA20_MetaSUB_CSD17_ICN_032	seoul	37.5282424	127.039828	pvc	NA	30.4	5134549	37.566	126.9784	no	9838892	16000	605	24.2	38	east_asia	hot_humid_continental_climate	plastic	impermeable
CSD17_ICN_033	haib18CEM5453_HNHKFCCXY_SL346073	CSD17	ICN	CAMDA20_MetaSUB_CSD17_ICN_033	seoul	37.52830149	127.0397459	plastic	NA	30.4	4881297	37.566	126.9784	no	9838892	16000	605	24.2	38	east_asia	hot_humid_continental_climate	plastic	impermeable
CSD17_ICN_034	haib18CEM5453_HNHKFCCXY_SL346017	CSD17	ICN	CAMDA20_MetaSUB_CSD17_ICN_034	seoul	37.52817832	127.0397319	metal_plastic	NA	27	7960484	37.566	126.9784	no	9838892	16000	605	24.2	38	east_asia	hot_humid_continental_climate	metal	impermeable
CSD17_ICN_035	haib18CEM5453_HNHKFCCXY_SL346022	CSD17	ICN	CAMDA20_MetaSUB_CSD17_ICN_035	seoul	37.50987681	127.0623012	wood	NA	30.4	7531877	37.566	126.9784	no	9838892	16000	605	24.2	38	east_asia	hot_humid_continental_climate	biological	permeable
CSD17_ICN_036	haib18CEM5453_HNHKFCCXY_SL346004	CSD17	ICN	CAMDA20_MetaSUB_CSD17_ICN_036	seoul	37.5083508	127.0630403	wood	NA	28	6385877	37.566	126.9784	no	9838892	16000	605	24.2	38	east_asia	hot_humid_continental_climate	biological	permeable
CSD17_ICN_037	haib18CEM5453_HNHKFCCXY_SL346012	CSD17	ICN	CAMDA20_MetaSUB_CSD17_ICN_037	seoul	37.50773023	127.0640678	wood	NA	28	5188703	37.566	126.9784	no	9838892	16000	605	24.2	38	east_asia	hot_humid_continental_climate	biological	permeable
CSD17_ICN_038	haib18CEM5453_HNHKFCCXY_SL346020	CSD17	ICN	CAMDA20_MetaSUB_CSD17_ICN_038	seoul	37.50771582	127.0640966	plastic	NA	28	7559444	37.566	126.9784	no	9838892	16000	605	24.2	38	east_asia	hot_humid_continental_climate	plastic	impermeable
CSD17_ICN_039	haib18CEM5453_HNHKFCCXY_SL346036	CSD17	ICN	CAMDA20_MetaSUB_CSD17_ICN_039	seoul	37.50390724	127.0617005	wood	NA	26	4244423	37.566	126.9784	no	9838892	16000	605	24.2	38	east_asia	hot_humid_continental_climate	biological	permeable
CSD17_ICN_040	haib18CEM5453_HNHKFCCXY_SL346044	CSD17	ICN	CAMDA20_MetaSUB_CSD17_ICN_040	seoul	37.50416153	127.0622053	plastic	NA	28	3624638	37.566	126.9784	no	9838892	16000	605	24.2	38	east_asia	hot_humid_continental_climate	plastic	impermeable
CSD17_ICN_041	haib18CEM5453_HNHKFCCXY_SL346052	CSD17	ICN	CAMDA20_MetaSUB_CSD17_ICN_041	seoul	37.49629429	127.0621345	plastic	NA	28	4399637	37.566	126.9784	no	9838892	16000	605	24.2	38	east_asia	hot_humid_continental_climate	plastic	impermeable
CSD17_ICN_042	haib18CEM5453_HNHKFCCXY_SL346068	CSD17	ICN	CAMDA20_MetaSUB_CSD17_ICN_042	seoul	37.4963104	127.062023	stone	NA	28	8502617	37.566	126.9784	no	9838892	16000	605	24.2	38	east_asia	hot_humid_continental_climate	stone	impermeable
CSD17_ICN_043	haib18CEM5453_HNHKFCCXY_SL346043	CSD17	ICN	CAMDA20_MetaSUB_CSD17_ICN_043	seoul	37.48656728	127.0674755	metal	NA	27	5065049	37.566	126.9784	no	9838892	16000	605	24.2	38	east_asia	hot_humid_continental_climate	metal	impermeable
CSD17_ICN_044	haib18CEM5453_HNHKFCCXY_SL346021	CSD17	ICN	CAMDA20_MetaSUB_CSD17_ICN_044	seoul	37.48347575	127.0637604	wood	NA	28	5360928	37.566	126.9784	no	9838892	16000	605	24.2	38	east_asia	hot_humid_continental_climate	biological	permeable
CSD17_ICN_045	haib18CEM5453_HNHKFCCXY_SL346038	CSD17	ICN	CAMDA20_MetaSUB_CSD17_ICN_045	seoul	37.48370909	127.0638337	metal	NA	28	4890499	37.566	126.9784	no	9838892	16000	605	24.2	38	east_asia	hot_humid_continental_climate	metal	impermeable
CSD17_ICN_046	haib18CEM5453_HNHKFCCXY_SL346053	CSD17	ICN	CAMDA20_MetaSUB_CSD17_ICN_046	seoul	37.48053528	127.0636818	plastic	NA	28	5395836	37.566	126.9784	no	9838892	16000	605	24.2	38	east_asia	hot_humid_continental_climate	plastic	impermeable
CSD17_ICN_047	haib18CEM5453_HNHKFCCXY_SL346061	CSD17	ICN	CAMDA20_MetaSUB_CSD17_ICN_047	seoul	37.48040848	127.0635083	wood	NA	28	4563466	37.566	126.9784	no	9838892	16000	605	24.2	38	east_asia	hot_humid_continental_climate	biological	permeable
CSD17_ICN_048	haib18CEM5453_HNHKFCCXY_SL346078	CSD17	ICN	CAMDA20_MetaSUB_CSD17_ICN_048	seoul	37.53731278	126.9869433	wood	NA	32	5619780	37.566	126.9784	no	9838892	16000	605	24.2	38	east_asia	hot_humid_continental_climate	biological	permeable
CSD17_ICN_049	haib18CEM5453_HNHKFCCXY_SL346001	CSD17	ICN	CAMDA20_MetaSUB_CSD17_ICN_049	seoul	37.50724038	127.0004648	metal_plastic	NA	30	5050661	37.566	126.9784	no	9838892	16000	605	24.2	38	east_asia	hot_humid_continental_climate	metal	impermeable
CSD17_ICN_050	haib18CEM5453_HNHKFCCXY_SL346018	CSD17	ICN	CAMDA20_MetaSUB_CSD17_ICN_050	seoul	37.50956873	127.0609747	metal_plastic	NA	30	7454126	37.566	126.9784	no	9838892	16000	605	24.2	38	east_asia	hot_humid_continental_climate	metal	impermeable
CSD17_IEV_002	haib17CEM5241_HMGMHCCXY_SL343425	CSD17	IEV	CAMDA20_MetaSUB_CSD17_IEV_002	kyiv	NA	NA	metal	NA	NA	2766591	50.45466	30.5238	no	2900920	3299	839	23.9	179	europe	warm_humid_continental_climate	metal	impermeable
CSD17_IEV_003	haib17CEM5241_HMGMHCCXY_SL343426	CSD17	IEV	CAMDA20_MetaSUB_CSD17_IEV_003	kyiv	NA	NA	wood	NA	NA	2414665	50.45466	30.5238	no	2900920	3299	839	23.9	179	europe	warm_humid_continental_climate	biological	permeable
CSD17_IEV_004	haib17CEM5241_HMGMHCCXY_SL343428	CSD17	IEV	CAMDA20_MetaSUB_CSD17_IEV_004	kyiv	NA	NA	metal	NA	NA	2753980	50.45466	30.5238	no	2900920	3299	839	23.9	179	europe	warm_humid_continental_climate	metal	impermeable
CSD17_IEV_005	haib17CEM5241_HMGMHCCXY_SL343429	CSD17	IEV	CAMDA20_MetaSUB_CSD17_IEV_005	kyiv	NA	NA	granite	NA	NA	3224523	50.45466	30.5238	no	2900920	3299	839	23.9	179	europe	warm_humid_continental_climate	stone	impermeable
CSD17_IEV_006	haib17CEM5241_HMGMHCCXY_SL343432	CSD17	IEV	CAMDA20_MetaSUB_CSD17_IEV_006	kyiv	NA	NA	plastic	NA	NA	2468030	50.45466	30.5238	no	2900920	3299	839	23.9	179	europe	warm_humid_continental_climate	plastic	impermeable
CSD17_IEV_007	haib17CEM5241_HMGMHCCXY_SL343434	CSD17	IEV	CAMDA20_MetaSUB_CSD17_IEV_007	kyiv	NA	NA	rubber	NA	NA	3318892	50.45466	30.5238	no	2900920	3299	839	23.9	179	europe	warm_humid_continental_climate	plastic	impermeable
CSD17_IEV_008	haib17CEM5241_HMGMHCCXY_SL343435	CSD17	IEV	CAMDA20_MetaSUB_CSD17_IEV_008	kyiv	NA	NA	wood	NA	NA	2967101	50.45466	30.5238	no	2900920	3299	839	23.9	179	europe	warm_humid_continental_climate	biological	permeable
CSD17_IEV_009	haib17CEM5241_HMGMHCCXY_SL343436	CSD17	IEV	CAMDA20_MetaSUB_CSD17_IEV_009	kyiv	NA	NA	painted_metal	NA	NA	4329469	50.45466	30.5238	no	2900920	3299	839	23.9	179	europe	warm_humid_continental_climate	metal	impermeable
CSD17_IEV_010	haib17CEM5241_HMGMHCCXY_SL343437	CSD17	IEV	CAMDA20_MetaSUB_CSD17_IEV_010	kyiv	NA	NA	wood	NA	NA	8748561	50.45466	30.5238	no	2900920	3299	839	23.9	179	europe	warm_humid_continental_climate	biological	permeable
CSD17_IEV_011	haib17CEM5241_HMGMHCCXY_SL343439	CSD17	IEV	CAMDA20_MetaSUB_CSD17_IEV_011	kyiv	NA	NA	wood	NA	NA	4048124	50.45466	30.5238	no	2900920	3299	839	23.9	179	europe	warm_humid_continental_climate	biological	permeable
CSD17_IEV_012	haib17CEM5241_HMGMHCCXY_SL343440	CSD17	IEV	CAMDA20_MetaSUB_CSD17_IEV_012	kyiv	NA	NA	plastic	NA	NA	3312151	50.45466	30.5238	no	2900920	3299	839	23.9	179	europe	warm_humid_continental_climate	plastic	impermeable
CSD17_IEV_013	haib17CEM5241_HMGMHCCXY_SL343441	CSD17	IEV	CAMDA20_MetaSUB_CSD17_IEV_013	kyiv	NA	NA	wood	NA	NA	7355222	50.45466	30.5238	no	2900920	3299	839	23.9	179	europe	warm_humid_continental_climate	biological	permeable
CSD17_IEV_014	haib17CEM5241_HMGMHCCXY_SL343443	CSD17	IEV	CAMDA20_MetaSUB_CSD17_IEV_014	kyiv	NA	NA	plastic	NA	NA	3708505	50.45466	30.5238	no	2900920	3299	839	23.9	179	europe	warm_humid_continental_climate	plastic	impermeable
CSD17_IEV_015	haib17CEM5241_HMGMHCCXY_SL343444	CSD17	IEV	CAMDA20_MetaSUB_CSD17_IEV_015	kyiv	NA	NA	wood	NA	NA	2899858	50.45466	30.5238	no	2900920	3299	839	23.9	179	europe	warm_humid_continental_climate	biological	permeable
CSD17_IEV_016	haib17CEM5241_HMGMHCCXY_SL343448	CSD17	IEV	CAMDA20_MetaSUB_CSD17_IEV_016	kyiv	NA	NA	plastic	NA	NA	3542030	50.45466	30.5238	no	2900920	3299	839	23.9	179	europe	warm_humid_continental_climate	plastic	impermeable
CSD17_IEV_017	haib17CEM5241_HMGMHCCXY_SL343449	CSD17	IEV	CAMDA20_MetaSUB_CSD17_IEV_017	kyiv	NA	NA	plastic	NA	NA	10707331	50.45466	30.5238	no	2900920	3299	839	23.9	179	europe	warm_humid_continental_climate	plastic	impermeable
CSD17_IEV_018	haib17CEM5241_HMGMHCCXY_SL343450	CSD17	IEV	CAMDA20_MetaSUB_CSD17_IEV_018	kyiv	NA	NA	wood	NA	NA	2387844	50.45466	30.5238	no	2900920	3299	839	23.9	179	europe	warm_humid_continental_climate	biological	permeable
CSD17_IEV_019	haib17CEM5241_HMGMHCCXY_SL343453	CSD17	IEV	CAMDA20_MetaSUB_CSD17_IEV_019	kyiv	NA	NA	plastic	NA	NA	2321812	50.45466	30.5238	no	2900920	3299	839	23.9	179	europe	warm_humid_continental_climate	plastic	impermeable
CSD17_IEV_020	haib17CEM5241_HMGMHCCXY_SL343454	CSD17	IEV	CAMDA20_MetaSUB_CSD17_IEV_020	kyiv	NA	NA	rubber	NA	NA	4346458	50.45466	30.5238	no	2900920	3299	839	23.9	179	europe	warm_humid_continental_climate	plastic	impermeable
CSD17_IEV_021	haib17CEM5241_HMGMHCCXY_SL343457	CSD17	IEV	CAMDA20_MetaSUB_CSD17_IEV_021	kyiv	NA	NA	plastic	NA	NA	3556864	50.45466	30.5238	no	2900920	3299	839	23.9	179	europe	warm_humid_continental_climate	plastic	impermeable
CSD17_IEV_022	haib17CEM5241_HMGMHCCXY_SL343461	CSD17	IEV	CAMDA20_MetaSUB_CSD17_IEV_022	kyiv	NA	NA	metal	NA	NA	2090064	50.45466	30.5238	no	2900920	3299	839	23.9	179	europe	warm_humid_continental_climate	metal	impermeable
CSD17_IEV_023	haib17CEM5241_HMGMHCCXY_SL343465	CSD17	IEV	CAMDA20_MetaSUB_CSD17_IEV_023	kyiv	NA	NA	metal	NA	NA	6553679	50.45466	30.5238	no	2900920	3299	839	23.9	179	europe	warm_humid_continental_climate	metal	impermeable
CSD17_IEV_024	haib17CEM5241_HMGMHCCXY_SL343467	CSD17	IEV	CAMDA20_MetaSUB_CSD17_IEV_024	kyiv	NA	NA	plastic	NA	NA	3143361	50.45466	30.5238	no	2900920	3299	839	23.9	179	europe	warm_humid_continental_climate	plastic	impermeable
CSD17_IEV_025	haib17CEM5241_HMGMHCCXY_SL343468	CSD17	IEV	CAMDA20_MetaSUB_CSD17_IEV_025	kyiv	NA	NA	wood	NA	NA	4497372	50.45466	30.5238	no	2900920	3299	839	23.9	179	europe	warm_humid_continental_climate	biological	permeable
CSD17_IEV_026	haib17CEM5241_HMGMHCCXY_SL343469	CSD17	IEV	CAMDA20_MetaSUB_CSD17_IEV_026	kyiv	NA	NA	plastic	NA	NA	15500252	50.45466	30.5238	no	2900920	3299	839	23.9	179	europe	warm_humid_continental_climate	plastic	impermeable
CSD17_IEV_027	haib17CEM5241_HMGMHCCXY_SL343470	CSD17	IEV	CAMDA20_MetaSUB_CSD17_IEV_027	kyiv	NA	NA	wood	NA	NA	3338549	50.45466	30.5238	no	2900920	3299	839	23.9	179	europe	warm_humid_continental_climate	biological	permeable
CSD17_IEV_028	haib17CEM5241_HMGMHCCXY_SL343471	CSD17	IEV	CAMDA20_MetaSUB_CSD17_IEV_028	kyiv	NA	NA	metal	NA	NA	2711648	50.45466	30.5238	no	2900920	3299	839	23.9	179	europe	warm_humid_continental_climate	metal	impermeable
CSD17_IEV_029	haib17CEM5241_HMGMHCCXY_SL343472	CSD17	IEV	CAMDA20_MetaSUB_CSD17_IEV_029	kyiv	NA	NA	metal	NA	NA	3398941	50.45466	30.5238	no	2900920	3299	839	23.9	179	europe	warm_humid_continental_climate	metal	impermeable
CSD17_IEV_030	haib17CEM5241_HMGMHCCXY_SL343474	CSD17	IEV	CAMDA20_MetaSUB_CSD17_IEV_030	kyiv	NA	NA	metal	NA	NA	2444465	50.45466	30.5238	no	2900920	3299	839	23.9	179	europe	warm_humid_continental_climate	metal	impermeable
CSD17_IEV_031	haib17CEM5241_HMGMHCCXY_SL343475	CSD17	IEV	CAMDA20_MetaSUB_CSD17_IEV_031	kyiv	NA	NA	metal	NA	NA	2437711	50.45466	30.5238	no	2900920	3299	839	23.9	179	europe	warm_humid_continental_climate	metal	impermeable
CSD17_IEV_032	haib17CEM5241_HMGMHCCXY_SL343477	CSD17	IEV	CAMDA20_MetaSUB_CSD17_IEV_032	kyiv	NA	NA	plastic	NA	NA	4971923	50.45466	30.5238	no	2900920	3299	839	23.9	179	europe	warm_humid_continental_climate	plastic	impermeable
CSD17_IEV_033	haib17CEM5241_HMGMHCCXY_SL343478	CSD17	IEV	CAMDA20_MetaSUB_CSD17_IEV_033	kyiv	NA	NA	metal	NA	NA	3387663	50.45466	30.5238	no	2900920	3299	839	23.9	179	europe	warm_humid_continental_climate	metal	impermeable
CSD17_IEV_034	haib17CEM5241_HMGMHCCXY_SL343481	CSD17	IEV	CAMDA20_MetaSUB_CSD17_IEV_034	kyiv	NA	NA	metal	NA	NA	2927605	50.45466	30.5238	no	2900920	3299	839	23.9	179	europe	warm_humid_continental_climate	metal	impermeable
CSD17_IEV_035	haib17CEM5241_HMGMHCCXY_SL343482	CSD17	IEV	CAMDA20_MetaSUB_CSD17_IEV_035	kyiv	NA	NA	metal	NA	NA	2147290	50.45466	30.5238	no	2900920	3299	839	23.9	179	europe	warm_humid_continental_climate	metal	impermeable
CSD17_IEV_036	haib17CEM5241_HMGMHCCXY_SL343483	CSD17	IEV	CAMDA20_MetaSUB_CSD17_IEV_036	kyiv	NA	NA	wood	NA	NA	2304819	50.45466	30.5238	no	2900920	3299	839	23.9	179	europe	warm_humid_continental_climate	biological	permeable
CSD17_IEV_037	haib17CEM5241_HMGMHCCXY_SL343484	CSD17	IEV	CAMDA20_MetaSUB_CSD17_IEV_037	kyiv	NA	NA	plastic	NA	NA	2284862	50.45466	30.5238	no	2900920	3299	839	23.9	179	europe	warm_humid_continental_climate	plastic	impermeable
CSD17_IEV_038	haib17CEM5241_HMGMHCCXY_SL343485	CSD17	IEV	CAMDA20_MetaSUB_CSD17_IEV_038	kyiv	NA	NA	metal	NA	NA	4532890	50.45466	30.5238	no	2900920	3299	839	23.9	179	europe	warm_humid_continental_climate	metal	impermeable
CSD17_IEV_039	haib17CEM5241_HMGMHCCXY_SL343486	CSD17	IEV	CAMDA20_MetaSUB_CSD17_IEV_039	kyiv	NA	NA	plastic	NA	NA	4388250	50.45466	30.5238	no	2900920	3299	839	23.9	179	europe	warm_humid_continental_climate	plastic	impermeable
CSD17_IEV_040	haib17CEM5241_HMGMHCCXY_SL343487	CSD17	IEV	CAMDA20_MetaSUB_CSD17_IEV_040	kyiv	NA	NA	metal	NA	NA	4230189	50.45466	30.5238	no	2900920	3299	839	23.9	179	europe	warm_humid_continental_climate	metal	impermeable
CSD17_IEV_041	haib17CEM5241_HMGMHCCXY_SL343490	CSD17	IEV	CAMDA20_MetaSUB_CSD17_IEV_041	kyiv	NA	NA	rubber	NA	NA	1745564	50.45466	30.5238	no	2900920	3299	839	23.9	179	europe	warm_humid_continental_climate	plastic	impermeable
CSD17_IEV_042	haib17CEM5241_HMGMHCCXY_SL343492	CSD17	IEV	CAMDA20_MetaSUB_CSD17_IEV_042	kyiv	NA	NA	metal	NA	NA	6550203	50.45466	30.5238	no	2900920	3299	839	23.9	179	europe	warm_humid_continental_climate	metal	impermeable
CSD17_IEV_043	haib17CEM5241_HMGMHCCXY_SL343495	CSD17	IEV	CAMDA20_MetaSUB_CSD17_IEV_043	kyiv	NA	NA	metal	NA	NA	3788207	50.45466	30.5238	no	2900920	3299	839	23.9	179	europe	warm_humid_continental_climate	metal	impermeable
CSD17_IEV_044	haib17CEM5241_HMGMHCCXY_SL343496	CSD17	IEV	CAMDA20_MetaSUB_CSD17_IEV_044	kyiv	NA	NA	metal	NA	NA	4735652	50.45466	30.5238	no	2900920	3299	839	23.9	179	europe	warm_humid_continental_climate	metal	impermeable
CSD17_IEV_045	haib17CEM5241_HMGMHCCXY_SL343498	CSD17	IEV	CAMDA20_MetaSUB_CSD17_IEV_045	kyiv	NA	NA	wood	NA	NA	4376618	50.45466	30.5238	no	2900920	3299	839	23.9	179	europe	warm_humid_continental_climate	biological	permeable
CSD17_IEV_046	haib17CEM5241_HMGMHCCXY_SL343499	CSD17	IEV	CAMDA20_MetaSUB_CSD17_IEV_046	kyiv	NA	NA	rubber	NA	NA	439652	50.45466	30.5238	no	2900920	3299	839	23.9	179	europe	warm_humid_continental_climate	plastic	impermeable
CSD17_IEV_047	haib17CEM5241_HMGMHCCXY_SL343501	CSD17	IEV	CAMDA20_MetaSUB_CSD17_IEV_047	kyiv	NA	NA	metal	NA	NA	4547606	50.45466	30.5238	no	2900920	3299	839	23.9	179	europe	warm_humid_continental_climate	metal	impermeable
CSD17_IEV_048	haib17CEM5241_HMGTJCCXY_SL342593	CSD17	IEV	CAMDA20_MetaSUB_CSD17_IEV_048	kyiv	NA	NA	wood	NA	NA	3911365	50.45466	30.5238	no	2900920	3299	839	23.9	179	europe	warm_humid_continental_climate	biological	permeable
CSD17_IEV_049	haib17CEM5241_HMGW3CCXY_SL342592	CSD17	IEV	CAMDA20_MetaSUB_CSD17_IEV_049	kyiv	NA	NA	plastic	NA	NA	4510740	50.45466	30.5238	no	2900920	3299	839	23.9	179	europe	warm_humid_continental_climate	plastic	impermeable
CSD17_ILR_001	haib18CEM5453_HMGN5CCXY_SL344619	CSD17	ILR	CAMDA20_MetaSUB_CSD17_ILR_001	offa	8.1547729	4.7224175	metal	NA	NA	4169601	8	4	no	90000	NA	NA	NA	NA	sub_saharan_africa	tropical_savanna_climate	metal	impermeable
CSD17_ILR_002	haib18CEM5453_HMGN5CCXY_SL344624	CSD17	ILR	CAMDA20_MetaSUB_CSD17_ILR_002	offa	8.155945254	4.726202357	rope	NA	NA	3496377	8	4	no	90000	NA	NA	NA	NA	sub_saharan_africa	tropical_savanna_climate	NA	NA
CSD17_ILR_003	haib18CEM5453_HMGN5CCXY_SL344630	CSD17	ILR	CAMDA20_MetaSUB_CSD17_ILR_003	offa	8.1547729	4.7224175	concrete	NA	NA	1202855	8	4	no	90000	NA	NA	NA	NA	sub_saharan_africa	tropical_savanna_climate	stone	impermeable
CSD17_ILR_004	haib18CEM5453_HMGN5CCXY_SL344631	CSD17	ILR	CAMDA20_MetaSUB_CSD17_ILR_004	offa	8.1547729	4.7224175	wood	NA	NA	1588307	8	4	no	90000	NA	NA	NA	NA	sub_saharan_africa	tropical_savanna_climate	biological	permeable
CSD17_ILR_005	haib18CEM5453_HMGN5CCXY_SL344639	CSD17	ILR	CAMDA20_MetaSUB_CSD17_ILR_005	offa	8.1547729	4.7224175	metal	NA	NA	4118916	8	4	no	90000	NA	NA	NA	NA	sub_saharan_africa	tropical_savanna_climate	metal	impermeable
CSD17_ILR_006	haib18CEM5453_HMGN5CCXY_SL344646	CSD17	ILR	CAMDA20_MetaSUB_CSD17_ILR_006	offa	8.155183333	4.726585	metal	NA	NA	1744892	8	4	no	90000	NA	NA	NA	NA	sub_saharan_africa	tropical_savanna_climate	metal	impermeable
CSD17_ILR_007	haib18CEM5453_HMGN5CCXY_SL344651	CSD17	ILR	CAMDA20_MetaSUB_CSD17_ILR_007	offa	8.154759557	4.726674182	glass	NA	NA	6661906	8	4	no	90000	NA	NA	NA	NA	sub_saharan_africa	tropical_savanna_climate	metal	impermeable
CSD17_ILR_008	haib18CEM5453_HMGN5CCXY_SL344657	CSD17	ILR	CAMDA20_MetaSUB_CSD17_ILR_008	offa	8.155253333	4.726541667	plastic	NA	NA	6619593	8	4	no	90000	NA	NA	NA	NA	sub_saharan_africa	tropical_savanna_climate	plastic	impermeable
CSD17_ILR_009	haib18CEM5453_HMGN5CCXY_SL344661	CSD17	ILR	CAMDA20_MetaSUB_CSD17_ILR_009	offa	8.155223333	4.726266667	metal	NA	NA	5059780	8	4	no	90000	NA	NA	NA	NA	sub_saharan_africa	tropical_savanna_climate	metal	impermeable
CSD17_ILR_010	haib18CEM5453_HMGN5CCXY_SL344663	CSD17	ILR	CAMDA20_MetaSUB_CSD17_ILR_010	offa	8.154843275	4.726625899	metal	NA	NA	4524835	8	4	no	90000	NA	NA	NA	NA	sub_saharan_africa	tropical_savanna_climate	metal	impermeable
CSD17_ILR_011	haib18CEM5453_HMGN5CCXY_SL344664	CSD17	ILR	CAMDA20_MetaSUB_CSD17_ILR_011	offa	8.154963333	4.726298333	metal_plastic	NA	NA	5654212	8	4	no	90000	NA	NA	NA	NA	sub_saharan_africa	tropical_savanna_climate	metal	impermeable
CSD17_ILR_012	haib18CEM5453_HMGN5CCXY_SL344670	CSD17	ILR	CAMDA20_MetaSUB_CSD17_ILR_012	offa	8.154816667	4.726638333	metal_plastic	NA	NA	1331851	8	4	no	90000	NA	NA	NA	NA	sub_saharan_africa	tropical_savanna_climate	metal	impermeable
CSD17_ILR_013	haib18CEM5453_HMGN5CCXY_SL344673	CSD17	ILR	CAMDA20_MetaSUB_CSD17_ILR_013	offa	8.1544324	4.7224175	pvc	NA	NA	3552190	8	4	no	90000	NA	NA	NA	NA	sub_saharan_africa	tropical_savanna_climate	plastic	impermeable
CSD17_ILR_014	haib18CEM5453_HMGN5CCXY_SL344675	CSD17	ILR	CAMDA20_MetaSUB_CSD17_ILR_014	offa	8.1544324	4.7224175	leather	NA	NA	6354684	8	4	no	90000	NA	NA	NA	NA	sub_saharan_africa	tropical_savanna_climate	biological	permeable
CSD17_ILR_015	haib18CEM5453_HMGN5CCXY_SL344682	CSD17	ILR	CAMDA20_MetaSUB_CSD17_ILR_015	ilorin	8.456493121	4.57592812	metal	NA	NA	5405166	8.49664	4.54214	no	777667	1188	765	25.6	310	sub_saharan_africa	tropical_savanna_climate	metal	impermeable
CSD17_ILR_016	haib18CEM5453_HMGN5CCXY_SL344686	CSD17	ILR	CAMDA20_MetaSUB_CSD17_ILR_016	ilorin	8.4583432	4.580213	paper	NA	NA	4153198	8.49664	4.54214	no	777667	1188	765	25.6	310	sub_saharan_africa	tropical_savanna_climate	NA	NA
CSD17_ILR_017	haib18CEM5453_HMGN5CCXY_SL344689	CSD17	ILR	CAMDA20_MetaSUB_CSD17_ILR_017	ilorin	8.456515831	4.576800851	chair	NA	NA	7031706	8.49664	4.54214	no	777667	1188	765	25.6	310	sub_saharan_africa	tropical_savanna_climate	NA	NA
CSD17_ILR_018	haib18CEM5453_HMGN5CCXY_SL344692	CSD17	ILR	CAMDA20_MetaSUB_CSD17_ILR_018	ilorin	8.456545	4.576863333	plastic_and_glass	NA	NA	7546433	8.49664	4.54214	no	777667	1188	765	25.6	310	sub_saharan_africa	tropical_savanna_climate	metal	impermeable
CSD17_ILR_019	haib18CEM5453_HMGN5CCXY_SL344694	CSD17	ILR	CAMDA20_MetaSUB_CSD17_ILR_019	ilorin	8.456076667	4.5767	wood	NA	NA	5471622	8.49664	4.54214	no	777667	1188	765	25.6	310	sub_saharan_africa	tropical_savanna_climate	biological	permeable
CSD17_ILR_020	haib18CEM5453_HMGN5CCXY_SL344695	CSD17	ILR	CAMDA20_MetaSUB_CSD17_ILR_020	ilorin	8.456867624	4.577200153	glass	NA	NA	7118025	8.49664	4.54214	no	777667	1188	765	25.6	310	sub_saharan_africa	tropical_savanna_climate	metal	impermeable
CSD17_ILR_021	haib18CEM5453_HMGN5CCXY_SL344700	CSD17	ILR	CAMDA20_MetaSUB_CSD17_ILR_021	ilorin	8.4574049	4.576934488	rubber	NA	NA	4590902	8.49664	4.54214	no	777667	1188	765	25.6	310	sub_saharan_africa	tropical_savanna_climate	plastic	impermeable
CSD17_ILR_022	haib18CEM5453_HMGN5CCXY_SL344703	CSD17	ILR	CAMDA20_MetaSUB_CSD17_ILR_022	ilorin	8.456625352	4.577086196	rubber	NA	NA	2910641	8.49664	4.54214	no	777667	1188	765	25.6	310	sub_saharan_africa	tropical_savanna_climate	plastic	impermeable
CSD17_ILR_023	haib18CEM5453_HMGN5CCXY_SL344705	CSD17	ILR	CAMDA20_MetaSUB_CSD17_ILR_023	ilorin	8.457638333	4.57682	leather	NA	NA	8662385	8.49664	4.54214	no	777667	1188	765	25.6	310	sub_saharan_africa	tropical_savanna_climate	biological	permeable
CSD17_ILR_024	haib18CEM5453_HMGN5CCXY_SL344710	CSD17	ILR	CAMDA20_MetaSUB_CSD17_ILR_024	ilorin	8.45725528	4.576758727	metal	NA	NA	4178869	8.49664	4.54214	no	777667	1188	765	25.6	310	sub_saharan_africa	tropical_savanna_climate	metal	impermeable
CSD17_ILR_025	haib18CEM5453_HNGH3CCXY_SL344525	CSD17	ILR	CAMDA20_MetaSUB_CSD17_ILR_025	ilorin	8.457648333	4.57688	rubber	NA	NA	3604091	8.49664	4.54214	no	777667	1188	765	25.6	310	sub_saharan_africa	tropical_savanna_climate	plastic	impermeable
CSD17_ILR_026	haib18CEM5453_HNGH3CCXY_SL344526	CSD17	ILR	CAMDA20_MetaSUB_CSD17_ILR_026	ilorin	8.4576	4.576886667	metal	NA	NA	3424241	8.49664	4.54214	no	777667	1188	765	25.6	310	sub_saharan_africa	tropical_savanna_climate	metal	impermeable
CSD17_ILR_027	haib18CEM5453_HNGH3CCXY_SL344528	CSD17	ILR	CAMDA20_MetaSUB_CSD17_ILR_027	ilorin	8.4573	4.576936667	rubber	NA	NA	3868614	8.49664	4.54214	no	777667	1188	765	25.6	310	sub_saharan_africa	tropical_savanna_climate	plastic	impermeable
CSD17_ILR_028	haib18CEM5453_HNGH3CCXY_SL344529	CSD17	ILR	CAMDA20_MetaSUB_CSD17_ILR_028	ilorin	8.457434747	4.577701809	human_hand	NA	NA	3891985	8.49664	4.54214	no	777667	1188	765	25.6	310	sub_saharan_africa	tropical_savanna_climate	biological	permeable
CSD17_ILR_029	haib18CEM5453_HNGH3CCXY_SL344532	CSD17	ILR	CAMDA20_MetaSUB_CSD17_ILR_029	ilorin	8.457480149	4.577629541	metal	NA	NA	4939979	8.49664	4.54214	no	777667	1188	765	25.6	310	sub_saharan_africa	tropical_savanna_climate	metal	impermeable
CSD17_ILR_030	haib18CEM5453_HNGH3CCXY_SL344534	CSD17	ILR	CAMDA20_MetaSUB_CSD17_ILR_030	ilorin	8.457682342	4.577738614	human_hand	NA	NA	6678972	8.49664	4.54214	no	777667	1188	765	25.6	310	sub_saharan_africa	tropical_savanna_climate	biological	permeable
CSD17_ILR_031	haib18CEM5453_HNGH3CCXY_SL344540	CSD17	ILR	CAMDA20_MetaSUB_CSD17_ILR_031	ilorin	8.458978	4.5777192	pvc	NA	NA	5569560	8.49664	4.54214	no	777667	1188	765	25.6	310	sub_saharan_africa	tropical_savanna_climate	plastic	impermeable
CSD17_ILR_032	haib18CEM5453_HNGH3CCXY_SL344551	CSD17	ILR	CAMDA20_MetaSUB_CSD17_ILR_032	ilorin	8.457481	4.5773726	rubber	NA	NA	4912636	8.49664	4.54214	no	777667	1188	765	25.6	310	sub_saharan_africa	tropical_savanna_climate	plastic	impermeable
CSD17_ILR_033	haib18CEM5453_HNGH3CCXY_SL344558	CSD17	ILR	CAMDA20_MetaSUB_CSD17_ILR_033	ilorin	8.484945	4.563096667	leather	NA	NA	6189187	8.49664	4.54214	no	777667	1188	765	25.6	310	sub_saharan_africa	tropical_savanna_climate	biological	permeable
CSD17_ILR_034	haib18CEM5453_HNGH3CCXY_SL344559	CSD17	ILR	CAMDA20_MetaSUB_CSD17_ILR_034	ilorin	8.484938333	4.563161667	metal	NA	NA	4843821	8.49664	4.54214	no	777667	1188	765	25.6	310	sub_saharan_africa	tropical_savanna_climate	metal	impermeable
CSD17_ILR_035	haib18CEM5453_HNGH3CCXY_SL344564	CSD17	ILR	CAMDA20_MetaSUB_CSD17_ILR_035	ilorin	8.4824623	4.5631237	metal	NA	NA	3103456	8.49664	4.54214	no	777667	1188	765	25.6	310	sub_saharan_africa	tropical_savanna_climate	metal	impermeable
CSD17_ILR_036	haib18CEM5453_HNGH3CCXY_SL344565	CSD17	ILR	CAMDA20_MetaSUB_CSD17_ILR_036	ilorin	8.484506313	4.562873186	concrete	NA	NA	4511650	8.49664	4.54214	no	777667	1188	765	25.6	310	sub_saharan_africa	tropical_savanna_climate	stone	impermeable
CSD17_ILR_037	haib18CEM5453_HNGH3CCXY_SL344566	CSD17	ILR	CAMDA20_MetaSUB_CSD17_ILR_037	ilorin	8.484453071	4.562921284	plastic	NA	NA	3211820	8.49664	4.54214	no	777667	1188	765	25.6	310	sub_saharan_africa	tropical_savanna_climate	plastic	impermeable
CSD17_ILR_038	haib18CEM5453_HNGH3CCXY_SL344568	CSD17	ILR	CAMDA20_MetaSUB_CSD17_ILR_038	ilorin	8.48464	4.562968333	plastic	NA	NA	4540959	8.49664	4.54214	no	777667	1188	765	25.6	310	sub_saharan_africa	tropical_savanna_climate	plastic	impermeable
CSD17_ILR_039	haib18CEM5453_HNGH3CCXY_SL344571	CSD17	ILR	CAMDA20_MetaSUB_CSD17_ILR_039	ilorin	8.484624948	4.562727641	plastic	NA	NA	4026628	8.49664	4.54214	no	777667	1188	765	25.6	310	sub_saharan_africa	tropical_savanna_climate	plastic	impermeable
CSD17_ILR_040	haib18CEM5453_HNGH3CCXY_SL344576	CSD17	ILR	CAMDA20_MetaSUB_CSD17_ILR_040	ilorin	8.485373333	4.563028333	metal	NA	NA	4773322	8.49664	4.54214	no	777667	1188	765	25.6	310	sub_saharan_africa	tropical_savanna_climate	metal	impermeable
CSD17_ILR_041	haib18CEM5453_HNGH3CCXY_SL344578	CSD17	ILR	CAMDA20_MetaSUB_CSD17_ILR_041	ilorin	8.485053333	4.563061667	metal	NA	NA	8198259	8.49664	4.54214	no	777667	1188	765	25.6	310	sub_saharan_africa	tropical_savanna_climate	metal	impermeable
CSD17_ILR_042	haib18CEM5453_HNGH3CCXY_SL344579	CSD17	ILR	CAMDA20_MetaSUB_CSD17_ILR_042	ilorin	8.485323333	4.563065	metal	NA	NA	4208569	8.49664	4.54214	no	777667	1188	765	25.6	310	sub_saharan_africa	tropical_savanna_climate	metal	impermeable
CSD17_ILR_043	haib18CEM5453_HNGH3CCXY_SL344583	CSD17	ILR	CAMDA20_MetaSUB_CSD17_ILR_043	ilorin	8.484970745	4.563092133	metal	NA	NA	4128555	8.49664	4.54214	no	777667	1188	765	25.6	310	sub_saharan_africa	tropical_savanna_climate	metal	impermeable
CSD17_ILR_044	haib18CEM5453_HNGH3CCXY_SL344588	CSD17	ILR	CAMDA20_MetaSUB_CSD17_ILR_044	ilorin	8.484899688	4.562975914	painted_wood	NA	NA	3482167	8.49664	4.54214	no	777667	1188	765	25.6	310	sub_saharan_africa	tropical_savanna_climate	biological	permeable
CSD17_ILR_045	haib18CEM5453_HNGH3CCXY_SL344590	CSD17	ILR	CAMDA20_MetaSUB_CSD17_ILR_045	ilorin	8.48460617	4.562977062	metal	NA	NA	3916505	8.49664	4.54214	no	777667	1188	765	25.6	310	sub_saharan_africa	tropical_savanna_climate	metal	impermeable
CSD17_ILR_046	haib18CEM5453_HNGH3CCXY_SL344591	CSD17	ILR	CAMDA20_MetaSUB_CSD17_ILR_046	ilorin	8.484597502	4.563004582	metal	NA	NA	3669792	8.49664	4.54214	no	777667	1188	765	25.6	310	sub_saharan_africa	tropical_savanna_climate	metal	impermeable
CSD17_ILR_047	haib18CEM5453_HNGH3CCXY_SL344592	CSD17	ILR	CAMDA20_MetaSUB_CSD17_ILR_047	ilorin	8.484713333	4.56294	glass	NA	NA	5638846	8.49664	4.54214	no	777667	1188	765	25.6	310	sub_saharan_africa	tropical_savanna_climate	metal	impermeable
CSD17_ILR_048	haib18CEM5453_HNGH3CCXY_SL344608	CSD17	ILR	CAMDA20_MetaSUB_CSD17_ILR_048	ilorin	8.485461667	4.562976667	metal	NA	NA	3434415	8.49664	4.54214	no	777667	1188	765	25.6	310	sub_saharan_africa	tropical_savanna_climate	metal	impermeable
CSD17_ILR_049	haib18CEM5453_HNGH3CCXY_SL344609	CSD17	ILR	CAMDA20_MetaSUB_CSD17_ILR_049	ilorin	8.485191667	4.562436667	painted_metal	NA	NA	6429606	8.49664	4.54214	no	777667	1188	765	25.6	310	sub_saharan_africa	tropical_savanna_climate	metal	impermeable
CSD17_ILR_050	haib18CEM5453_HNGH3CCXY_SL344614	CSD17	ILR	CAMDA20_MetaSUB_CSD17_ILR_050	ilorin	8.4861832	4.561395	wood	NA	NA	3356557	8.49664	4.54214	no	777667	1188	765	25.6	310	sub_saharan_africa	tropical_savanna_climate	biological	permeable
CSD17_KUL_001	haib18CEM5526_HMGTJCCXY_SL342610	CSD17	KUL	CAMDA20_MetaSUB_CSD17_KUL_001	kuala_lumpur	2.705005	101.927667	metal	NA	26	3287633	3.1412	101.68653	no	1790000	6891	243	29.7	66	east_asia	tropical_rainforest_climate	metal	impermeable
CSD17_KUL_002	haib18CEM5526_HMGW3CCXY_SL342610	CSD17	KUL	CAMDA20_MetaSUB_CSD17_KUL_002	kuala_lumpur	2.705005	101.927667	metal	NA	26	3352487	3.1412	101.68653	no	1790000	6891	243	29.7	66	east_asia	tropical_rainforest_climate	metal	impermeable
CSD17_KUL_003	haib18CEM5526_HMGTJCCXY_SL342617	CSD17	KUL	CAMDA20_MetaSUB_CSD17_KUL_003	kuala_lumpur	3.134967	101.685604	glass	NA	31	3018360	3.1412	101.68653	no	1790000	6891	243	29.7	66	east_asia	tropical_rainforest_climate	metal	impermeable
CSD17_KUL_004	haib18CEM5526_HMGW3CCXY_SL342617	CSD17	KUL	CAMDA20_MetaSUB_CSD17_KUL_004	kuala_lumpur	3.134967	101.685604	glass	NA	31	3499903	3.1412	101.68653	no	1790000	6891	243	29.7	66	east_asia	tropical_rainforest_climate	metal	impermeable
CSD17_KUL_005	haib18CEM5526_HMGTJCCXY_SL342625	CSD17	KUL	CAMDA20_MetaSUB_CSD17_KUL_005	kuala_lumpur	3.134556	101.686271	rubber	NA	31	3424609	3.1412	101.68653	no	1790000	6891	243	29.7	66	east_asia	tropical_rainforest_climate	plastic	impermeable
CSD17_KUL_006	haib18CEM5526_HMGW3CCXY_SL342625	CSD17	KUL	CAMDA20_MetaSUB_CSD17_KUL_006	kuala_lumpur	3.134556	101.686271	rubber	NA	31	3459480	3.1412	101.68653	no	1790000	6891	243	29.7	66	east_asia	tropical_rainforest_climate	plastic	impermeable
CSD17_KUL_007	haib18CEM5526_HMGTJCCXY_SL342612	CSD17	KUL	CAMDA20_MetaSUB_CSD17_KUL_007	kuala_lumpur	3.139767	101.693709	metal	NA	30	3559289	3.1412	101.68653	no	1790000	6891	243	29.7	66	east_asia	tropical_rainforest_climate	metal	impermeable
CSD17_KUL_008	haib18CEM5526_HMGW3CCXY_SL342612	CSD17	KUL	CAMDA20_MetaSUB_CSD17_KUL_008	kuala_lumpur	3.139767	101.693709	metal	NA	30	3578122	3.1412	101.68653	no	1790000	6891	243	29.7	66	east_asia	tropical_rainforest_climate	metal	impermeable
CSD17_KUL_009	haib18CEM5526_HMGTJCCXY_SL342620	CSD17	KUL	CAMDA20_MetaSUB_CSD17_KUL_009	kuala_lumpur	3.139796	101.693698	metal	NA	30	3329082	3.1412	101.68653	no	1790000	6891	243	29.7	66	east_asia	tropical_rainforest_climate	metal	impermeable
CSD17_KUL_010	haib18CEM5526_HMGW3CCXY_SL342620	CSD17	KUL	CAMDA20_MetaSUB_CSD17_KUL_010	kuala_lumpur	3.139796	101.693698	metal	NA	30	3546775	3.1412	101.68653	no	1790000	6891	243	29.7	66	east_asia	tropical_rainforest_climate	metal	impermeable
CSD17_KUL_011	haib18CEM5526_HMGTJCCXY_SL342615	CSD17	KUL	CAMDA20_MetaSUB_CSD17_KUL_011	kuala_lumpur	3.13805	101.692531	metal	NA	29	3339309	3.1412	101.68653	no	1790000	6891	243	29.7	66	east_asia	tropical_rainforest_climate	metal	impermeable
CSD17_KUL_012	haib18CEM5526_HMGW3CCXY_SL342615	CSD17	KUL	CAMDA20_MetaSUB_CSD17_KUL_012	kuala_lumpur	3.13805	101.692531	metal	NA	29	3436516	3.1412	101.68653	no	1790000	6891	243	29.7	66	east_asia	tropical_rainforest_climate	metal	impermeable
CSD17_KUL_013	haib18CEM5526_HMGTJCCXY_SL342624	CSD17	KUL	CAMDA20_MetaSUB_CSD17_KUL_013	kuala_lumpur	3.234631	101.678545	plastic	NA	26	3796125	3.1412	101.68653	no	1790000	6891	243	29.7	66	east_asia	tropical_rainforest_climate	plastic	impermeable
CSD17_KUL_014	haib18CEM5526_HMGW3CCXY_SL342624	CSD17	KUL	CAMDA20_MetaSUB_CSD17_KUL_014	kuala_lumpur	3.234631	101.678545	plastic	NA	26	4140544	3.1412	101.68653	no	1790000	6891	243	29.7	66	east_asia	tropical_rainforest_climate	plastic	impermeable
CSD17_KUL_015	haib18CEM5526_HMGTJCCXY_SL342613	CSD17	KUL	CAMDA20_MetaSUB_CSD17_KUL_015	kuala_lumpur	2.677584	101.976234	metal	NA	NA	2212190	3.1412	101.68653	no	1790000	6891	243	29.7	66	east_asia	tropical_rainforest_climate	metal	impermeable
CSD17_KUL_016	haib18CEM5526_HMGTJCCXY_SL342614	CSD17	KUL	CAMDA20_MetaSUB_CSD17_KUL_016	kuala_lumpur	3.09539	101.669916	carpet_fabric	NA	29	4401806	3.1412	101.68653	no	1790000	6891	243	29.7	66	east_asia	tropical_rainforest_climate	fabric	permeable
CSD17_KUL_017	haib18CEM5526_HMGTJCCXY_SL342616	CSD17	KUL	CAMDA20_MetaSUB_CSD17_KUL_017	kuala_lumpur	3.11348	101.681486	metal	NA	32	3834107	3.1412	101.68653	no	1790000	6891	243	29.7	66	east_asia	tropical_rainforest_climate	metal	impermeable
CSD17_KUL_018	haib18CEM5526_HMGTJCCXY_SL342618	CSD17	KUL	CAMDA20_MetaSUB_CSD17_KUL_018	kuala_lumpur	2.718607	101.940611	metal	NA	20	3916492	3.1412	101.68653	no	1790000	6891	243	29.7	66	east_asia	tropical_rainforest_climate	metal	impermeable
CSD17_KUL_019	haib18CEM5526_HMGTJCCXY_SL342619	CSD17	KUL	CAMDA20_MetaSUB_CSD17_KUL_019	kuala_lumpur	3.097675	101.671366	tiles	NA	31	3620396	3.1412	101.68653	no	1790000	6891	243	29.7	66	east_asia	tropical_rainforest_climate	NA	NA
CSD17_KUL_020	haib18CEM5526_HMGTJCCXY_SL342621	CSD17	KUL	CAMDA20_MetaSUB_CSD17_KUL_020	kuala_lumpur	3.247148	101.67918	metal	NA	26	3033372	3.1412	101.68653	no	1790000	6891	243	29.7	66	east_asia	tropical_rainforest_climate	metal	impermeable
CSD17_KUL_021	haib18CEM5526_HMGW3CCXY_SL342613	CSD17	KUL	CAMDA20_MetaSUB_CSD17_KUL_021	kuala_lumpur	2.677584	101.976234	metal	NA	NA	2110739	3.1412	101.68653	no	1790000	6891	243	29.7	66	east_asia	tropical_rainforest_climate	metal	impermeable
CSD17_KUL_022	haib18CEM5526_HMGW3CCXY_SL342614	CSD17	KUL	CAMDA20_MetaSUB_CSD17_KUL_022	kuala_lumpur	3.09539	101.669916	carpet_fabric	NA	29	4668740	3.1412	101.68653	no	1790000	6891	243	29.7	66	east_asia	tropical_rainforest_climate	fabric	permeable
CSD17_KUL_023	haib18CEM5526_HMGW3CCXY_SL342616	CSD17	KUL	CAMDA20_MetaSUB_CSD17_KUL_023	kuala_lumpur	3.11348	101.681486	metal	NA	32	4204147	3.1412	101.68653	no	1790000	6891	243	29.7	66	east_asia	tropical_rainforest_climate	metal	impermeable
CSD17_KUL_024	haib18CEM5526_HMGW3CCXY_SL342618	CSD17	KUL	CAMDA20_MetaSUB_CSD17_KUL_024	kuala_lumpur	2.718607	101.940611	metal	NA	20	3990643	3.1412	101.68653	no	1790000	6891	243	29.7	66	east_asia	tropical_rainforest_climate	metal	impermeable
CSD17_KUL_025	haib18CEM5526_HMGW3CCXY_SL342619	CSD17	KUL	CAMDA20_MetaSUB_CSD17_KUL_025	kuala_lumpur	3.097675	101.671366	tiles	NA	31	3985397	3.1412	101.68653	no	1790000	6891	243	29.7	66	east_asia	tropical_rainforest_climate	NA	NA
CSD17_KUL_026	haib18CEM5526_HMGW3CCXY_SL342621	CSD17	KUL	CAMDA20_MetaSUB_CSD17_KUL_026	kuala_lumpur	3.247148	101.67918	metal	NA	26	3185499	3.1412	101.68653	no	1790000	6891	243	29.7	66	east_asia	tropical_rainforest_climate	metal	impermeable
CSD17_KUL_027	haib18CEM5526_HMGTJCCXY_SL342611	CSD17	KUL	CAMDA20_MetaSUB_CSD17_KUL_027	kuala_lumpur	NA	NA	NA	NA	NA	4220080	3.1412	101.68653	no	1790000	6891	243	29.7	66	east_asia	tropical_rainforest_climate	NA	NA
CSD17_KUL_028	haib18CEM5526_HMGW3CCXY_SL342611	CSD17	KUL	CAMDA20_MetaSUB_CSD17_KUL_028	kuala_lumpur	NA	NA	NA	NA	NA	4176543	3.1412	101.68653	no	1790000	6891	243	29.7	66	east_asia	tropical_rainforest_climate	NA	NA
CSD17_KUL_029	haib18CEM5526_HMGW3CCXY_SL342622	CSD17	KUL	CAMDA20_MetaSUB_CSD17_KUL_029	kuala_lumpur	NA	NA	NA	NA	NA	6958216	3.1412	101.68653	no	1790000	6891	243	29.7	66	east_asia	tropical_rainforest_climate	NA	NA
CSD17_KUL_030	haib18CEM5526_HMGW3CCXY_SL342623	CSD17	KUL	CAMDA20_MetaSUB_CSD17_KUL_030	kuala_lumpur	NA	NA	NA	NA	NA	6499901	3.1412	101.68653	no	1790000	6891	243	29.7	66	east_asia	tropical_rainforest_climate	NA	NA
CSD17_LCY_001	haib17CEM5106_HCCGHCCXY_SL270212	CSD17	LCY	CAMDA20_MetaSUB_CSD17_LCY_001	london	51.51819437	-0.111660401	rubber	under_ground	NA	6633905	51.50853	-0.12574	no	8787892	5590	1572	14.4	11	europe	marine_west_coast_climate	plastic	impermeable
CSD17_LCY_002	haib17CEM5106_HCCGHCCXY_SL270231	CSD17	LCY	CAMDA20_MetaSUB_CSD17_LCY_002	london	51.59574781	0.090921024	wood	above_ground_open	NA	4437681	51.50853	-0.12574	no	8787892	5590	1572	14.4	11	europe	marine_west_coast_climate	biological	permeable
CSD17_LCY_003	haib17CEM5106_HCCGHCCXY_SL270245	CSD17	LCY	CAMDA20_MetaSUB_CSD17_LCY_003	london	51.51045317	-0.187402539	metal	under_ground	NA	1780804	51.50853	-0.12574	no	8787892	5590	1572	14.4	11	europe	marine_west_coast_climate	metal	impermeable
CSD17_LCY_004	haib17CEM5106_HCCGHCCXY_SL270253	CSD17	LCY	CAMDA20_MetaSUB_CSD17_LCY_004	london	51.5133735	-0.088906725	metal	under_ground	NA	3728838	51.50853	-0.12574	no	8787892	5590	1572	14.4	11	europe	marine_west_coast_climate	metal	impermeable
CSD17_LCY_005	haib17CEM5106_HCCGHCCXY_SL270264	CSD17	LCY	CAMDA20_MetaSUB_CSD17_LCY_005	london	51.58089355	0.021492179	wood	above_ground_open	NA	175867	51.50853	-0.12574	no	8787892	5590	1572	14.4	11	europe	marine_west_coast_climate	biological	permeable
CSD17_LCY_006	haib17CEM5106_HCCGHCCXY_SL270265	CSD17	LCY	CAMDA20_MetaSUB_CSD17_LCY_006	london	51.59179344	0.027321779	wood	above_ground_open	NA	3354422	51.50853	-0.12574	no	8787892	5590	1572	14.4	11	europe	marine_west_coast_climate	biological	permeable
CSD17_LCY_007	haib17CEM5106_HCCGHCCXY_SL270272	CSD17	LCY	CAMDA20_MetaSUB_CSD17_LCY_007	london	51.57563951	0.090329654	wood	above_ground_open	NA	3406911	51.50853	-0.12574	no	8787892	5590	1572	14.4	11	europe	marine_west_coast_climate	biological	permeable
CSD17_LCY_008	haib17CEM5106_HCCGHCCXY_SL270275	CSD17	LCY	CAMDA20_MetaSUB_CSD17_LCY_008	london	51.60379254	0.093105998	wood	above_ground_open	NA	3937236	51.50853	-0.12574	no	8787892	5590	1572	14.4	11	europe	marine_west_coast_climate	biological	permeable
CSD17_LCY_009	haib17CEM5106_HCCGHCCXY_SL270277	CSD17	LCY	CAMDA20_MetaSUB_CSD17_LCY_009	london	51.61793168	0.074523461	wood	above_ground_open	NA	7259766	51.50853	-0.12574	no	8787892	5590	1572	14.4	11	europe	marine_west_coast_climate	biological	permeable
CSD17_LCY_010	haib17CEM5106_HCCGHCCXY_SL270280	CSD17	LCY	CAMDA20_MetaSUB_CSD17_LCY_010	london	51.63026513	-0.179247175	glass	above_ground_open	NA	6720481	51.50853	-0.12574	no	8787892	5590	1572	14.4	11	europe	marine_west_coast_climate	metal	impermeable
CSD17_LCY_011	haib17CEM5106_HCCGHCCXY_SL270334	CSD17	LCY	CAMDA20_MetaSUB_CSD17_LCY_011	london	51.53257057	-0.105772295	rubber	under_ground	NA	105941	51.50853	-0.12574	no	8787892	5590	1572	14.4	11	europe	marine_west_coast_climate	plastic	impermeable
CSD17_LCY_012	haib17CEM5106_HCCGHCCXY_SL270335	CSD17	LCY	CAMDA20_MetaSUB_CSD17_LCY_012	london	51.52567304	-0.087540958	metal	under_ground	NA	294614	51.50853	-0.12574	no	8787892	5590	1572	14.4	11	europe	marine_west_coast_climate	metal	impermeable
CSD17_LCY_013	haib17CEM5106_HCCGHCCXY_SL270337	CSD17	LCY	CAMDA20_MetaSUB_CSD17_LCY_013	london	51.5133735	-0.088906725	rubber	under_ground	NA	223811	51.50853	-0.12574	no	8787892	5590	1572	14.4	11	europe	marine_west_coast_climate	plastic	impermeable
CSD17_LCY_014	haib17CEM5106_HCCGHCCXY_SL270340	CSD17	LCY	CAMDA20_MetaSUB_CSD17_LCY_014	london	51.49584772	-0.100711857	wood	under_ground	NA	348446	51.50853	-0.12574	no	8787892	5590	1572	14.4	11	europe	marine_west_coast_climate	biological	permeable
CSD17_LCY_015	haib17CEM5106_HCCGHCCXY_SL270366	CSD17	LCY	CAMDA20_MetaSUB_CSD17_LCY_015	london	51.50866134	-0.124733426	metal	under_ground	NA	271818	51.50853	-0.12574	no	8787892	5590	1572	14.4	11	europe	marine_west_coast_climate	metal	impermeable
CSD17_LCY_016	haib17CEM5106_HCCGHCCXY_SL270377	CSD17	LCY	CAMDA20_MetaSUB_CSD17_LCY_016	london	51.55673669	-0.137907511	metal	under_ground	NA	286513	51.50853	-0.12574	no	8787892	5590	1572	14.4	11	europe	marine_west_coast_climate	metal	impermeable
CSD17_LCY_017	haib17CEM5106_HCCGHCCXY_SL270380	CSD17	LCY	CAMDA20_MetaSUB_CSD17_LCY_017	london	51.53427845	-0.138821617	metal	under_ground	NA	210346	51.50853	-0.12574	no	8787892	5590	1572	14.4	11	europe	marine_west_coast_climate	metal	impermeable
CSD17_LCY_018	haib17CEM5106_HCCGHCCXY_SL270398	CSD17	LCY	CAMDA20_MetaSUB_CSD17_LCY_018	london	51.42751601	-0.167954323	wood	under_ground	NA	1286173	51.50853	-0.12574	no	8787892	5590	1572	14.4	11	europe	marine_west_coast_climate	biological	permeable
CSD17_LCY_019	haib17CEM5106_HCCGHCCXY_SL270400	CSD17	LCY	CAMDA20_MetaSUB_CSD17_LCY_019	london	51.415307	-0.191915	metal	under_ground	NA	3207815	51.50853	-0.12574	no	8787892	5590	1572	14.4	11	europe	marine_west_coast_climate	metal	impermeable
CSD17_LCY_020	haib17CEM5106_HCCGHCCXY_SL270407	CSD17	LCY	CAMDA20_MetaSUB_CSD17_LCY_020	london	51.57228586	-0.19396566	metal_wood	above_ground_open	NA	4215690	51.50853	-0.12574	no	8787892	5590	1572	14.4	11	europe	marine_west_coast_climate	metal	impermeable
CSD17_LCY_021	haib17CEM5106_HCCGHCCXY_SL270428	CSD17	LCY	CAMDA20_MetaSUB_CSD17_LCY_021	london	51.53513992	-0.193943923	glass	under_ground	NA	13979619	51.50853	-0.12574	no	8787892	5590	1572	14.4	11	europe	marine_west_coast_climate	metal	impermeable
CSD17_LCY_022	haib17CEM5106_HCCGHCCXY_SL270450	CSD17	LCY	CAMDA20_MetaSUB_CSD17_LCY_022	london	51.53416707	-0.204675391	metal	above_ground_open	NA	6276311	51.50853	-0.12574	no	8787892	5590	1572	14.4	11	europe	marine_west_coast_climate	metal	impermeable
CSD17_LCY_023	haib17CEM5106_HCCGHCCXY_SL270454	CSD17	LCY	CAMDA20_MetaSUB_CSD17_LCY_023	london	51.51537887	-0.175365294	rubber	under_ground	NA	2897432	51.50853	-0.12574	no	8787892	5590	1572	14.4	11	europe	marine_west_coast_climate	plastic	impermeable
CSD17_LCY_024	haib17CEM5106_HCCGHCCXY_SL270457	CSD17	LCY	CAMDA20_MetaSUB_CSD17_LCY_024	london	51.52313116	-0.156881847	metal	under_ground	NA	5052395	51.50853	-0.12574	no	8787892	5590	1572	14.4	11	europe	marine_west_coast_climate	metal	impermeable
CSD17_LCY_025	haib17CEM5106_HCCGHCCXY_SL270465	CSD17	LCY	CAMDA20_MetaSUB_CSD17_LCY_025	london	51.49584772	-0.100711857	metal	under_ground	NA	12224292	51.50853	-0.12574	no	8787892	5590	1572	14.4	11	europe	marine_west_coast_climate	metal	impermeable
CSD17_LCY_026	haib17CEM5106_HCCGHCCXY_SL270528	CSD17	LCY	CAMDA20_MetaSUB_CSD17_LCY_026	london	51.52313116	-0.156881847	wood	under_ground	NA	1537916	51.50853	-0.12574	no	8787892	5590	1572	14.4	11	europe	marine_west_coast_climate	biological	permeable
CSD17_LCY_027	haib17CEM5106_HCCGHCCXY_SL270538	CSD17	LCY	CAMDA20_MetaSUB_CSD17_LCY_027	london	51.58701271	-0.040984391	glass	under_ground	NA	944475	51.50853	-0.12574	no	8787892	5590	1572	14.4	11	europe	marine_west_coast_climate	metal	impermeable
CSD17_LCY_028	haib17CEM5106_HCCGHCCXY_SL270540	CSD17	LCY	CAMDA20_MetaSUB_CSD17_LCY_028	london	51.58341409	-0.07247832	glass	under_ground	NA	757599	51.50853	-0.12574	no	8787892	5590	1572	14.4	11	europe	marine_west_coast_climate	metal	impermeable
CSD17_LCY_029	haib17CEM5106_HCCGHCCXY_SL270548	CSD17	LCY	CAMDA20_MetaSUB_CSD17_LCY_029	london	51.49641574	-0.143828518	glass	under_ground	NA	990309	51.50853	-0.12574	no	8787892	5590	1572	14.4	11	europe	marine_west_coast_climate	metal	impermeable
CSD17_LCY_030	haib17CEM5106_HCCGHCCXY_SL270560	CSD17	LCY	CAMDA20_MetaSUB_CSD17_LCY_030	london	51.52458249	-0.138254185	NA	under_ground	NA	907947	51.50853	-0.12574	no	8787892	5590	1572	14.4	11	europe	marine_west_coast_climate	NA	NA
CSD17_LCY_031	haib17CEM5106_HCCGHCCXY_SL270565	CSD17	LCY	CAMDA20_MetaSUB_CSD17_LCY_031	london	51.48580284	-0.123728675	rubber	under_ground	NA	204491	51.50853	-0.12574	no	8787892	5590	1572	14.4	11	europe	marine_west_coast_climate	plastic	impermeable
CSD17_LCY_032	haib17CEM5106_HCCGHCCXY_SL270568	CSD17	LCY	CAMDA20_MetaSUB_CSD17_LCY_032	london	51.58302266	-0.01991023	wood	under_ground	NA	1239214	51.50853	-0.12574	no	8787892	5590	1572	14.4	11	europe	marine_west_coast_climate	biological	permeable
CSD17_LCY_033	haib17CEM5106_HCCGHCCXY_SL270578	CSD17	LCY	CAMDA20_MetaSUB_CSD17_LCY_033	london	51.50691892	-0.142899998	wood	under_ground	NA	2398479	51.50853	-0.12574	no	8787892	5590	1572	14.4	11	europe	marine_west_coast_climate	biological	permeable
CSD17_LCY_034	haib17CEM5106_HCY5HCCXY_SL270923	CSD17	LCY	CAMDA20_MetaSUB_CSD17_LCY_034	london	51.51530072	-0.072274025	glass	under_ground	NA	5155012	51.50853	-0.12574	no	8787892	5590	1572	14.4	11	europe	marine_west_coast_climate	metal	impermeable
CSD17_LCY_035	haib17CEM5106_HCY5HCCXY_SL270925	CSD17	LCY	CAMDA20_MetaSUB_CSD17_LCY_035	london	51.52197932	-0.046455251	glass	under_ground	NA	5322841	51.50853	-0.12574	no	8787892	5590	1572	14.4	11	europe	marine_west_coast_climate	metal	impermeable
CSD17_LCY_036	haib17CEM5106_HCY5HCCXY_SL270927	CSD17	LCY	CAMDA20_MetaSUB_CSD17_LCY_036	london	51.52484277	-0.01165748	glass	above_ground_open	NA	4211041	51.50853	-0.12574	no	8787892	5590	1572	14.4	11	europe	marine_west_coast_climate	metal	impermeable
CSD17_LCY_037	haib17CEM5106_HCY5HCCXY_SL270930	CSD17	LCY	CAMDA20_MetaSUB_CSD17_LCY_037	london	51.5389967	0.051467145	glass	above_ground_open	NA	4197994	51.50853	-0.12574	no	8787892	5590	1572	14.4	11	europe	marine_west_coast_climate	metal	impermeable
CSD17_NYC_001	haib17DB4959_H3MGVCCXY_SL259824	CSD17	NYC	CAMDA20_MetaSUB_CSD17_NYC_001	new_york_city	40.707482	-73.799114	metal	NA	NA	4738875	40.71427	-74.00597	yes	8622698	11000	783.84	23.3	10	north_america	humid_subtropical_climate	metal	impermeable
CSD17_NYC_002	haib17DB4959_H3MGVCCXY_SL259825	CSD17	NYC	CAMDA20_MetaSUB_CSD17_NYC_002	new_york_city	40.681511	-73.879607	wood	NA	NA	4959947	40.71427	-74.00597	yes	8622698	11000	783.84	23.3	10	north_america	humid_subtropical_climate	biological	permeable
CSD17_NYC_003	haib17DB4959_H3MGVCCXY_SL259832	CSD17	NYC	CAMDA20_MetaSUB_CSD17_NYC_003	new_york_city	40.745242	-73.949073	metal	NA	NA	4243837	40.71427	-74.00597	yes	8622698	11000	783.84	23.3	10	north_america	humid_subtropical_climate	metal	impermeable
CSD17_NYC_004	haib17DB4959_H3MGVCCXY_SL259834	CSD17	NYC	CAMDA20_MetaSUB_CSD17_NYC_004	new_york_city	40.750675	-73.940154	metal	NA	NA	4832943	40.71427	-74.00597	yes	8622698	11000	783.84	23.3	10	north_america	humid_subtropical_climate	metal	impermeable
CSD17_NYC_005	haib17DB4959_H3MGVCCXY_SL259835	CSD17	NYC	CAMDA20_MetaSUB_CSD17_NYC_005	new_york_city	40.674373	-73.896511	wood	NA	NA	4260674	40.71427	-74.00597	yes	8622698	11000	783.84	23.3	10	north_america	humid_subtropical_climate	biological	permeable
CSD17_NYC_006	haib17DB4959_H3MGVCCXY_SL259836	CSD17	NYC	CAMDA20_MetaSUB_CSD17_NYC_006	new_york_city	40.702677	-73.799824	metal	NA	NA	7041193	40.71427	-74.00597	yes	8622698	11000	783.84	23.3	10	north_america	humid_subtropical_climate	metal	impermeable
CSD17_NYC_007	haib17DB4959_H3MGVCCXY_SL259837	CSD17	NYC	CAMDA20_MetaSUB_CSD17_NYC_007	new_york_city	40.70037	-73.807688	metal	NA	NA	6622006	40.71427	-74.00597	yes	8622698	11000	783.84	23.3	10	north_america	humid_subtropical_climate	metal	impermeable
CSD17_NYC_008	haib17DB4959_H3MGVCCXY_SL259838	CSD17	NYC	CAMDA20_MetaSUB_CSD17_NYC_008	new_york_city	40.68332	-73.873467	metal	NA	NA	5648690	40.71427	-74.00597	yes	8622698	11000	783.84	23.3	10	north_america	humid_subtropical_climate	metal	impermeable
CSD17_NYC_009	haib17DB4959_H3MGVCCXY_SL259839	CSD17	NYC	CAMDA20_MetaSUB_CSD17_NYC_009	new_york_city	40.69109	-73.867957	wood	NA	NA	6158523	40.71427	-74.00597	yes	8622698	11000	783.84	23.3	10	north_america	humid_subtropical_climate	biological	permeable
CSD17_NYC_010	haib17DB4959_H3MGVCCXY_SL259843	CSD17	NYC	CAMDA20_MetaSUB_CSD17_NYC_010	new_york_city	40.754737	-74.000555	metal	NA	NA	6333017	40.71427	-74.00597	yes	8622698	11000	783.84	23.3	10	north_america	humid_subtropical_climate	metal	impermeable
CSD17_NYC_011	haib17DB4959_H3MGVCCXY_SL259844	CSD17	NYC	CAMDA20_MetaSUB_CSD17_NYC_011	new_york_city	40.754714	-74.000648	metal	NA	NA	4071103	40.71427	-74.00597	yes	8622698	11000	783.84	23.3	10	north_america	humid_subtropical_climate	metal	impermeable
CSD17_NYC_012	haib17DB4959_H3MGVCCXY_SL259845	CSD17	NYC	CAMDA20_MetaSUB_CSD17_NYC_012	new_york_city	40.759711	-73.829503	metal_plastic	NA	NA	5349073	40.71427	-74.00597	yes	8622698	11000	783.84	23.3	10	north_america	humid_subtropical_climate	metal	impermeable
CSD17_NYC_013	haib17DB4959_H3MGVCCXY_SL259846	CSD17	NYC	CAMDA20_MetaSUB_CSD17_NYC_013	new_york_city	40.754936	-74.0007	metal	NA	NA	5917555	40.71427	-74.00597	yes	8622698	11000	783.84	23.3	10	north_america	humid_subtropical_climate	metal	impermeable
CSD17_NYC_014	haib17DB4959_H3MGVCCXY_SL259847	CSD17	NYC	CAMDA20_MetaSUB_CSD17_NYC_014	new_york_city	40.678661	-73.903162	wood	NA	NA	4621533	40.71427	-74.00597	yes	8622698	11000	783.84	23.3	10	north_america	humid_subtropical_climate	biological	permeable
CSD17_NYC_015	haib17DB4959_H3MGVCCXY_SL259849	CSD17	NYC	CAMDA20_MetaSUB_CSD17_NYC_015	new_york_city	40.700385	-73.807742	metal	NA	NA	7350804	40.71427	-74.00597	yes	8622698	11000	783.84	23.3	10	north_america	humid_subtropical_climate	metal	impermeable
CSD17_NYC_016	haib17DB4959_H3MGVCCXY_SL259850	CSD17	NYC	CAMDA20_MetaSUB_CSD17_NYC_016	new_york_city	40.679705	-73.885397	metal	NA	NA	7137900	40.71427	-74.00597	yes	8622698	11000	783.84	23.3	10	north_america	humid_subtropical_climate	metal	impermeable
CSD17_NYC_017	haib17DB4959_H3MGVCCXY_SL259851	CSD17	NYC	CAMDA20_MetaSUB_CSD17_NYC_017	new_york_city	40.681693	-73.879266	metal	NA	NA	6881950	40.71427	-74.00597	yes	8622698	11000	783.84	23.3	10	north_america	humid_subtropical_climate	metal	impermeable
CSD17_NYC_018	haib17DB4959_H3MGVCCXY_SL259856	CSD17	NYC	CAMDA20_MetaSUB_CSD17_NYC_018	new_york_city	40.755363	-73.845943	metal	NA	NA	5842250	40.71427	-74.00597	yes	8622698	11000	783.84	23.3	10	north_america	humid_subtropical_climate	metal	impermeable
CSD17_NYC_019	haib17DB4959_H3MGVCCXY_SL259857	CSD17	NYC	CAMDA20_MetaSUB_CSD17_NYC_019	new_york_city	40.749051	-73.869285	metal_plastic	NA	NA	5876266	40.71427	-74.00597	yes	8622698	11000	783.84	23.3	10	north_america	humid_subtropical_climate	metal	impermeable
CSD17_NYC_020	haib17DB4959_H3MGVCCXY_SL259859	CSD17	NYC	CAMDA20_MetaSUB_CSD17_NYC_020	new_york_city	40.674194	-73.896618	metal	NA	NA	6472823	40.71427	-74.00597	yes	8622698	11000	783.84	23.3	10	north_america	humid_subtropical_climate	metal	impermeable
CSD17_NYC_021	haib17DB4959_H3MGVCCXY_SL259860	CSD17	NYC	CAMDA20_MetaSUB_CSD17_NYC_021	new_york_city	40.700362	-73.807683	metal	NA	NA	6771932	40.71427	-74.00597	yes	8622698	11000	783.84	23.3	10	north_america	humid_subtropical_climate	metal	impermeable
CSD17_NYC_022	haib17DB4959_H3MGVCCXY_SL259861	CSD17	NYC	CAMDA20_MetaSUB_CSD17_NYC_022	new_york_city	40.676907	-73.899561	metal	NA	NA	5038055	40.71427	-74.00597	yes	8622698	11000	783.84	23.3	10	north_america	humid_subtropical_climate	metal	impermeable
CSD17_NYC_023	haib17DB4959_H3MGVCCXY_SL259862	CSD17	NYC	CAMDA20_MetaSUB_CSD17_NYC_023	new_york_city	40.679619	-73.885561	metal_plastic	NA	NA	5358987	40.71427	-74.00597	yes	8622698	11000	783.84	23.3	10	north_america	humid_subtropical_climate	metal	impermeable
CSD17_NYC_024	haib17DB4959_H3MGVCCXY_SL259868	CSD17	NYC	CAMDA20_MetaSUB_CSD17_NYC_024	new_york_city	40.752889	-73.977727	metal_plastic	NA	NA	5318397	40.71427	-74.00597	yes	8622698	11000	783.84	23.3	10	north_america	humid_subtropical_climate	metal	impermeable
CSD17_NYC_025	haib17DB4959_H3MGVCCXY_SL259869	CSD17	NYC	CAMDA20_MetaSUB_CSD17_NYC_025	new_york_city	40.742762	-73.954023	metal_plastic	NA	NA	4398870	40.71427	-74.00597	yes	8622698	11000	783.84	23.3	10	north_america	humid_subtropical_climate	metal	impermeable
CSD17_NYC_026	haib17DB4959_H3MGVCCXY_SL259870	CSD17	NYC	CAMDA20_MetaSUB_CSD17_NYC_026	new_york_city	40.745623	-73.948391	metal	NA	NA	4391291	40.71427	-74.00597	yes	8622698	11000	783.84	23.3	10	north_america	humid_subtropical_climate	metal	impermeable
CSD17_NYC_027	haib17DB4959_H3MGVCCXY_SL259871	CSD17	NYC	CAMDA20_MetaSUB_CSD17_NYC_027	new_york_city	40.674389	-73.896495	plastic	NA	NA	5222404	40.71427	-74.00597	yes	8622698	11000	783.84	23.3	10	north_america	humid_subtropical_climate	plastic	impermeable
CSD17_NYC_028	haib17DB4959_H3MGVCCXY_SL259872	CSD17	NYC	CAMDA20_MetaSUB_CSD17_NYC_028	new_york_city	40.697634	-73.835993	wood	NA	NA	5684318	40.71427	-74.00597	yes	8622698	11000	783.84	23.3	10	north_america	humid_subtropical_climate	biological	permeable
CSD17_NYC_029	haib17DB4959_H3MGVCCXY_SL259873	CSD17	NYC	CAMDA20_MetaSUB_CSD17_NYC_029	new_york_city	40.676753	-73.899534	plastic	NA	NA	5318491	40.71427	-74.00597	yes	8622698	11000	783.84	23.3	10	north_america	humid_subtropical_climate	plastic	impermeable
CSD17_NYC_030	haib17DB4959_H3MGVCCXY_SL259880	CSD17	NYC	CAMDA20_MetaSUB_CSD17_NYC_030	new_york_city	40.745001	-73.907602	metal_plastic	NA	NA	3330162	40.71427	-74.00597	yes	8622698	11000	783.84	23.3	10	north_america	humid_subtropical_climate	metal	impermeable
CSD17_NYC_031	haib17DB4959_H3MGVCCXY_SL259881	CSD17	NYC	CAMDA20_MetaSUB_CSD17_NYC_031	new_york_city	40.745618	-73.948413	metal_plastic	NA	NA	4545158	40.71427	-74.00597	yes	8622698	11000	783.84	23.3	10	north_america	humid_subtropical_climate	metal	impermeable
CSD17_NYC_032	haib17DB4959_H3MGVCCXY_SL259882	CSD17	NYC	CAMDA20_MetaSUB_CSD17_NYC_032	new_york_city	40.759968	-73.828767	metal_plastic	NA	NA	5526295	40.71427	-74.00597	yes	8622698	11000	783.84	23.3	10	north_america	humid_subtropical_climate	metal	impermeable
CSD17_NYC_033	haib17DB4959_H3MGVCCXY_SL259884	CSD17	NYC	CAMDA20_MetaSUB_CSD17_NYC_033	new_york_city	40.696997	-73.837147	metal	NA	NA	5934058	40.71427	-74.00597	yes	8622698	11000	783.84	23.3	10	north_america	humid_subtropical_climate	metal	impermeable
CSD17_NYC_034	haib17DB4959_H3MGVCCXY_SL259885	CSD17	NYC	CAMDA20_MetaSUB_CSD17_NYC_034	new_york_city	40.676888	-73.899504	metal	NA	NA	5809957	40.71427	-74.00597	yes	8622698	11000	783.84	23.3	10	north_america	humid_subtropical_climate	metal	impermeable
CSD17_NYC_035	haib17DB4959_H3MGVCCXY_SL259886	CSD17	NYC	CAMDA20_MetaSUB_CSD17_NYC_035	new_york_city	40.691052	-73.866441	metal_plastic	NA	NA	5444837	40.71427	-74.00597	yes	8622698	11000	783.84	23.3	10	north_america	humid_subtropical_climate	metal	impermeable
CSD17_NYC_036	haib17DB4959_H3MGVCCXY_SL259891	CSD17	NYC	CAMDA20_MetaSUB_CSD17_NYC_036	new_york_city	40.754669	-73.846873	wood	NA	NA	3876811	40.71427	-74.00597	yes	8622698	11000	783.84	23.3	10	north_america	humid_subtropical_climate	biological	permeable
CSD17_NYC_037	haib17DB4959_H3MGVCCXY_SL259892	CSD17	NYC	CAMDA20_MetaSUB_CSD17_NYC_037	new_york_city	40.754901	-73.999871	metal	NA	NA	4945394	40.71427	-74.00597	yes	8622698	11000	783.84	23.3	10	north_america	humid_subtropical_climate	metal	impermeable
CSD17_NYC_038	haib17DB4959_H3MGVCCXY_SL259893	CSD17	NYC	CAMDA20_MetaSUB_CSD17_NYC_038	new_york_city	40.74334	-73.927805	metal_plastic	NA	NA	4016236	40.71427	-74.00597	yes	8622698	11000	783.84	23.3	10	north_america	humid_subtropical_climate	metal	impermeable
CSD17_NYC_039	haib17DB4959_H3MGVCCXY_SL259894	CSD17	NYC	CAMDA20_MetaSUB_CSD17_NYC_039	new_york_city	40.75475	-74.000656	metal	NA	NA	2924086	40.71427	-74.00597	yes	8622698	11000	783.84	23.3	10	north_america	humid_subtropical_climate	metal	impermeable
CSD17_NYC_040	haib17DB4959_H3MGVCCXY_SL259896	CSD17	NYC	CAMDA20_MetaSUB_CSD17_NYC_040	new_york_city	40.677954	-73.891602	wood	NA	NA	8285289	40.71427	-74.00597	yes	8622698	11000	783.84	23.3	10	north_america	humid_subtropical_climate	biological	permeable
CSD17_NYC_041	haib17DB4959_H3MGVCCXY_SL259903	CSD17	NYC	CAMDA20_MetaSUB_CSD17_NYC_041	new_york_city	40.745618	-73.948413	metal	NA	NA	4483524	40.71427	-74.00597	yes	8622698	11000	783.84	23.3	10	north_america	humid_subtropical_climate	metal	impermeable
CSD17_NYC_042	haib17DB4959_H3MGVCCXY_SL259904	CSD17	NYC	CAMDA20_MetaSUB_CSD17_NYC_042	new_york_city	40.745616	-73.902897	metal_plastic	NA	NA	7392691	40.71427	-74.00597	yes	8622698	11000	783.84	23.3	10	north_america	humid_subtropical_climate	metal	impermeable
CSD17_NYC_043	haib17DB4959_H3MGVCCXY_SL259907	CSD17	NYC	CAMDA20_MetaSUB_CSD17_NYC_043	new_york_city	40.678067	-73.910694	metal	NA	NA	5074366	40.71427	-74.00597	yes	8622698	11000	783.84	23.3	10	north_america	humid_subtropical_climate	metal	impermeable
CSD17_NYC_044	haib17DB4959_H3MGVCCXY_SL259908	CSD17	NYC	CAMDA20_MetaSUB_CSD17_NYC_044	new_york_city	40.683417	-73.872867	plastic	NA	NA	6043417	40.71427	-74.00597	yes	8622698	11000	783.84	23.3	10	north_america	humid_subtropical_climate	plastic	impermeable
CSD17_NYC_045	haib17DB4959_H3MGVCCXY_SL259909	CSD17	NYC	CAMDA20_MetaSUB_CSD17_NYC_045	new_york_city	40.677882	-73.892086	metal_plastic	NA	NA	5073738	40.71427	-74.00597	yes	8622698	11000	783.84	23.3	10	north_america	humid_subtropical_climate	metal	impermeable
CSD17_NYC_046	haib17DB4959_H3MGVCCXY_SL259910	CSD17	NYC	CAMDA20_MetaSUB_CSD17_NYC_046	new_york_city	40.680199	-73.884083	metal	NA	NA	6829707	40.71427	-74.00597	yes	8622698	11000	783.84	23.3	10	north_america	humid_subtropical_climate	metal	impermeable
CSD17_NYC_047	haib17DB4959_H3MGVCCXY_SL259914	CSD17	NYC	CAMDA20_MetaSUB_CSD17_NYC_047	new_york_city	40.756007	-73.985906	metal_plastic	NA	NA	2966937	40.71427	-74.00597	yes	8622698	11000	783.84	23.3	10	north_america	humid_subtropical_climate	metal	impermeable
CSD17_NYC_048	haib17DB4959_H3MGVCCXY_SL259915	CSD17	NYC	CAMDA20_MetaSUB_CSD17_NYC_048	new_york_city	40.748864	-73.871342	metal_plastic	NA	NA	4521790	40.71427	-74.00597	yes	8622698	11000	783.84	23.3	10	north_america	humid_subtropical_climate	metal	impermeable
CSD17_NYC_049	haib17DB4959_H3MGVCCXY_SL259916	CSD17	NYC	CAMDA20_MetaSUB_CSD17_NYC_049	new_york_city	40.742733	-73.953652	metal	NA	NA	5174222	40.71427	-74.00597	yes	8622698	11000	783.84	23.3	10	north_america	humid_subtropical_climate	metal	impermeable
CSD17_NYC_050	haib17DB4959_H3MGVCCXY_SL259918	CSD17	NYC	CAMDA20_MetaSUB_CSD17_NYC_050	new_york_city	40.678099	-73.910651	plastic	NA	NA	3949883	40.71427	-74.00597	yes	8622698	11000	783.84	23.3	10	north_america	humid_subtropical_climate	plastic	impermeable
CSD17_SAO_001	haib18CEM5453_HT5YVCCXY_SL357250	CSD17	SAO	CAMDA20_MetaSUB_CSD17_SAO_001	sao_paulo	-23.564951	-46.637638	plastic	NA	NA	5818675	-23.5475	-46.63611	no	12106920	8959	1520	18.6	760	south_america	humid_subtropical_climate	plastic	impermeable
CSD17_SAO_002	haib18CEM5453_HT5YVCCXY_SL357251	CSD17	SAO	CAMDA20_MetaSUB_CSD17_SAO_002	sao_paulo	-23.565049	-46.637778	synthetic_leather	NA	NA	3949803	-23.5475	-46.63611	no	12106920	8959	1520	18.6	760	south_america	humid_subtropical_climate	biological	permeable
CSD17_SAO_003	haib18CEM5453_HT5YVCCXY_SL357252	CSD17	SAO	CAMDA20_MetaSUB_CSD17_SAO_003	sao_paulo	-23.561725	-46.656693	wood	NA	16	3904821	-23.5475	-46.63611	no	12106920	8959	1520	18.6	760	south_america	humid_subtropical_climate	biological	permeable
CSD17_SAO_004	haib18CEM5453_HT5YVCCXY_SL357253	CSD17	SAO	CAMDA20_MetaSUB_CSD17_SAO_004	sao_paulo	-23.564961	-46.637665	plastic	NA	NA	4778814	-23.5475	-46.63611	no	12106920	8959	1520	18.6	760	south_america	humid_subtropical_climate	plastic	impermeable
CSD17_SAO_005	haib18CEM5453_HT5YVCCXY_SL357254	CSD17	SAO	CAMDA20_MetaSUB_CSD17_SAO_005	sao_paulo	-23.564961	-46.637665	cell_phone_screen_and_cover	NA	NA	6295141	-23.5475	-46.63611	no	12106920	8959	1520	18.6	760	south_america	humid_subtropical_climate	NA	NA
CSD17_SAO_006	haib18CEM5453_HT5YVCCXY_SL357255	CSD17	SAO	CAMDA20_MetaSUB_CSD17_SAO_006	sao_paulo	-23.56499	-46.637681	metal	NA	NA	2667932	-23.5475	-46.63611	no	12106920	8959	1520	18.6	760	south_america	humid_subtropical_climate	metal	impermeable
CSD17_SAO_007	haib18CEM5453_HT5YVCCXY_SL357256	CSD17	SAO	CAMDA20_MetaSUB_CSD17_SAO_007	sao_paulo	-23.564951	-46.637681	plastic	NA	NA	5558423	-23.5475	-46.63611	no	12106920	8959	1520	18.6	760	south_america	humid_subtropical_climate	plastic	impermeable
CSD17_SAO_008	haib18CEM5453_HT5YVCCXY_SL357257	CSD17	SAO	CAMDA20_MetaSUB_CSD17_SAO_008	sao_paulo	-23.565285	-46.637692	plastic_and_rubber	NA	NA	2852568	-23.5475	-46.63611	no	12106920	8959	1520	18.6	760	south_america	humid_subtropical_climate	plastic	impermeable
CSD17_SAO_009	haib18CEM5453_HT5YVCCXY_SL357258	CSD17	SAO	CAMDA20_MetaSUB_CSD17_SAO_009	sao_paulo	-23.561647	-46.65665	wood	NA	16	2117858	-23.5475	-46.63611	no	12106920	8959	1520	18.6	760	south_america	humid_subtropical_climate	biological	permeable
CSD17_SAO_010	haib18CEM5453_HT5YVCCXY_SL357259	CSD17	SAO	CAMDA20_MetaSUB_CSD17_SAO_010	sao_paulo	-23.564961	-46.637665	plastic	NA	NA	5313395	-23.5475	-46.63611	no	12106920	8959	1520	18.6	760	south_america	humid_subtropical_climate	plastic	impermeable
CSD17_SAO_011	haib18CEM5453_HT5YVCCXY_SL357260	CSD17	SAO	CAMDA20_MetaSUB_CSD17_SAO_011	sao_paulo	-23.564912	-46.637595	plastic	NA	NA	7648174	-23.5475	-46.63611	no	12106920	8959	1520	18.6	760	south_america	humid_subtropical_climate	plastic	impermeable
CSD17_SAO_012	haib18CEM5453_HT5YVCCXY_SL357261	CSD17	SAO	CAMDA20_MetaSUB_CSD17_SAO_012	sao_paulo	-23.564971	-46.637521	synthetic	NA	NA	5060548	-23.5475	-46.63611	no	12106920	8959	1520	18.6	760	south_america	humid_subtropical_climate	NA	NA
CSD17_SAO_013	haib18CEM5453_HT5YVCCXY_SL357262	CSD17	SAO	CAMDA20_MetaSUB_CSD17_SAO_013	sao_paulo	-23.564912	-46.637724	formica	NA	NA	2175122	-23.5475	-46.63611	no	12106920	8959	1520	18.6	760	south_america	humid_subtropical_climate	plastic	impermeable
CSD17_SAO_014	haib18CEM5453_HT5YVCCXY_SL357346	CSD17	SAO	CAMDA20_MetaSUB_CSD17_SAO_014	sao_paulo	-23.56503	-46.637638	plastic	NA	NA	1696962	-23.5475	-46.63611	no	12106920	8959	1520	18.6	760	south_america	humid_subtropical_climate	plastic	impermeable
CSD17_SAO_015	haib18CEM5453_HT5YVCCXY_SL357347	CSD17	SAO	CAMDA20_MetaSUB_CSD17_SAO_015	sao_paulo	-23.56503	-46.637638	plastic	NA	NA	3137946	-23.5475	-46.63611	no	12106920	8959	1520	18.6	760	south_america	humid_subtropical_climate	plastic	impermeable
CSD17_SAO_016	haib18CEM5453_HT5YVCCXY_SL357348	CSD17	SAO	CAMDA20_MetaSUB_CSD17_SAO_016	sao_paulo	-23.565325	-46.637478	metal	NA	NA	1431152	-23.5475	-46.63611	no	12106920	8959	1520	18.6	760	south_america	humid_subtropical_climate	metal	impermeable
CSD17_SAO_017	haib18CEM5453_HT5YVCCXY_SL357349	CSD17	SAO	CAMDA20_MetaSUB_CSD17_SAO_017	sao_paulo	-23.564961	-46.637665	plastic	NA	NA	1322165	-23.5475	-46.63611	no	12106920	8959	1520	18.6	760	south_america	humid_subtropical_climate	plastic	impermeable
CSD17_SAO_018	haib18CEM5453_HT5YVCCXY_SL357442	CSD17	SAO	CAMDA20_MetaSUB_CSD17_SAO_018	sao_paulo	-23.564912	-46.637638	metal_and_formica	NA	NA	4342648	-23.5475	-46.63611	no	12106920	8959	1520	18.6	760	south_america	humid_subtropical_climate	metal	impermeable
CSD17_SAO_019	haib18CEM5453_HT5YVCCXY_SL357443	CSD17	SAO	CAMDA20_MetaSUB_CSD17_SAO_019	sao_paulo	-23.565128	-46.637607	synthetic_leather	NA	NA	4841950	-23.5475	-46.63611	no	12106920	8959	1520	18.6	760	south_america	humid_subtropical_climate	biological	permeable
CSD17_SAO_020	haib18CEM5453_HT5YVCCXY_SL357444	CSD17	SAO	CAMDA20_MetaSUB_CSD17_SAO_020	sao_paulo	-23.563267	-46.636644	rubber	NA	NA	1924084	-23.5475	-46.63611	no	12106920	8959	1520	18.6	760	south_america	humid_subtropical_climate	plastic	impermeable
CSD17_SAO_021	haib18CEM5453_HT5YVCCXY_SL357445	CSD17	SAO	CAMDA20_MetaSUB_CSD17_SAO_021	sao_paulo	-23.561686	-46.656864	wood	NA	16	2110701	-23.5475	-46.63611	no	12106920	8959	1520	18.6	760	south_america	humid_subtropical_climate	biological	permeable
CSD17_SAO_022	haib18CEM5453_HT5YVCCXY_SL357446	CSD17	SAO	CAMDA20_MetaSUB_CSD17_SAO_022	sao_paulo	-23.564951	-46.637638	cell_phone_screen_and_cover	NA	NA	4371227	-23.5475	-46.63611	no	12106920	8959	1520	18.6	760	south_america	humid_subtropical_climate	plastic	impermeable
CSD17_SAO_023	haib18CEM5453_HT5YVCCXY_SL357447	CSD17	SAO	CAMDA20_MetaSUB_CSD17_SAO_023	sao_paulo	-23.564912	-46.637638	formica	NA	NA	2256023	-23.5475	-46.63611	no	12106920	8959	1520	18.6	760	south_america	humid_subtropical_climate	plastic	impermeable
CSD17_SAO_024	haib18CEM5453_HT5YVCCXY_SL357449	CSD17	SAO	CAMDA20_MetaSUB_CSD17_SAO_024	sao_paulo	-23.564951	-46.637681	granite	NA	NA	2724192	-23.5475	-46.63611	no	12106920	8959	1520	18.6	760	south_america	humid_subtropical_climate	stone	impermeable
CSD17_SAO_025	haib18CEM5453_HMCMJCCXY_SL336230	CSD17	SAO	CAMDA20_MetaSUB_CSD17_SAO_025	sao_paulo	-23.564961	-46.637665	cell_phone_screen_and_cover	NA	NA	3974487	-23.5475	-46.63611	no	12106920	8959	1520	18.6	760	south_america	humid_subtropical_climate	NA	NA
CSD17_SAO_026	haib18CEM5453_HMCMJCCXY_SL336231	CSD17	SAO	CAMDA20_MetaSUB_CSD17_SAO_026	sao_paulo	-23.564961	-46.637665	plastic	NA	NA	4139057	-23.5475	-46.63611	no	12106920	8959	1520	18.6	760	south_america	humid_subtropical_climate	plastic	impermeable
CSD17_SAO_027	haib18CEM5453_HMCMJCCXY_SL336232	CSD17	SAO	CAMDA20_MetaSUB_CSD17_SAO_027	sao_paulo	-23.564951	-46.637681	cell_phone_screen_and_cover	NA	NA	1769277	-23.5475	-46.63611	no	12106920	8959	1520	18.6	760	south_america	humid_subtropical_climate	NA	NA
CSD17_SAO_028	haib18CEM5453_HMCMJCCXY_SL336233	CSD17	SAO	CAMDA20_MetaSUB_CSD17_SAO_028	sao_paulo	-23.564794	-46.637638	metal_and_formica	NA	NA	3464235	-23.5475	-46.63611	no	12106920	8959	1520	18.6	760	south_america	humid_subtropical_climate	metal	impermeable
CSD17_SAO_029	haib18CEM5453_HT5YVCCXY_SL357448	CSD17	SAO	CAMDA20_MetaSUB_CSD17_SAO_029	sao_paulo	-23.56501	-46.637521	NA	NA	NA	6021267	-23.5475	-46.63611	no	12106920	8959	1520	18.6	760	south_america	humid_subtropical_climate	NA	NA
CSD17_SDJ_001	haib17DB4959_HMGTJCCXY_SL342576	CSD17	SDJ	CAMDA20_MetaSUB_CSD17_SDJ_001	sendai	38.323659	140.880927	plastic	NA	26.5	3655791	38.25759	140.8667	yes	1086012	1380	786	22.2	1500	east_asia	humid_subtropical_climate	plastic	impermeable
CSD17_SDJ_002	haib17DB4959_HMGTJCCXY_SL342577	CSD17	SDJ	CAMDA20_MetaSUB_CSD17_SDJ_002	sendai	38.259311	140.880233	metal_plastic	NA	NA	9182920	38.25759	140.8667	yes	1086012	1380	786	22.2	1500	east_asia	humid_subtropical_climate	metal	impermeable
CSD17_SDJ_003	haib17DB4959_HMGTJCCXY_SL342578	CSD17	SDJ	CAMDA20_MetaSUB_CSD17_SDJ_003	sendai	38.32384	140.880677	tile	NA	NA	3065438	38.25759	140.8667	yes	1086012	1380	786	22.2	1500	east_asia	humid_subtropical_climate	NA	NA
CSD17_SDJ_004	haib17DB4959_HMGTJCCXY_SL342579	CSD17	SDJ	CAMDA20_MetaSUB_CSD17_SDJ_004	sendai	38.242875	140.843184	metal_plastic	NA	23.6	2433778	38.25759	140.8667	yes	1086012	1380	786	22.2	1500	east_asia	humid_subtropical_climate	metal	impermeable
CSD17_SDJ_005	haib17DB4959_HMGTJCCXY_SL342580	CSD17	SDJ	CAMDA20_MetaSUB_CSD17_SDJ_005	sendai	38.260307	140.879635	metal_plastic	NA	24	2657083	38.25759	140.8667	yes	1086012	1380	786	22.2	1500	east_asia	humid_subtropical_climate	metal	impermeable
CSD17_SDJ_006	haib17DB4959_HMGTJCCXY_SL342581	CSD17	SDJ	CAMDA20_MetaSUB_CSD17_SDJ_006	sendai	38.32384	140.880677	metal	NA	23.4	2572151	38.25759	140.8667	yes	1086012	1380	786	22.2	1500	east_asia	humid_subtropical_climate	metal	impermeable
CSD17_SDJ_007	haib17DB4959_HMGTJCCXY_SL342582	CSD17	SDJ	CAMDA20_MetaSUB_CSD17_SDJ_007	sendai	38.242875	140.843183	metal_plastic	NA	23.6	3757301	38.25759	140.8667	yes	1086012	1380	786	22.2	1500	east_asia	humid_subtropical_climate	metal	impermeable
CSD17_SDJ_008	haib17DB4959_HMGTJCCXY_SL342583	CSD17	SDJ	CAMDA20_MetaSUB_CSD17_SDJ_008	sendai	38.259311	140.880233	metal	NA	NA	4077273	38.25759	140.8667	yes	1086012	1380	786	22.2	1500	east_asia	humid_subtropical_climate	metal	impermeable
CSD17_SDJ_009	haib17DB4959_HMGTJCCXY_SL342584	CSD17	SDJ	CAMDA20_MetaSUB_CSD17_SDJ_009	sendai	38.323905	140.880656	metal_plastic	NA	NA	3217773	38.25759	140.8667	yes	1086012	1380	786	22.2	1500	east_asia	humid_subtropical_climate	metal	impermeable
CSD17_SDJ_010	haib17DB4959_HMGTJCCXY_SL342585	CSD17	SDJ	CAMDA20_MetaSUB_CSD17_SDJ_010	sendai	38.242833	140.842938	tile	NA	24.1	2658906	38.25759	140.8667	yes	1086012	1380	786	22.2	1500	east_asia	humid_subtropical_climate	NA	NA
CSD17_SDJ_011	haib17DB4959_HMGTJCCXY_SL342586	CSD17	SDJ	CAMDA20_MetaSUB_CSD17_SDJ_011	sendai	38.24365	140.844579	tile	NA	24.4	3234915	38.25759	140.8667	yes	1086012	1380	786	22.2	1500	east_asia	humid_subtropical_climate	NA	NA
CSD17_SDJ_012	haib17DB4959_HMGTJCCXY_SL342587	CSD17	SDJ	CAMDA20_MetaSUB_CSD17_SDJ_012	sendai	38.260036	140.879771	metal	NA	NA	2812421	38.25759	140.8667	yes	1086012	1380	786	22.2	1500	east_asia	humid_subtropical_climate	metal	impermeable
CSD17_SDJ_013	haib17DB4959_HMGTJCCXY_SL342588	CSD17	SDJ	CAMDA20_MetaSUB_CSD17_SDJ_013	sendai	38.32384	140.880677	metal_plastic	NA	23.3	4566815	38.25759	140.8667	yes	1086012	1380	786	22.2	1500	east_asia	humid_subtropical_climate	metal	impermeable
CSD17_SDJ_014	haib17DB4959_HMGTJCCXY_SL342589	CSD17	SDJ	CAMDA20_MetaSUB_CSD17_SDJ_014	sendai	38.32384	140.880677	tile	NA	NA	4238368	38.25759	140.8667	yes	1086012	1380	786	22.2	1500	east_asia	humid_subtropical_climate	NA	NA
CSD17_SDJ_015	haib17DB4959_HMGTJCCXY_SL342590	CSD17	SDJ	CAMDA20_MetaSUB_CSD17_SDJ_015	sendai	38.242833	140.842938	plastic	NA	24.1	2850811	38.25759	140.8667	yes	1086012	1380	786	22.2	1500	east_asia	humid_subtropical_climate	plastic	impermeable
CSD17_SDJ_016	haib17DB4959_HMGTJCCXY_SL342591	CSD17	SDJ	CAMDA20_MetaSUB_CSD17_SDJ_016	sendai	38.242825	140.842981	tile	NA	NA	2686410	38.25759	140.8667	yes	1086012	1380	786	22.2	1500	east_asia	humid_subtropical_climate	NA	NA
CSD17_SDJ_017	haib17DB4959_HMGW3CCXY_SL342576	CSD17	SDJ	CAMDA20_MetaSUB_CSD17_SDJ_017	sendai	38.323659	140.880927	plastic	NA	26.5	4122407	38.25759	140.8667	yes	1086012	1380	786	22.2	1500	east_asia	humid_subtropical_climate	plastic	impermeable
CSD17_SDJ_018	haib17DB4959_HMGW3CCXY_SL342577	CSD17	SDJ	CAMDA20_MetaSUB_CSD17_SDJ_018	sendai	38.259311	140.880233	metal_plastic	NA	NA	10423008	38.25759	140.8667	yes	1086012	1380	786	22.2	1500	east_asia	humid_subtropical_climate	metal	impermeable
CSD17_SDJ_019	haib17DB4959_HMGW3CCXY_SL342578	CSD17	SDJ	CAMDA20_MetaSUB_CSD17_SDJ_019	sendai	38.32384	140.880677	tile	NA	NA	3645601	38.25759	140.8667	yes	1086012	1380	786	22.2	1500	east_asia	humid_subtropical_climate	NA	NA
CSD17_SDJ_020	haib17DB4959_HMGW3CCXY_SL342579	CSD17	SDJ	CAMDA20_MetaSUB_CSD17_SDJ_020	sendai	38.242875	140.843184	metal_plastic	NA	23.6	2580410	38.25759	140.8667	yes	1086012	1380	786	22.2	1500	east_asia	humid_subtropical_climate	metal	impermeable
CSD17_SDJ_021	haib17DB4959_HMGW3CCXY_SL342580	CSD17	SDJ	CAMDA20_MetaSUB_CSD17_SDJ_021	sendai	38.260307	140.879635	metal_plastic	NA	24	2824489	38.25759	140.8667	yes	1086012	1380	786	22.2	1500	east_asia	humid_subtropical_climate	metal	impermeable
CSD17_SDJ_022	haib17DB4959_HMGW3CCXY_SL342581	CSD17	SDJ	CAMDA20_MetaSUB_CSD17_SDJ_022	sendai	38.32384	140.880677	metal	NA	23.4	2916470	38.25759	140.8667	yes	1086012	1380	786	22.2	1500	east_asia	humid_subtropical_climate	metal	impermeable
CSD17_SDJ_023	haib17DB4959_HMGW3CCXY_SL342582	CSD17	SDJ	CAMDA20_MetaSUB_CSD17_SDJ_023	sendai	38.242875	140.843183	metal_plastic	NA	23.6	4192453	38.25759	140.8667	yes	1086012	1380	786	22.2	1500	east_asia	humid_subtropical_climate	metal	impermeable
CSD17_SDJ_024	haib17DB4959_HMGW3CCXY_SL342583	CSD17	SDJ	CAMDA20_MetaSUB_CSD17_SDJ_024	sendai	38.259311	140.880233	metal	NA	NA	4511206	38.25759	140.8667	yes	1086012	1380	786	22.2	1500	east_asia	humid_subtropical_climate	metal	impermeable
CSD17_SDJ_025	haib17DB4959_HMGW3CCXY_SL342584	CSD17	SDJ	CAMDA20_MetaSUB_CSD17_SDJ_025	sendai	38.323905	140.880656	metal_plastic	NA	NA	3449164	38.25759	140.8667	yes	1086012	1380	786	22.2	1500	east_asia	humid_subtropical_climate	metal	impermeable
CSD17_SDJ_026	haib17DB4959_HMGW3CCXY_SL342585	CSD17	SDJ	CAMDA20_MetaSUB_CSD17_SDJ_026	sendai	38.242833	140.842938	tile	NA	24.1	2963429	38.25759	140.8667	yes	1086012	1380	786	22.2	1500	east_asia	humid_subtropical_climate	NA	NA
CSD17_SDJ_027	haib17DB4959_HMGW3CCXY_SL342586	CSD17	SDJ	CAMDA20_MetaSUB_CSD17_SDJ_027	sendai	38.24365	140.844579	tile	NA	24.4	3734629	38.25759	140.8667	yes	1086012	1380	786	22.2	1500	east_asia	humid_subtropical_climate	NA	NA
CSD17_SDJ_028	haib17DB4959_HMGW3CCXY_SL342587	CSD17	SDJ	CAMDA20_MetaSUB_CSD17_SDJ_028	sendai	38.260036	140.879771	metal	NA	NA	2976018	38.25759	140.8667	yes	1086012	1380	786	22.2	1500	east_asia	humid_subtropical_climate	metal	impermeable
CSD17_SDJ_029	haib17DB4959_HMGW3CCXY_SL342588	CSD17	SDJ	CAMDA20_MetaSUB_CSD17_SDJ_029	sendai	38.32384	140.880677	metal_plastic	NA	23.3	5064103	38.25759	140.8667	yes	1086012	1380	786	22.2	1500	east_asia	humid_subtropical_climate	metal	impermeable
CSD17_SDJ_030	haib17DB4959_HMGW3CCXY_SL342589	CSD17	SDJ	CAMDA20_MetaSUB_CSD17_SDJ_030	sendai	38.32384	140.880677	tile	NA	NA	4696986	38.25759	140.8667	yes	1086012	1380	786	22.2	1500	east_asia	humid_subtropical_climate	NA	NA
CSD17_SDJ_031	haib17DB4959_HMGW3CCXY_SL342590	CSD17	SDJ	CAMDA20_MetaSUB_CSD17_SDJ_031	sendai	38.242833	140.842938	plastic	NA	24.1	3209637	38.25759	140.8667	yes	1086012	1380	786	22.2	1500	east_asia	humid_subtropical_climate	plastic	impermeable
CSD17_SDJ_032	haib17DB4959_HMGW3CCXY_SL342591	CSD17	SDJ	CAMDA20_MetaSUB_CSD17_SDJ_032	sendai	38.242825	140.842981	tile	NA	NA	161032	38.25759	140.8667	yes	1086012	1380	786	22.2	1500	east_asia	humid_subtropical_climate	NA	NA
CSD17_SFO_001	haib17DB4959_HMGTJCCXY_SL342562	CSD17	SFO	CAMDA20_MetaSUB_CSD17_SFO_001	san_francisco	37.7672	-122.4446	wood	NA	NA	1186654	37.77493	-122.41942	yes	884363	7282	121	15.6	16	north_america	warm-summer_mediterranean_climate	biological	permeable
CSD17_SFO_002	haib17DB4959_HMGTJCCXY_SL342563	CSD17	SFO	CAMDA20_MetaSUB_CSD17_SFO_002	san_francisco	37.7666	122.4481	concrete	NA	NA	2483598	37.77493	-122.41942	yes	884363	7282	121	15.6	16	north_america	warm-summer_mediterranean_climate	stone	impermeable
CSD17_SFO_003	haib17DB4959_HMGTJCCXY_SL342564	CSD17	SFO	CAMDA20_MetaSUB_CSD17_SFO_003	san_francisco	37.7672	-122.4465	metal	NA	NA	2652463	37.77493	-122.41942	yes	884363	7282	121	15.6	16	north_america	warm-summer_mediterranean_climate	metal	impermeable
CSD17_SFO_004	haib17DB4959_HMGTJCCXY_SL342565	CSD17	SFO	CAMDA20_MetaSUB_CSD17_SFO_004	san_francisco	37.78214	-122.394087	painted_metal	NA	NA	1605077	37.77493	-122.41942	yes	884363	7282	121	15.6	16	north_america	warm-summer_mediterranean_climate	metal	impermeable
CSD17_SFO_005	haib17DB4959_HMGTJCCXY_SL342566	CSD17	SFO	CAMDA20_MetaSUB_CSD17_SFO_005	san_francisco	37.781906	-122.393552	metal	NA	NA	2471973	37.77493	-122.41942	yes	884363	7282	121	15.6	16	north_america	warm-summer_mediterranean_climate	metal	impermeable
CSD17_SFO_006	haib17DB4959_HMGTJCCXY_SL342567	CSD17	SFO	CAMDA20_MetaSUB_CSD17_SFO_006	san_francisco	37.781271	-122.395266	painted_metal	NA	NA	2639702	37.77493	-122.41942	yes	884363	7282	121	15.6	16	north_america	warm-summer_mediterranean_climate	metal	impermeable
CSD17_SFO_007	haib17DB4959_HMGTJCCXY_SL342568	CSD17	SFO	CAMDA20_MetaSUB_CSD17_SFO_007	san_francisco	37.789466	-122.401169	metal	NA	NA	3699204	37.77493	-122.41942	yes	884363	7282	121	15.6	16	north_america	warm-summer_mediterranean_climate	metal	impermeable
CSD17_SFO_008	haib17DB4959_HMGTJCCXY_SL342569	CSD17	SFO	CAMDA20_MetaSUB_CSD17_SFO_008	san_francisco	37.781518	-122.396724	painted_metal	NA	NA	3028857	37.77493	-122.41942	yes	884363	7282	121	15.6	16	north_america	warm-summer_mediterranean_climate	metal	impermeable
CSD17_SFO_009	haib17DB4959_HMGTJCCXY_SL342570	CSD17	SFO	CAMDA20_MetaSUB_CSD17_SFO_009	san_francisco	37.791558	-122.389744	metal	NA	NA	3194501	37.77493	-122.41942	yes	884363	7282	121	15.6	16	north_america	warm-summer_mediterranean_climate	metal	impermeable
CSD17_SFO_010	haib17DB4959_HMGTJCCXY_SL342571	CSD17	SFO	CAMDA20_MetaSUB_CSD17_SFO_010	san_francisco	37.783556	-122.392474	wood	NA	NA	1067571	37.77493	-122.41942	yes	884363	7282	121	15.6	16	north_america	warm-summer_mediterranean_climate	biological	permeable
CSD17_SFO_011	haib17DB4959_HMGTJCCXY_SL342572	CSD17	SFO	CAMDA20_MetaSUB_CSD17_SFO_011	san_francisco	37.789489	-122.401202	painted_metal	NA	NA	1437232	37.77493	-122.41942	yes	884363	7282	121	15.6	16	north_america	warm-summer_mediterranean_climate	metal	impermeable
CSD17_SFO_012	haib17DB4959_HMGTJCCXY_SL342573	CSD17	SFO	CAMDA20_MetaSUB_CSD17_SFO_012	san_francisco	37.783568	-122.392479	plastic	NA	NA	2698318	37.77493	-122.41942	yes	884363	7282	121	15.6	16	north_america	warm-summer_mediterranean_climate	plastic	impermeable
CSD17_SFO_013	haib17DB4959_HMGTJCCXY_SL342574	CSD17	SFO	CAMDA20_MetaSUB_CSD17_SFO_013	san_francisco	37.789489	-122.401245	painted_metal	NA	NA	2571304	37.77493	-122.41942	yes	884363	7282	121	15.6	16	north_america	warm-summer_mediterranean_climate	metal	impermeable
CSD17_SFO_014	haib17DB4959_HMGTJCCXY_SL342575	CSD17	SFO	CAMDA20_MetaSUB_CSD17_SFO_014	san_francisco	37.781845	-122.393615	concrete	NA	NA	1418413	37.77493	-122.41942	yes	884363	7282	121	15.6	16	north_america	warm-summer_mediterranean_climate	stone	impermeable
CSD17_SFO_015	haib17DB4959_HMGW3CCXY_SL342480	CSD17	SFO	CAMDA20_MetaSUB_CSD17_SFO_015	san_francisco	37.782347	-122.395653	wood	NA	NA	2033239	37.77493	-122.41942	yes	884363	7282	121	15.6	16	north_america	warm-summer_mediterranean_climate	biological	permeable
CSD17_SFO_016	haib17DB4959_HMGW3CCXY_SL342482	CSD17	SFO	CAMDA20_MetaSUB_CSD17_SFO_016	san_francisco	37.7663	-122.4492	wood	NA	NA	6535457	37.77493	-122.41942	yes	884363	7282	121	15.6	16	north_america	warm-summer_mediterranean_climate	biological	permeable
CSD17_SFO_017	haib17DB4959_HMGW3CCXY_SL342562	CSD17	SFO	CAMDA20_MetaSUB_CSD17_SFO_017	san_francisco	37.7672	-122.4446	wood	NA	NA	833961	37.77493	-122.41942	yes	884363	7282	121	15.6	16	north_america	warm-summer_mediterranean_climate	biological	permeable
CSD17_SFO_018	haib17DB4959_HMGW3CCXY_SL342563	CSD17	SFO	CAMDA20_MetaSUB_CSD17_SFO_018	san_francisco	37.7666	122.4481	concrete	NA	NA	2113115	37.77493	-122.41942	yes	884363	7282	121	15.6	16	north_america	warm-summer_mediterranean_climate	stone	impermeable
CSD17_SFO_019	haib17DB4959_HMGW3CCXY_SL342564	CSD17	SFO	CAMDA20_MetaSUB_CSD17_SFO_019	san_francisco	37.7672	-122.4465	metal	NA	NA	2228860	37.77493	-122.41942	yes	884363	7282	121	15.6	16	north_america	warm-summer_mediterranean_climate	metal	impermeable
CSD17_SFO_020	haib17DB4959_HMGW3CCXY_SL342565	CSD17	SFO	CAMDA20_MetaSUB_CSD17_SFO_020	san_francisco	37.78214	-122.394087	painted_metal	NA	NA	1518866	37.77493	-122.41942	yes	884363	7282	121	15.6	16	north_america	warm-summer_mediterranean_climate	metal	impermeable
CSD17_SFO_021	haib17DB4959_HMGW3CCXY_SL342566	CSD17	SFO	CAMDA20_MetaSUB_CSD17_SFO_021	san_francisco	37.781906	-122.393552	metal	NA	NA	2795551	37.77493	-122.41942	yes	884363	7282	121	15.6	16	north_america	warm-summer_mediterranean_climate	metal	impermeable
CSD17_SFO_022	haib17DB4959_HMGW3CCXY_SL342567	CSD17	SFO	CAMDA20_MetaSUB_CSD17_SFO_022	san_francisco	37.781271	-122.395266	painted_metal	NA	NA	2853219	37.77493	-122.41942	yes	884363	7282	121	15.6	16	north_america	warm-summer_mediterranean_climate	metal	impermeable
CSD17_SFO_023	haib17DB4959_HMGW3CCXY_SL342568	CSD17	SFO	CAMDA20_MetaSUB_CSD17_SFO_023	san_francisco	37.789466	-122.401169	metal	NA	NA	3996278	37.77493	-122.41942	yes	884363	7282	121	15.6	16	north_america	warm-summer_mediterranean_climate	metal	impermeable
CSD17_SFO_024	haib17DB4959_HMGW3CCXY_SL342569	CSD17	SFO	CAMDA20_MetaSUB_CSD17_SFO_024	san_francisco	37.781518	-122.396724	painted_metal	NA	NA	3037761	37.77493	-122.41942	yes	884363	7282	121	15.6	16	north_america	warm-summer_mediterranean_climate	metal	impermeable
CSD17_SFO_025	haib17DB4959_HMGW3CCXY_SL342570	CSD17	SFO	CAMDA20_MetaSUB_CSD17_SFO_025	san_francisco	37.791558	-122.389744	metal	NA	NA	3304957	37.77493	-122.41942	yes	884363	7282	121	15.6	16	north_america	warm-summer_mediterranean_climate	metal	impermeable
CSD17_SFO_026	haib17DB4959_HMGW3CCXY_SL342571	CSD17	SFO	CAMDA20_MetaSUB_CSD17_SFO_026	san_francisco	37.783556	-122.392474	wood	NA	NA	1138316	37.77493	-122.41942	yes	884363	7282	121	15.6	16	north_america	warm-summer_mediterranean_climate	biological	permeable
CSD17_SFO_027	haib17DB4959_HMGW3CCXY_SL342572	CSD17	SFO	CAMDA20_MetaSUB_CSD17_SFO_027	san_francisco	37.789489	-122.401202	painted_metal	NA	NA	1517827	37.77493	-122.41942	yes	884363	7282	121	15.6	16	north_america	warm-summer_mediterranean_climate	metal	impermeable
CSD17_SFO_028	haib17DB4959_HMGW3CCXY_SL342573	CSD17	SFO	CAMDA20_MetaSUB_CSD17_SFO_028	san_francisco	37.783568	-122.392479	plastic	NA	NA	2809972	37.77493	-122.41942	yes	884363	7282	121	15.6	16	north_america	warm-summer_mediterranean_climate	plastic	impermeable
CSD17_SFO_029	haib17DB4959_HMGW3CCXY_SL342574	CSD17	SFO	CAMDA20_MetaSUB_CSD17_SFO_029	san_francisco	37.789489	-122.401245	painted_metal	NA	NA	3107138	37.77493	-122.41942	yes	884363	7282	121	15.6	16	north_america	warm-summer_mediterranean_climate	metal	impermeable
CSD17_SGP_001	haib18CEM5453_HT5YVCCXY_SL357394	CSD17	SGP	CAMDA20_MetaSUB_CSD17_SGP_001	singapore	1.301426787	103.7985286	metal	NA	NA	5626363	1.28967	103.85007	yes	5791901	7796	723.2	29.2	163.63	east_asia	tropical_rainforest_climate	metal	impermeable
CSD17_SGP_002	haib18CEM5453_HT5YVCCXY_SL357397	CSD17	SGP	CAMDA20_MetaSUB_CSD17_SGP_002	singapore	1.301187106	103.7991766	metal	NA	NA	6363703	1.28967	103.85007	yes	5791901	7796	723.2	29.2	163.63	east_asia	tropical_rainforest_climate	metal	impermeable
CSD17_SGP_003	haib18CEM5453_HT5YVCCXY_SL357400	CSD17	SGP	CAMDA20_MetaSUB_CSD17_SGP_003	singapore	1.301154085	103.7994502	plastic	NA	NA	5994676	1.28967	103.85007	yes	5791901	7796	723.2	29.2	163.63	east_asia	tropical_rainforest_climate	plastic	impermeable
CSD17_SGP_004	haib18CEM5453_HT5YVCCXY_SL357401	CSD17	SGP	CAMDA20_MetaSUB_CSD17_SGP_004	singapore	1.301109704	103.7995284	plastic	NA	NA	4391677	1.28967	103.85007	yes	5791901	7796	723.2	29.2	163.63	east_asia	tropical_rainforest_climate	plastic	impermeable
CSD17_SGP_005	haib18CEM5453_HT5YVCCXY_SL357402	CSD17	SGP	CAMDA20_MetaSUB_CSD17_SGP_005	singapore	1.3007012	103.7991785	metal	NA	NA	5484164	1.28967	103.85007	yes	5791901	7796	723.2	29.2	163.63	east_asia	tropical_rainforest_climate	metal	impermeable
CSD17_SGP_006	haib18CEM5453_HT5YVCCXY_SL357403	CSD17	SGP	CAMDA20_MetaSUB_CSD17_SGP_006	singapore	1.3007012	103.7991785	metal	NA	NA	3674254	1.28967	103.85007	yes	5791901	7796	723.2	29.2	163.63	east_asia	tropical_rainforest_climate	metal	impermeable
CSD17_SGP_007	haib18CEM5453_HT5YVCCXY_SL357405	CSD17	SGP	CAMDA20_MetaSUB_CSD17_SGP_007	singapore	1.301159626	103.7994386	metal	NA	NA	3727015	1.28967	103.85007	yes	5791901	7796	723.2	29.2	163.63	east_asia	tropical_rainforest_climate	metal	impermeable
CSD17_SGP_008	haib17CEM5241_HMGMHCCXY_SL343392	CSD17	SGP	CAMDA20_MetaSUB_CSD17_SGP_008	singapore	1.384417	103.745185	metal	NA	NA	3014164	1.28967	103.85007	yes	5791901	7796	723.2	29.2	163.63	east_asia	tropical_rainforest_climate	metal	impermeable
CSD17_SGP_009	haib17CEM5241_HMGMHCCXY_SL343395	CSD17	SGP	CAMDA20_MetaSUB_CSD17_SGP_009	singapore	1.384149	103.744225	painted_metal	NA	NA	3027682	1.28967	103.85007	yes	5791901	7796	723.2	29.2	163.63	east_asia	tropical_rainforest_climate	metal	impermeable
CSD17_SGP_010	haib17CEM5241_HMGMHCCXY_SL343376	CSD17	SGP	CAMDA20_MetaSUB_CSD17_SGP_010	singapore	1.384938	103.744306	metal	NA	NA	2912645	1.28967	103.85007	yes	5791901	7796	723.2	29.2	163.63	east_asia	tropical_rainforest_climate	metal	impermeable
CSD17_SGP_011	haib17CEM5241_HMGMHCCXY_SL343379	CSD17	SGP	CAMDA20_MetaSUB_CSD17_SGP_011	singapore	1.386128	103.744284	painted_metal	NA	NA	3736655	1.28967	103.85007	yes	5791901	7796	723.2	29.2	163.63	east_asia	tropical_rainforest_climate	metal	impermeable
CSD17_SGP_012	haib17CEM5241_HMGMHCCXY_SL343375	CSD17	SGP	CAMDA20_MetaSUB_CSD17_SGP_012	singapore	1.432157	103.773752	metal	NA	NA	8402304	1.28967	103.85007	yes	5791901	7796	723.2	29.2	163.63	east_asia	tropical_rainforest_climate	metal	impermeable
CSD17_SGP_013	haib17CEM5241_HMGMHCCXY_SL343370	CSD17	SGP	CAMDA20_MetaSUB_CSD17_SGP_013	singapore	1.430543	103.774654	metal	NA	NA	2228248	1.28967	103.85007	yes	5791901	7796	723.2	29.2	163.63	east_asia	tropical_rainforest_climate	metal	impermeable
CSD17_SGP_014	haib18CEM5453_HT5YVCCXY_SL357437	CSD17	SGP	CAMDA20_MetaSUB_CSD17_SGP_014	singapore	1.352641	103.954906	metal	NA	NA	5862025	1.28967	103.85007	yes	5791901	7796	723.2	29.2	163.63	east_asia	tropical_rainforest_climate	metal	impermeable
CSD17_SGP_015	haib18CEM5453_HT5YVCCXY_SL357438	CSD17	SGP	CAMDA20_MetaSUB_CSD17_SGP_015	singapore	1.355537	103.94297	metal	NA	NA	4523542	1.28967	103.85007	yes	5791901	7796	723.2	29.2	163.63	east_asia	tropical_rainforest_climate	metal	impermeable
CSD17_SGP_016	haib18CEM5453_HT5YVCCXY_SL357441	CSD17	SGP	CAMDA20_MetaSUB_CSD17_SGP_016	singapore	1.355537	103.94297	metal	NA	NA	142849	1.28967	103.85007	yes	5791901	7796	723.2	29.2	163.63	east_asia	tropical_rainforest_climate	metal	impermeable
CSD17_SGP_017	haib18CEM5453_HT5YVCCXY_SL357382	CSD17	SGP	CAMDA20_MetaSUB_CSD17_SGP_017	singapore	1.265564	103.82028	painted_metal	NA	NA	4575246	1.28967	103.85007	yes	5791901	7796	723.2	29.2	163.63	east_asia	tropical_rainforest_climate	metal	impermeable
CSD17_SGP_018	haib18CEM5453_HT5YVCCXY_SL357362	CSD17	SGP	CAMDA20_MetaSUB_CSD17_SGP_018	singapore	1.3269583	103.9465971	painted_metal	NA	NA	4968813	1.28967	103.85007	yes	5791901	7796	723.2	29.2	163.63	east_asia	tropical_rainforest_climate	metal	impermeable
CSD17_SGP_019	haib18CEM5453_HT5YVCCXY_SL357371	CSD17	SGP	CAMDA20_MetaSUB_CSD17_SGP_019	singapore	1.326969487	103.9468854	painted_metal	NA	NA	5704552	1.28967	103.85007	yes	5791901	7796	723.2	29.2	163.63	east_asia	tropical_rainforest_climate	metal	impermeable
CSD17_SGP_020	haib18CEM5453_HT5YVCCXY_SL357373	CSD17	SGP	CAMDA20_MetaSUB_CSD17_SGP_020	singapore	1.326619092	103.9467857	painted_metal	NA	NA	7869782	1.28967	103.85007	yes	5791901	7796	723.2	29.2	163.63	east_asia	tropical_rainforest_climate	metal	impermeable
CSD17_SGP_021	haib18CEM5453_HT5YVCCXY_SL357355	CSD17	SGP	CAMDA20_MetaSUB_CSD17_SGP_021	singapore	1.343129405	103.9538792	metal	NA	NA	4777072	1.28967	103.85007	yes	5791901	7796	723.2	29.2	163.63	east_asia	tropical_rainforest_climate	metal	impermeable
CSD17_SGP_022	haib18CEM5453_HT5YVCCXY_SL357358	CSD17	SGP	CAMDA20_MetaSUB_CSD17_SGP_022	singapore	1.343138344	103.9539483	metal	NA	NA	4957486	1.28967	103.85007	yes	5791901	7796	723.2	29.2	163.63	east_asia	tropical_rainforest_climate	metal	impermeable
CSD17_SGP_023	haib18CEM5453_HT5YVCCXY_SL357426	CSD17	SGP	CAMDA20_MetaSUB_CSD17_SGP_023	singapore	1.335092466	103.6976981	metal	NA	NA	3161022	1.28967	103.85007	yes	5791901	7796	723.2	29.2	163.63	east_asia	tropical_rainforest_climate	metal	impermeable
CSD17_SGP_024	haib18CEM5453_HT5YVCCXY_SL357427	CSD17	SGP	CAMDA20_MetaSUB_CSD17_SGP_024	singapore	1.334992107	103.6976845	metal	NA	NA	3737613	1.28967	103.85007	yes	5791901	7796	723.2	29.2	163.63	east_asia	tropical_rainforest_climate	metal	impermeable
CSD17_SGP_025	haib18CEM5453_HT5YVCCXY_SL357429	CSD17	SGP	CAMDA20_MetaSUB_CSD17_SGP_025	singapore	1.334989199	103.6976727	plastic	NA	NA	6448161	1.28967	103.85007	yes	5791901	7796	723.2	29.2	163.63	east_asia	tropical_rainforest_climate	plastic	impermeable
CSD17_SGP_026	haib18CEM5453_HT5YVCCXY_SL357432	CSD17	SGP	CAMDA20_MetaSUB_CSD17_SGP_026	singapore	1.334982314	103.6976755	glass	NA	NA	5084094	1.28967	103.85007	yes	5791901	7796	723.2	29.2	163.63	east_asia	tropical_rainforest_climate	metal	impermeable
CSD17_SGP_027	haib18CEM5453_HT5YVCCXY_SL357389	CSD17	SGP	CAMDA20_MetaSUB_CSD17_SGP_027	singapore	1.352871	103.955045	plastic	NA	NA	3335276	1.28967	103.85007	yes	5791901	7796	723.2	29.2	163.63	east_asia	tropical_rainforest_climate	plastic	impermeable
CSD17_SGP_028	haib18CEM5453_HT5YVCCXY_SL357388	CSD17	SGP	CAMDA20_MetaSUB_CSD17_SGP_028	singapore	1.352764	103.955019	metal_plastic	NA	NA	227950	1.28967	103.85007	yes	5791901	7796	723.2	29.2	163.63	east_asia	tropical_rainforest_climate	metal	impermeable
CSD17_SGP_029	haib18CEM5453_HT5YVCCXY_SL357376	CSD17	SGP	CAMDA20_MetaSUB_CSD17_SGP_029	singapore	1.323546292	103.9288749	plastic	NA	NA	6369593	1.28967	103.85007	yes	5791901	7796	723.2	29.2	163.63	east_asia	tropical_rainforest_climate	plastic	impermeable
CSD17_SGP_030	haib18CEM5453_HT5YVCCXY_SL357378	CSD17	SGP	CAMDA20_MetaSUB_CSD17_SGP_030	singapore	1.32357728	103.9288983	plastic	NA	NA	5302084	1.28967	103.85007	yes	5791901	7796	723.2	29.2	163.63	east_asia	tropical_rainforest_climate	plastic	impermeable
CSD17_SGP_031	haib18CEM5453_HT5YVCCXY_SL357380	CSD17	SGP	CAMDA20_MetaSUB_CSD17_SGP_031	singapore	1.323669614	103.9289059	plastic	NA	NA	4885710	1.28967	103.85007	yes	5791901	7796	723.2	29.2	163.63	east_asia	tropical_rainforest_climate	plastic	impermeable
CSD17_SGP_032	haib17CEM5241_HMGMHCCXY_SL343382	CSD17	SGP	CAMDA20_MetaSUB_CSD17_SGP_032	singapore	1.384317	103.744745	metal	NA	NA	3863058	1.28967	103.85007	yes	5791901	7796	723.2	29.2	163.63	east_asia	tropical_rainforest_climate	metal	impermeable
CSD17_SGP_033	haib17CEM5241_HMGMHCCXY_SL343383	CSD17	SGP	CAMDA20_MetaSUB_CSD17_SGP_033	singapore	1.384322	103.744745	metal	NA	NA	2914050	1.28967	103.85007	yes	5791901	7796	723.2	29.2	163.63	east_asia	tropical_rainforest_climate	metal	impermeable
CSD17_SGP_034	haib17CEM5241_HMGMHCCXY_SL343373	CSD17	SGP	CAMDA20_MetaSUB_CSD17_SGP_034	singapore	1.43769	103.78597	glass	NA	NA	3536190	1.28967	103.85007	yes	5791901	7796	723.2	29.2	163.63	east_asia	tropical_rainforest_climate	metal	impermeable
CSD17_SGP_035	haib17CEM5241_HMGMHCCXY_SL343506	CSD17	SGP	CAMDA20_MetaSUB_CSD17_SGP_035	singapore	1.437203	103.786117	metal	NA	NA	6705835	1.28967	103.85007	yes	5791901	7796	723.2	29.2	163.63	east_asia	tropical_rainforest_climate	metal	impermeable
CSD17_SGP_036	haib18CEM5453_HT5YVCCXY_SL357408	CSD17	SGP	CAMDA20_MetaSUB_CSD17_SGP_036	singapore	1.299315459	103.7981658	plastic	NA	NA	5211759	1.28967	103.85007	yes	5791901	7796	723.2	29.2	163.63	east_asia	tropical_rainforest_climate	plastic	impermeable
CSD17_SGP_037	haib18CEM5453_HT5YVCCXY_SL357410	CSD17	SGP	CAMDA20_MetaSUB_CSD17_SGP_037	singapore	1.2984035	103.7980013	metal	NA	NA	5483822	1.28967	103.85007	yes	5791901	7796	723.2	29.2	163.63	east_asia	tropical_rainforest_climate	metal	impermeable
CSD17_SGP_038	haib18CEM5453_HT5YVCCXY_SL357417	CSD17	SGP	CAMDA20_MetaSUB_CSD17_SGP_038	singapore	1.298641	103.7976067	metal	NA	NA	4717311	1.28967	103.85007	yes	5791901	7796	723.2	29.2	163.63	east_asia	tropical_rainforest_climate	metal	impermeable
CSD17_SGP_039	haib18CEM5453_HT5YVCCXY_SL357418	CSD17	SGP	CAMDA20_MetaSUB_CSD17_SGP_039	singapore	1.2982475	103.7981032	metal	NA	NA	5219127	1.28967	103.85007	yes	5791901	7796	723.2	29.2	163.63	east_asia	tropical_rainforest_climate	metal	impermeable
CSD17_SGP_040	haib17CEM5241_HMGMHCCXY_SL343364	CSD17	SGP	CAMDA20_MetaSUB_CSD17_SGP_040	singapore	1.432141	103.775105	metal_plastic	NA	NA	6179710	1.28967	103.85007	yes	5791901	7796	723.2	29.2	163.63	east_asia	tropical_rainforest_climate	metal	impermeable
CSD17_SGP_041	haib17CEM5241_HMGMHCCXY_SL343356	CSD17	SGP	CAMDA20_MetaSUB_CSD17_SGP_041	singapore	1.431949	103.775094	wood	NA	NA	2290319	1.28967	103.85007	yes	5791901	7796	723.2	29.2	163.63	east_asia	tropical_rainforest_climate	biological	permeable
CSD17_SGP_042	haib17CEM5241_HMGMHCCXY_SL343352	CSD17	SGP	CAMDA20_MetaSUB_CSD17_SGP_042	singapore	1.431775	103.773577	metal	NA	NA	7741924	1.28967	103.85007	yes	5791901	7796	723.2	29.2	163.63	east_asia	tropical_rainforest_climate	metal	impermeable
CSD17_SGP_043	haib17CEM5241_HMGMHCCXY_SL343371	CSD17	SGP	CAMDA20_MetaSUB_CSD17_SGP_043	singapore	1.432388	103.773901	metal	NA	NA	4242334	1.28967	103.85007	yes	5791901	7796	723.2	29.2	163.63	east_asia	tropical_rainforest_climate	metal	impermeable
CSD17_SGP_044	haib17CEM5241_HMGMHCCXY_SL343362	CSD17	SGP	CAMDA20_MetaSUB_CSD17_SGP_044	singapore	1.431839	103.774981	metal_plastic	NA	NA	3587705	1.28967	103.85007	yes	5791901	7796	723.2	29.2	163.63	east_asia	tropical_rainforest_climate	metal	impermeable
CSD17_SGP_045	haib17CEM5241_HMGMHCCXY_SL343515	CSD17	SGP	CAMDA20_MetaSUB_CSD17_SGP_045	singapore	1.429474	103.834138	plastic	NA	NA	2890658	1.28967	103.85007	yes	5791901	7796	723.2	29.2	163.63	east_asia	tropical_rainforest_climate	plastic	impermeable
CSD17_SGP_046	haib17CEM5241_HMGMHCCXY_SL343503	CSD17	SGP	CAMDA20_MetaSUB_CSD17_SGP_046	singapore	1.429403	103.831747	plastic	NA	NA	4928838	1.28967	103.85007	yes	5791901	7796	723.2	29.2	163.63	east_asia	tropical_rainforest_climate	plastic	impermeable
CSD17_SGP_047	haib17CEM5241_HMGMHCCXY_SL343505	CSD17	SGP	CAMDA20_MetaSUB_CSD17_SGP_047	singapore	1.429435	103.831715	plastic	NA	NA	3716991	1.28967	103.85007	yes	5791901	7796	723.2	29.2	163.63	east_asia	tropical_rainforest_climate	plastic	impermeable
CSD17_SGP_048	haib17CEM5241_HMGMHCCXY_SL343367	CSD17	SGP	CAMDA20_MetaSUB_CSD17_SGP_048	singapore	1.429414	103.831736	plastic	NA	NA	3378995	1.28967	103.85007	yes	5791901	7796	723.2	29.2	163.63	east_asia	tropical_rainforest_climate	plastic	impermeable
CSD17_TPE_001	haib18CEM5453_HT5YVCCXY_SL357287	CSD17	TPE	CAMDA20_MetaSUB_CSD17_TPE_001	taipei	24.959729	121.419212	glass	NA	NA	4387604	25.04776	121.53185	yes	8500000	7500	1140	29.4	1120	east_asia	humid_subtropical_climate	metal	impermeable
CSD17_TPE_002	haib18CEM5453_HT5YVCCXY_SL357341	CSD17	TPE	CAMDA20_MetaSUB_CSD17_TPE_002	taipei	24.966712	121.435965	glass	NA	NA	4584537	25.04776	121.53185	yes	8500000	7500	1140	29.4	1120	east_asia	humid_subtropical_climate	metal	impermeable
CSD17_TPE_003	haib18CEM5453_HT5YVCCXY_SL357309	CSD17	TPE	CAMDA20_MetaSUB_CSD17_TPE_003	taipei	24.972886	121.444279	glass	NA	NA	3953106	25.04776	121.53185	yes	8500000	7500	1140	29.4	1120	east_asia	humid_subtropical_climate	metal	impermeable
CSD17_TPE_004	haib18CEM5453_HT5YVCCXY_SL357278	CSD17	TPE	CAMDA20_MetaSUB_CSD17_TPE_004	taipei	24.985476	121.448787	glass	NA	NA	5071007	25.04776	121.53185	yes	8500000	7500	1140	29.4	1120	east_asia	humid_subtropical_climate	metal	impermeable
CSD17_TPE_005	haib18CEM5453_HT5YVCCXY_SL357299	CSD17	TPE	CAMDA20_MetaSUB_CSD17_TPE_005	taipei	24.985476	121.448787	glass	NA	NA	4334197	25.04776	121.53185	yes	8500000	7500	1140	29.4	1120	east_asia	humid_subtropical_climate	metal	impermeable
CSD17_TPE_006	haib18CEM5453_HT5YVCCXY_SL357332	CSD17	TPE	CAMDA20_MetaSUB_CSD17_TPE_006	taipei	24.998707	121.452637	glass	NA	NA	5273047	25.04776	121.53185	yes	8500000	7500	1140	29.4	1120	east_asia	humid_subtropical_climate	metal	impermeable
CSD17_TPE_007	haib18CEM5453_HT5YVCCXY_SL357267	CSD17	TPE	CAMDA20_MetaSUB_CSD17_TPE_007	taipei	24.998707	121.452637	glass	NA	NA	5373294	25.04776	121.53185	yes	8500000	7500	1140	29.4	1120	east_asia	humid_subtropical_climate	metal	impermeable
CSD17_TPE_008	haib18CEM5453_HT5YVCCXY_SL357300	CSD17	TPE	CAMDA20_MetaSUB_CSD17_TPE_008	taipei	25.008644	121.459209	glass	NA	NA	2773152	25.04776	121.53185	yes	8500000	7500	1140	29.4	1120	east_asia	humid_subtropical_climate	metal	impermeable
CSD17_TPE_009	haib18CEM5453_HT5YVCCXY_SL357310	CSD17	TPE	CAMDA20_MetaSUB_CSD17_TPE_009	taipei	25.008579	121.459087	glass	NA	NA	4361278	25.04776	121.53185	yes	8500000	7500	1140	29.4	1120	east_asia	humid_subtropical_climate	metal	impermeable
CSD17_TPE_010	haib18CEM5453_HT5YVCCXY_SL357322	CSD17	TPE	CAMDA20_MetaSUB_CSD17_TPE_010	taipei	25.008566	121.459098	glass	NA	NA	4486777	25.04776	121.53185	yes	8500000	7500	1140	29.4	1120	east_asia	humid_subtropical_climate	metal	impermeable
CSD17_TPE_011	haib18CEM5453_HT5YVCCXY_SL357268	CSD17	TPE	CAMDA20_MetaSUB_CSD17_TPE_011	taipei	25.013383	121.462122	glass	NA	NA	6655109	25.04776	121.53185	yes	8500000	7500	1140	29.4	1120	east_asia	humid_subtropical_climate	metal	impermeable
CSD17_TPE_012	haib18CEM5453_HT5YVCCXY_SL357289	CSD17	TPE	CAMDA20_MetaSUB_CSD17_TPE_012	taipei	25.013381	121.462088	glass	NA	NA	4667970	25.04776	121.53185	yes	8500000	7500	1140	29.4	1120	east_asia	humid_subtropical_climate	metal	impermeable
CSD17_TPE_013	haib18CEM5453_HT5YVCCXY_SL357301	CSD17	TPE	CAMDA20_MetaSUB_CSD17_TPE_013	taipei	25.025227	121.472576	glass	NA	NA	4414214	25.04776	121.53185	yes	8500000	7500	1140	29.4	1120	east_asia	humid_subtropical_climate	metal	impermeable
CSD17_TPE_014	haib18CEM5453_HT5YVCCXY_SL357344	CSD17	TPE	CAMDA20_MetaSUB_CSD17_TPE_014	taipei	25.032131	121.496851	glass	NA	NA	4295797	25.04776	121.53185	yes	8500000	7500	1140	29.4	1120	east_asia	humid_subtropical_climate	metal	impermeable
CSD17_TPE_015	haib18CEM5453_HT5YVCCXY_SL357280	CSD17	TPE	CAMDA20_MetaSUB_CSD17_TPE_015	taipei	25.035209	121.500119	glass	NA	NA	4187115	25.04776	121.53185	yes	8500000	7500	1140	29.4	1120	east_asia	humid_subtropical_climate	metal	impermeable
CSD17_TPE_016	haib18CEM5453_HT5YVCCXY_SL357324	CSD17	TPE	CAMDA20_MetaSUB_CSD17_TPE_016	taipei	25.042238	121.508574	glass	NA	NA	3996717	25.04776	121.53185	yes	8500000	7500	1140	29.4	1120	east_asia	humid_subtropical_climate	metal	impermeable
CSD17_TPE_017	haib18CEM5453_HT5YVCCXY_SL357320	CSD17	TPE	CAMDA20_MetaSUB_CSD17_TPE_017	taipei	25.044074	121.525046	glass	NA	NA	3831402	25.04776	121.53185	yes	8500000	7500	1140	29.4	1120	east_asia	humid_subtropical_climate	metal	impermeable
CSD17_TPE_018	haib18CEM5453_HT5YVCCXY_SL357330	CSD17	TPE	CAMDA20_MetaSUB_CSD17_TPE_018	taipei	25.044555	121.524188	glass	NA	NA	4621841	25.04776	121.53185	yes	8500000	7500	1140	29.4	1120	east_asia	humid_subtropical_climate	metal	impermeable
CSD17_TPE_019	haib18CEM5453_HT5YVCCXY_SL357286	CSD17	TPE	CAMDA20_MetaSUB_CSD17_TPE_019	taipei	25.04199	121.533153	glass	NA	NA	4362829	25.04776	121.53185	yes	8500000	7500	1140	29.4	1120	east_asia	humid_subtropical_climate	metal	impermeable
CSD17_TPE_020	haib18CEM5453_HT5YVCCXY_SL357297	CSD17	TPE	CAMDA20_MetaSUB_CSD17_TPE_020	taipei	25.042083	121.533287	glass	NA	NA	4242107	25.04776	121.53185	yes	8500000	7500	1140	29.4	1120	east_asia	humid_subtropical_climate	metal	impermeable
CSD17_TPE_021	haib18CEM5453_HMCMJCCXY_SL336353	CSD17	TPE	CAMDA20_MetaSUB_CSD17_TPE_021	taipei	25.041554	121.543767	glass	NA	NA	2169974	25.04776	121.53185	yes	8500000	7500	1140	29.4	1120	east_asia	humid_subtropical_climate	metal	impermeable
CSD17_TPE_022	haib18CEM5453_HT5YVCCXY_SL357281	CSD17	TPE	CAMDA20_MetaSUB_CSD17_TPE_022	taipei	25.048326	121.592829	glass	NA	NA	5175133	25.04776	121.53185	yes	8500000	7500	1140	29.4	1120	east_asia	humid_subtropical_climate	metal	impermeable
CSD17_TPE_023	haib18CEM5453_HMCMJCCXY_SL336351	CSD17	TPE	CAMDA20_MetaSUB_CSD17_TPE_023	taipei	25.044323	121.581828	glass	NA	NA	2708923	25.04776	121.53185	yes	8500000	7500	1140	29.4	1120	east_asia	humid_subtropical_climate	metal	impermeable
CSD17_TPE_024	haib18CEM5453_HT5YVCCXY_SL357302	CSD17	TPE	CAMDA20_MetaSUB_CSD17_TPE_024	taipei	25.04431	121.581839	glass	NA	NA	3676859	25.04776	121.53185	yes	8500000	7500	1140	29.4	1120	east_asia	humid_subtropical_climate	metal	impermeable
CSD17_TPE_025	haib18CEM5453_HT5YVCCXY_SL357345	CSD17	TPE	CAMDA20_MetaSUB_CSD17_TPE_025	taipei	25.050562	121.593186	glass	NA	NA	4475316	25.04776	121.53185	yes	8500000	7500	1140	29.4	1120	east_asia	humid_subtropical_climate	metal	impermeable
CSD17_TPE_026	haib18CEM5453_HT5YVCCXY_SL357270	CSD17	TPE	CAMDA20_MetaSUB_CSD17_TPE_026	taipei	25.050361	121.592896	glass	NA	NA	4036490	25.04776	121.53185	yes	8500000	7500	1140	29.4	1120	east_asia	humid_subtropical_climate	metal	impermeable
CSD17_TPE_027	haib18CEM5453_HT5YVCCXY_SL357303	CSD17	TPE	CAMDA20_MetaSUB_CSD17_TPE_027	taipei	25.052186	121.607061	glass	NA	NA	4208114	25.04776	121.53185	yes	8500000	7500	1140	29.4	1120	east_asia	humid_subtropical_climate	metal	impermeable
CSD17_TPE_028	haib18CEM5453_HT5YVCCXY_SL357282	CSD17	TPE	CAMDA20_MetaSUB_CSD17_TPE_028	taipei	25.054646	121.617691	glass	NA	NA	6291535	25.04776	121.53185	yes	8500000	7500	1140	29.4	1120	east_asia	humid_subtropical_climate	metal	impermeable
CSD17_TPE_029	haib18CEM5453_HT5YVCCXY_SL357291	CSD17	TPE	CAMDA20_MetaSUB_CSD17_TPE_029	taipei	25.054676	121.617825	glass	NA	NA	4936205	25.04776	121.53185	yes	8500000	7500	1140	29.4	1120	east_asia	humid_subtropical_climate	metal	impermeable
CSD17_TPE_030	haib18CEM5453_HMCMJCCXY_SL336355	CSD17	TPE	CAMDA20_MetaSUB_CSD17_TPE_030	taipei	25.032528	121.560013	glass	NA	NA	3101440	25.04776	121.53185	yes	8500000	7500	1140	29.4	1120	east_asia	humid_subtropical_climate	metal	impermeable
CSD17_TPE_031	haib18CEM5453_HT5YVCCXY_SL357338	CSD17	TPE	CAMDA20_MetaSUB_CSD17_TPE_031	taipei	25.047728	121.518277	glass	NA	NA	4939610	25.04776	121.53185	yes	8500000	7500	1140	29.4	1120	east_asia	humid_subtropical_climate	metal	impermeable
CSD17_TPE_032	haib18CEM5453_HT5YVCCXY_SL357318	CSD17	TPE	CAMDA20_MetaSUB_CSD17_TPE_032	taipei	25.052859	121.520385	glass	NA	NA	2822538	25.04776	121.53185	yes	8500000	7500	1140	29.4	1120	east_asia	humid_subtropical_climate	metal	impermeable
CSD17_TPE_033	haib18CEM5453_HT5YVCCXY_SL357307	CSD17	TPE	CAMDA20_MetaSUB_CSD17_TPE_033	taipei	25.05261	121.520206	glass	NA	NA	2581257	25.04776	121.53185	yes	8500000	7500	1140	29.4	1120	east_asia	humid_subtropical_climate	metal	impermeable
CSD17_TPE_034	haib18CEM5453_HT5YVCCXY_SL357326	CSD17	TPE	CAMDA20_MetaSUB_CSD17_TPE_034	taipei	25.062526	121.519504	glass	NA	NA	4934088	25.04776	121.53185	yes	8500000	7500	1140	29.4	1120	east_asia	humid_subtropical_climate	metal	impermeable
CSD17_TPE_035	haib18CEM5453_HT5YVCCXY_SL357304	CSD17	TPE	CAMDA20_MetaSUB_CSD17_TPE_035	taipei	25.062526	121.519504	glass	NA	NA	4763013	25.04776	121.53185	yes	8500000	7500	1140	29.4	1120	east_asia	humid_subtropical_climate	metal	impermeable
CSD17_TPE_036	haib18CEM5453_HT5YVCCXY_SL357283	CSD17	TPE	CAMDA20_MetaSUB_CSD17_TPE_036	taipei	25.071195	121.519693	glass	NA	NA	5708830	25.04776	121.53185	yes	8500000	7500	1140	29.4	1120	east_asia	humid_subtropical_climate	metal	impermeable
CSD17_TPE_037	haib18CEM5453_HT5YVCCXY_SL357272	CSD17	TPE	CAMDA20_MetaSUB_CSD17_TPE_037	taipei	25.070943	121.520106	glass	NA	NA	6864263	25.04776	121.53185	yes	8500000	7500	1140	29.4	1120	east_asia	humid_subtropical_climate	metal	impermeable
CSD17_TPE_038	haib18CEM5453_HT5YVCCXY_SL357336	CSD17	TPE	CAMDA20_MetaSUB_CSD17_TPE_038	taipei	25.083372	121.524701	glass	NA	NA	3994115	25.04776	121.53185	yes	8500000	7500	1140	29.4	1120	east_asia	humid_subtropical_climate	metal	impermeable
CSD17_TPE_039	haib18CEM5453_HT5YVCCXY_SL357305	CSD17	TPE	CAMDA20_MetaSUB_CSD17_TPE_039	taipei	25.092851	121.526418	glass	NA	NA	4163617	25.04776	121.53185	yes	8500000	7500	1140	29.4	1120	east_asia	humid_subtropical_climate	metal	impermeable
CSD17_TPE_040	haib18CEM5453_HT5YVCCXY_SL357293	CSD17	TPE	CAMDA20_MetaSUB_CSD17_TPE_040	taipei	25.092872	121.526418	glass	NA	NA	4031978	25.04776	121.53185	yes	8500000	7500	1140	29.4	1120	east_asia	humid_subtropical_climate	metal	impermeable
CSD17_TPE_041	haib18CEM5453_HT5YVCCXY_SL357328	CSD17	TPE	CAMDA20_MetaSUB_CSD17_TPE_041	taipei	25.109469	121.519035	glass	NA	NA	3739833	25.04776	121.53185	yes	8500000	7500	1140	29.4	1120	east_asia	humid_subtropical_climate	metal	impermeable
CSD17_TPE_042	haib18CEM5453_HT5YVCCXY_SL357306	CSD17	TPE	CAMDA20_MetaSUB_CSD17_TPE_042	taipei	25.114853	121.515266	glass	NA	NA	4238982	25.04776	121.53185	yes	8500000	7500	1140	29.4	1120	east_asia	humid_subtropical_climate	metal	impermeable
CSD17_TPE_043	haib18CEM5453_HMCMJCCXY_SL336350	CSD17	TPE	CAMDA20_MetaSUB_CSD17_TPE_043	taipei	25.114848	121.515288	glass	NA	NA	3567242	25.04776	121.53185	yes	8500000	7500	1140	29.4	1120	east_asia	humid_subtropical_climate	metal	impermeable
CSD17_TPE_044	haib18CEM5453_HMCMJCCXY_SL336354	CSD17	TPE	CAMDA20_MetaSUB_CSD17_TPE_044	taipei	25.126627	121.501134	glass	NA	NA	3049417	25.04776	121.53185	yes	8500000	7500	1140	29.4	1120	east_asia	humid_subtropical_climate	metal	impermeable
CSD17_TPE_045	haib18CEM5453_HT5YVCCXY_SL357317	CSD17	TPE	CAMDA20_MetaSUB_CSD17_TPE_045	taipei	25.125998	121.501034	glass	NA	NA	3775049	25.04776	121.53185	yes	8500000	7500	1140	29.4	1120	east_asia	humid_subtropical_climate	metal	impermeable
CSD17_TPE_046	haib18CEM5453_HMCMJCCXY_SL336352	CSD17	TPE	CAMDA20_MetaSUB_CSD17_TPE_046	taipei	25.125983	121.501012	glass	NA	NA	2771346	25.04776	121.53185	yes	8500000	7500	1140	29.4	1120	east_asia	humid_subtropical_climate	metal	impermeable
CSD17_TPE_047	haib18CEM5453_HT5YVCCXY_SL357295	CSD17	TPE	CAMDA20_MetaSUB_CSD17_TPE_047	taipei	25.132172	121.498312	glass	NA	NA	2504659	25.04776	121.53185	yes	8500000	7500	1140	29.4	1120	east_asia	humid_subtropical_climate	metal	impermeable
CSD17_TPE_048	haib18CEM5453_HT5YVCCXY_SL357284	CSD17	TPE	CAMDA20_MetaSUB_CSD17_TPE_048	taipei	25.132172	121.498312	glass	NA	NA	5106961	25.04776	121.53185	yes	8500000	7500	1140	29.4	1120	east_asia	humid_subtropical_climate	metal	impermeable
CSD17_TPE_049	haib18CEM5453_HMCMJCCXY_SL336347	CSD17	TPE	CAMDA20_MetaSUB_CSD17_TPE_049	taipei	25.137687	121.485436	glass	NA	NA	3370520	25.04776	121.53185	yes	8500000	7500	1140	29.4	1120	east_asia	humid_subtropical_climate	metal	impermeable
CSD17_TPE_050	haib18CEM5453_HT5YVCCXY_SL357275	CSD17	TPE	CAMDA20_MetaSUB_CSD17_TPE_050	taipei	25.024592	121.527021	metal	NA	NA	5079885	25.04776	121.53185	yes	8500000	7500	1140	29.4	1120	east_asia	humid_subtropical_climate	metal	impermeable
CSD17_TYO_001	haib17DB4959_HMCMJCCXY_SL336173	CSD17	TYO	CAMDA20_MetaSUB_CSD17_TYO_001	tokyo	35.388311	139.426946	wood	NA	NA	4384268	35.6895	139.69171	yes	13839910	2662	2188	21.7	40	east_asia	humid_subtropical_climate	biological	permeable
CSD17_TYO_002	haib18CEM5453_HMGTJCCXY_SL342595	CSD17	TYO	CAMDA20_MetaSUB_CSD17_TYO_002	tokyo	35.604144	139.684179	metal	NA	27	1935065	35.6895	139.69171	yes	13839910	2662	2188	21.7	40	east_asia	humid_subtropical_climate	metal	impermeable
CSD17_TYO_003	haib18CEM5453_HMGTJCCXY_SL342598	CSD17	TYO	CAMDA20_MetaSUB_CSD17_TYO_003	tokyo	35.689446	139.705019	ceramic	NA	NA	4595805	35.6895	139.69171	yes	13839910	2662	2188	21.7	40	east_asia	humid_subtropical_climate	stone	impermeable
CSD17_TYO_004	haib18CEM5453_HMGTJCCXY_SL342601	CSD17	TYO	CAMDA20_MetaSUB_CSD17_TYO_004	tokyo	35.671438	139.718755	metal_plastic	NA	NA	2813741	35.6895	139.69171	yes	13839910	2662	2188	21.7	40	east_asia	humid_subtropical_climate	metal	impermeable
CSD17_TYO_005	haib18CEM5453_HMGTJCCXY_SL342602	CSD17	TYO	CAMDA20_MetaSUB_CSD17_TYO_005	tokyo	35.689446	139.705019	stone	NA	NA	5067130	35.6895	139.69171	yes	13839910	2662	2188	21.7	40	east_asia	humid_subtropical_climate	stone	impermeable
CSD17_TYO_006	haib18CEM5453_HMGTJCCXY_SL342604	CSD17	TYO	CAMDA20_MetaSUB_CSD17_TYO_006	tokyo	35.604144	139.684179	paper	NA	26	4295622	35.6895	139.69171	yes	13839910	2662	2188	21.7	40	east_asia	humid_subtropical_climate	NA	NA
CSD17_TYO_007	haib18CEM5453_HMGTJCCXY_SL342605	CSD17	TYO	CAMDA20_MetaSUB_CSD17_TYO_007	tokyo	35.604144	139.684179	pvc	NA	26	2717102	35.6895	139.69171	yes	13839910	2662	2188	21.7	40	east_asia	humid_subtropical_climate	plastic	impermeable
CSD17_TYO_008	haib18CEM5453_HMGTJCCXY_SL342606	CSD17	TYO	CAMDA20_MetaSUB_CSD17_TYO_008	tokyo	35.604144	139.684179	plastic	NA	25	5443562	35.6895	139.69171	yes	13839910	2662	2188	21.7	40	east_asia	humid_subtropical_climate	plastic	impermeable
CSD17_TYO_009	haib18CEM5453_HMGTJCCXY_SL342607	CSD17	TYO	CAMDA20_MetaSUB_CSD17_TYO_009	tokyo	35.604144	139.684179	plastic	NA	25	2666441	35.6895	139.69171	yes	13839910	2662	2188	21.7	40	east_asia	humid_subtropical_climate	plastic	impermeable
CSD17_TYO_010	haib18CEM5453_HMGW3CCXY_SL342596	CSD17	TYO	CAMDA20_MetaSUB_CSD17_TYO_010	tokyo	35.60407	139.684131	water	NA	23	3910490	35.6895	139.69171	yes	13839910	2662	2188	21.7	40	east_asia	humid_subtropical_climate	NA	NA
CSD17_TYO_011	haib18CEM5453_HMGW3CCXY_SL342602	CSD17	TYO	CAMDA20_MetaSUB_CSD17_TYO_011	tokyo	35.689446	139.705019	stone	NA	NA	5465720	35.6895	139.69171	yes	13839910	2662	2188	21.7	40	east_asia	humid_subtropical_climate	stone	impermeable
CSD17_TYO_012	haib18CEM5453_HMGW3CCXY_SL342608	CSD17	TYO	CAMDA20_MetaSUB_CSD17_TYO_012	tokyo	35.670936	139.718674	wood	NA	NA	4234209	35.6895	139.69171	yes	13839910	2662	2188	21.7	40	east_asia	humid_subtropical_climate	biological	permeable
CSD17_TYO_013	haib18CEM5453_HT5YVCCXY_SL357450	CSD17	TYO	CAMDA20_MetaSUB_CSD17_TYO_013	tokyo	35.639973	139.631439	metal	NA	NA	4449761	35.6895	139.69171	yes	13839910	2662	2188	21.7	40	east_asia	humid_subtropical_climate	metal	impermeable
CSD17_TYO_014	haib18CEM5453_HT5YVCCXY_SL357451	CSD17	TYO	CAMDA20_MetaSUB_CSD17_TYO_014	tokyo	35.639973	139.631439	plastic	NA	NA	3262922	35.6895	139.69171	yes	13839910	2662	2188	21.7	40	east_asia	humid_subtropical_climate	plastic	impermeable
CSD17_TYO_015	haib18CEM5453_HT5YVCCXY_SL357452	CSD17	TYO	CAMDA20_MetaSUB_CSD17_TYO_015	tokyo	35.639973	139.631439	plastic	NA	NA	4334183	35.6895	139.69171	yes	13839910	2662	2188	21.7	40	east_asia	humid_subtropical_climate	plastic	impermeable
CSD17_TYO_016	haib18CEM5453_HT5YVCCXY_SL357453	CSD17	TYO	CAMDA20_MetaSUB_CSD17_TYO_016	tokyo	35.639973	139.631439	plastic	NA	NA	2316311	35.6895	139.69171	yes	13839910	2662	2188	21.7	40	east_asia	humid_subtropical_climate	plastic	impermeable
CSD17_TYO_017	haib18CEM5453_HT5YVCCXY_SL357454	CSD17	TYO	CAMDA20_MetaSUB_CSD17_TYO_017	tokyo	35.640137	139.631647	vinyl	NA	NA	3294059	35.6895	139.69171	yes	13839910	2662	2188	21.7	40	east_asia	humid_subtropical_climate	plastic	impermeable
CSD17_TYO_018	haib18CEM5453_HT5YVCCXY_SL357461	CSD17	TYO	CAMDA20_MetaSUB_CSD17_TYO_018	tokyo	35.639973	139.631439	metal	NA	NA	5829617	35.6895	139.69171	yes	13839910	2662	2188	21.7	40	east_asia	humid_subtropical_climate	metal	impermeable
CSD17_TYO_019	haib18CEM5453_HT5YVCCXY_SL357462	CSD17	TYO	CAMDA20_MetaSUB_CSD17_TYO_019	tokyo	35.639973	139.631439	plastic	NA	NA	3263868	35.6895	139.69171	yes	13839910	2662	2188	21.7	40	east_asia	humid_subtropical_climate	plastic	impermeable
CSD17_TYO_020	haib18CEM5453_HT5YVCCXY_SL357463	CSD17	TYO	CAMDA20_MetaSUB_CSD17_TYO_020	tokyo	35.639973	139.631439	plastic	NA	NA	4308154	35.6895	139.69171	yes	13839910	2662	2188	21.7	40	east_asia	humid_subtropical_climate	plastic	impermeable
CSD17_TYO_021	haib18CEM5453_HT5YVCCXY_SL357464	CSD17	TYO	CAMDA20_MetaSUB_CSD17_TYO_021	tokyo	35.640136	139.631574	negative_control_(air)	NA	NA	4746421	35.6895	139.69171	yes	13839910	2662	2188	21.7	40	east_asia	humid_subtropical_climate	control	control
CSD17_TYO_022	haib18CEM5453_HT5YVCCXY_SL357465	CSD17	TYO	CAMDA20_MetaSUB_CSD17_TYO_022	tokyo	35.640137	139.6316	vinyl	NA	NA	3216817	35.6895	139.69171	yes	13839910	2662	2188	21.7	40	east_asia	humid_subtropical_climate	plastic	impermeable
CSD17_TYO_023	haib18CEM5453_HT5YVCCXY_SL357471	CSD17	TYO	CAMDA20_MetaSUB_CSD17_TYO_023	tokyo	35.671438	139.718755	metal	NA	NA	6625099	35.6895	139.69171	yes	13839910	2662	2188	21.7	40	east_asia	humid_subtropical_climate	metal	impermeable
CSD17_TYO_024	haib18CEM5453_HT5YVCCXY_SL357473	CSD17	TYO	CAMDA20_MetaSUB_CSD17_TYO_024	tokyo	35.639973	139.631439	plastic	NA	NA	4347493	35.6895	139.69171	yes	13839910	2662	2188	21.7	40	east_asia	humid_subtropical_climate	plastic	impermeable
CSD17_TYO_025	haib18CEM5453_HT5YVCCXY_SL357476	CSD17	TYO	CAMDA20_MetaSUB_CSD17_TYO_025	tokyo	35.640184	139.63152	vinyl	NA	NA	3570659	35.6895	139.69171	yes	13839910	2662	2188	21.7	40	east_asia	humid_subtropical_climate	plastic	impermeable
CSD17_TYO_026	haib18CEM5453_HT5YVCCXY_SL357483	CSD17	TYO	CAMDA20_MetaSUB_CSD17_TYO_026	tokyo	35.639973	139.631439	plastic	NA	NA	2865487	35.6895	139.69171	yes	13839910	2662	2188	21.7	40	east_asia	humid_subtropical_climate	plastic	impermeable
CSD17_TYO_027	haib18CEM5453_HT5YVCCXY_SL357484	CSD17	TYO	CAMDA20_MetaSUB_CSD17_TYO_027	tokyo	35.639973	139.631439	plastic	NA	NA	4592268	35.6895	139.69171	yes	13839910	2662	2188	21.7	40	east_asia	humid_subtropical_climate	plastic	impermeable
CSD17_TYO_028	haib18CEM5453_HT5YVCCXY_SL357485	CSD17	TYO	CAMDA20_MetaSUB_CSD17_TYO_028	tokyo	35.639973	139.631439	plastic	NA	NA	3815529	35.6895	139.69171	yes	13839910	2662	2188	21.7	40	east_asia	humid_subtropical_climate	plastic	impermeable
CSD17_TYO_029	haib18CEM5453_HT5YVCCXY_SL357489	CSD17	TYO	CAMDA20_MetaSUB_CSD17_TYO_029	tokyo	35.640179	139.631523	glass	NA	NA	5344571	35.6895	139.69171	yes	13839910	2662	2188	21.7	40	east_asia	humid_subtropical_climate	metal	impermeable
CSD17_TYO_030	haib18CEM5453_HT5YVCCXY_SL357492	CSD17	TYO	CAMDA20_MetaSUB_CSD17_TYO_030	tokyo	35.671438	139.718755	plastic	NA	NA	3130647	35.6895	139.69171	yes	13839910	2662	2188	21.7	40	east_asia	humid_subtropical_climate	plastic	impermeable
CSD17_TYO_031	haib18CEM5453_HT5YVCCXY_SL357493	CSD17	TYO	CAMDA20_MetaSUB_CSD17_TYO_031	tokyo	35.671438	139.718755	polyester	NA	NA	3924574	35.6895	139.69171	yes	13839910	2662	2188	21.7	40	east_asia	humid_subtropical_climate	NA	NA
CSD17_TYO_032	haib18CEM5453_HT5YVCCXY_SL357494	CSD17	TYO	CAMDA20_MetaSUB_CSD17_TYO_032	tokyo	35.639973	139.631439	plastic	NA	NA	4637436	35.6895	139.69171	yes	13839910	2662	2188	21.7	40	east_asia	humid_subtropical_climate	plastic	impermeable
CSD17_TYO_033	haib18CEM5453_HT5YVCCXY_SL357498	CSD17	TYO	CAMDA20_MetaSUB_CSD17_TYO_033	tokyo	35.640149	139.631589	wood	NA	NA	3208657	35.6895	139.69171	yes	13839910	2662	2188	21.7	40	east_asia	humid_subtropical_climate	biological	permeable
CSD17_TYO_034	haib18CEM5453_HT5YVCCXY_SL357499	CSD17	TYO	CAMDA20_MetaSUB_CSD17_TYO_034	tokyo	35.640123	139.631558	wood	NA	NA	3787999	35.6895	139.69171	yes	13839910	2662	2188	21.7	40	east_asia	humid_subtropical_climate	biological	permeable
CSD17_TYO_035	haib18CEM5453_HT5YVCCXY_SL357504	CSD17	TYO	CAMDA20_MetaSUB_CSD17_TYO_035	tokyo	35.671438	139.718755	stone	NA	NA	3081462	35.6895	139.69171	yes	13839910	2662	2188	21.7	40	east_asia	humid_subtropical_climate	stone	impermeable
CSD17_TYO_036	haib18CEM5453_HT5YVCCXY_SL357507	CSD17	TYO	CAMDA20_MetaSUB_CSD17_TYO_036	tokyo	35.639973	139.631439	plastic	NA	NA	3713640	35.6895	139.69171	yes	13839910	2662	2188	21.7	40	east_asia	humid_subtropical_climate	plastic	impermeable
CSD17_TYO_037	haib18CEM5453_HT5YVCCXY_SL357508	CSD17	TYO	CAMDA20_MetaSUB_CSD17_TYO_037	tokyo	35.640136	139.631546	concrete	NA	NA	3161135	35.6895	139.69171	yes	13839910	2662	2188	21.7	40	east_asia	humid_subtropical_climate	stone	impermeable
CSD17_TYO_038	haib18CEM5453_HT5YVCCXY_SL357509	CSD17	TYO	CAMDA20_MetaSUB_CSD17_TYO_038	tokyo	35.640162	139.63142	wood	NA	NA	3574194	35.6895	139.69171	yes	13839910	2662	2188	21.7	40	east_asia	humid_subtropical_climate	biological	permeable
CSD17_TYO_039	haib18CEM5453_HT5YVCCXY_SL357511	CSD17	TYO	CAMDA20_MetaSUB_CSD17_TYO_039	tokyo	35.640044	139.631457	glass	NA	NA	4208678	35.6895	139.69171	yes	13839910	2662	2188	21.7	40	east_asia	humid_subtropical_climate	metal	impermeable
CSD17_TYO_040	haib18CEM5453_HT5YVCCXY_SL357513	CSD17	TYO	CAMDA20_MetaSUB_CSD17_TYO_040	tokyo	35.671438	139.718755	pvc	NA	NA	2932456	35.6895	139.69171	yes	13839910	2662	2188	21.7	40	east_asia	humid_subtropical_climate	plastic	impermeable
CSD17_TYO_041	haib18CEM5453_HT5YVCCXY_SL357514	CSD17	TYO	CAMDA20_MetaSUB_CSD17_TYO_041	tokyo	35.671438	139.718755	polyester	NA	NA	3455531	35.6895	139.69171	yes	13839910	2662	2188	21.7	40	east_asia	humid_subtropical_climate	NA	NA
CSD17_TYO_042	haib18CEM5453_HT5YVCCXY_SL357515	CSD17	TYO	CAMDA20_MetaSUB_CSD17_TYO_042	tokyo	35.671438	139.718755	wood	NA	NA	3093398	35.6895	139.69171	yes	13839910	2662	2188	21.7	40	east_asia	humid_subtropical_climate	biological	permeable
CSD17_TYO_043	haib18CEM5453_HT5YVCCXY_SL357516	CSD17	TYO	CAMDA20_MetaSUB_CSD17_TYO_043	tokyo	35.639973	139.631439	plastic	NA	NA	4227453	35.6895	139.69171	yes	13839910	2662	2188	21.7	40	east_asia	humid_subtropical_climate	plastic	impermeable
CSD17_TYO_044	haib18CEM5453_HT5YVCCXY_SL357519	CSD17	TYO	CAMDA20_MetaSUB_CSD17_TYO_044	tokyo	35.64015	139.631552	concrete	NA	NA	4931929	35.6895	139.69171	yes	13839910	2662	2188	21.7	40	east_asia	humid_subtropical_climate	stone	impermeable
CSD17_TYO_045	haib18CEM5453_HT5YVCCXY_SL357520	CSD17	TYO	CAMDA20_MetaSUB_CSD17_TYO_045	tokyo	35.640182	139.631522	wood	NA	NA	4345210	35.6895	139.69171	yes	13839910	2662	2188	21.7	40	east_asia	humid_subtropical_climate	biological	permeable
CSD17_TYO_046	haib18CEM5453_HT5YVCCXY_SL357521	CSD17	TYO	CAMDA20_MetaSUB_CSD17_TYO_046	tokyo	35.640137	139.631633	glass	NA	NA	4443959	35.6895	139.69171	yes	13839910	2662	2188	21.7	40	east_asia	humid_subtropical_climate	metal	impermeable
CSD17_TYO_047	haib18CEM5453_HT5YVCCXY_SL357522	CSD17	TYO	CAMDA20_MetaSUB_CSD17_TYO_047	tokyo	35.640171	139.631537	negative_control_(air)	NA	NA	5258322	35.6895	139.69171	yes	13839910	2662	2188	21.7	40	east_asia	humid_subtropical_climate	control	control
CSD17_TYO_048	haib18CEM5453_HT5YVCCXY_SL357525	CSD17	TYO	CAMDA20_MetaSUB_CSD17_TYO_048	tokyo	35.671438	139.718755	polyester	NA	NA	4216568	35.6895	139.69171	yes	13839910	2662	2188	21.7	40	east_asia	humid_subtropical_climate	NA	NA
CSD17_TYO_049	haib18CEM5453_HT5YVCCXY_SL357526	CSD17	TYO	CAMDA20_MetaSUB_CSD17_TYO_049	tokyo	35.671438	139.718755	metal	NA	NA	4987098	35.6895	139.69171	yes	13839910	2662	2188	21.7	40	east_asia	humid_subtropical_climate	metal	impermeable
CSD17_TYO_050	haib18CEM5453_HT5YVCCXY_SL357537	CSD17	TYO	CAMDA20_MetaSUB_CSD17_TYO_050	tokyo	35.671438	139.718755	cloth	NA	NA	4267780	35.6895	139.69171	yes	13839910	2662	2188	21.7	40	east_asia	humid_subtropical_climate	fabric	permeable
CSD17_ZRH_001	haib18CEM5526_HMGMHCCXY_SL343405	CSD17	ZRH	CAMDA20_MetaSUB_CSD17_ZRH_001	zurich	47.397938	8.541795	NA	NA	NA	4917263	47	8	no	409241	4700	88	16	408	europe	marine_west_coast_climate	NA	NA
CSD17_ZRH_002	haib18CEM5526_HMGW3CCXY_SL342631	CSD17	ZRH	CAMDA20_MetaSUB_CSD17_ZRH_002	zurich	47.364333	8.531506	NA	NA	NA	3636634	47	8	no	409241	4700	88	16	408	europe	marine_west_coast_climate	NA	NA
CSD17_ZRH_003	haib18CEM5526_HMGTJCCXY_SL342637	CSD17	ZRH	CAMDA20_MetaSUB_CSD17_ZRH_003	zurich	47.391403	8.488614	NA	NA	NA	4390388	47	8	no	409241	4700	88	16	408	europe	marine_west_coast_climate	NA	NA
CSD17_ZRH_004	haib18CEM5526_HMGMHCCXY_SL343397	CSD17	ZRH	CAMDA20_MetaSUB_CSD17_ZRH_004	zurich	47.371491	8.523738	NA	NA	NA	3227840	47	8	no	409241	4700	88	16	408	europe	marine_west_coast_climate	NA	NA
CSD17_ZRH_005	haib18CEM5526_HMGTJCCXY_SL342649	CSD17	ZRH	CAMDA20_MetaSUB_CSD17_ZRH_005	zurich	47.396795	8.595706	NA	NA	NA	3678614	47	8	no	409241	4700	88	16	408	europe	marine_west_coast_climate	NA	NA
CSD17_ZRH_006	haib18CEM5526_HMGW3CCXY_SL342633	CSD17	ZRH	CAMDA20_MetaSUB_CSD17_ZRH_006	zurich	47.347877	8.533609	NA	NA	NA	13003796	47	8	no	409241	4700	88	16	408	europe	marine_west_coast_climate	NA	NA
CSD17_ZRH_007	haib18CEM5526_HMGW3CCXY_SL342626	CSD17	ZRH	CAMDA20_MetaSUB_CSD17_ZRH_007	zurich	47.347877	8.533609	NA	NA	NA	5828889	47	8	no	409241	4700	88	16	408	europe	marine_west_coast_climate	NA	NA
CSD17_ZRH_008	haib18CEM5526_HMGMHCCXY_SL343414	CSD17	ZRH	CAMDA20_MetaSUB_CSD17_ZRH_008	zurich	47.369786	8.539158	NA	NA	NA	2666678	47	8	no	409241	4700	88	16	408	europe	marine_west_coast_climate	NA	NA
CSD17_ZRH_009	haib18CEM5526_HMGTJCCXY_SL342642	CSD17	ZRH	CAMDA20_MetaSUB_CSD17_ZRH_009	zurich	47.368007	8.495445	NA	NA	NA	3264725	47	8	no	409241	4700	88	16	408	europe	marine_west_coast_climate	NA	NA
CSD17_ZRH_010	haib18CEM5526_HMGTJCCXY_SL342630	CSD17	ZRH	CAMDA20_MetaSUB_CSD17_ZRH_010	zurich	47.364333	8.531506	NA	NA	NA	5869314	47	8	no	409241	4700	88	16	408	europe	marine_west_coast_climate	NA	NA
CSD17_ZRH_011	haib18CEM5526_HMGTJCCXY_SL342643	CSD17	ZRH	CAMDA20_MetaSUB_CSD17_ZRH_011	zurich	47.371491	8.523738	NA	NA	NA	2212761	47	8	no	409241	4700	88	16	408	europe	marine_west_coast_climate	NA	NA
CSD17_ZRH_012	haib18CEM5526_HMGW3CCXY_SL342637	CSD17	ZRH	CAMDA20_MetaSUB_CSD17_ZRH_012	zurich	47.391403	8.488614	NA	NA	NA	4850320	47	8	no	409241	4700	88	16	408	europe	marine_west_coast_climate	NA	NA
CSD17_ZRH_013	haib18CEM5526_HMGW3CCXY_SL342627	CSD17	ZRH	CAMDA20_MetaSUB_CSD17_ZRH_013	zurich	47.376816	8.543879	NA	NA	NA	5689917	47	8	no	409241	4700	88	16	408	europe	marine_west_coast_climate	NA	NA
CSD17_ZRH_014	haib18CEM5526_HMGW3CCXY_SL342647	CSD17	ZRH	CAMDA20_MetaSUB_CSD17_ZRH_014	zurich	47.350277	8.561219	NA	NA	NA	3002842	47	8	no	409241	4700	88	16	408	europe	marine_west_coast_climate	NA	NA
CSD17_ZRH_015	haib18CEM5526_HMGMHCCXY_SL343399	CSD17	ZRH	CAMDA20_MetaSUB_CSD17_ZRH_015	zurich	47.41149	8.544763	NA	NA	NA	2897110	47	8	no	409241	4700	88	16	408	europe	marine_west_coast_climate	NA	NA
CSD17_ZRH_016	haib18CEM5526_HMGMHCCXY_SL343415	CSD17	ZRH	CAMDA20_MetaSUB_CSD17_ZRH_016	zurich	47.363998	8.56645	NA	NA	NA	4550206	47	8	no	409241	4700	88	16	408	europe	marine_west_coast_climate	NA	NA
CSD17_ZRH_017	haib18CEM5526_HMGMHCCXY_SL343410	CSD17	ZRH	CAMDA20_MetaSUB_CSD17_ZRH_017	zurich	47.363998	8.56645	NA	NA	NA	4756300	47	8	no	409241	4700	88	16	408	europe	marine_west_coast_climate	NA	NA
CSD17_ZRH_018	haib18CEM5526_HMGW3CCXY_SL342628	CSD17	ZRH	CAMDA20_MetaSUB_CSD17_ZRH_018	zurich	47.347877	8.533609	NA	NA	NA	17163836	47	8	no	409241	4700	88	16	408	europe	marine_west_coast_climate	NA	NA
CSD17_ZRH_019	haib18CEM5526_HMGW3CCXY_SL342629	CSD17	ZRH	CAMDA20_MetaSUB_CSD17_ZRH_019	zurich	47.369786	8.539158	NA	NA	NA	4112548	47	8	no	409241	4700	88	16	408	europe	marine_west_coast_climate	NA	NA
CSD17_ZRH_020	haib18CEM5526_HMGW3CCXY_SL342643	CSD17	ZRH	CAMDA20_MetaSUB_CSD17_ZRH_020	zurich	47.371491	8.523738	NA	NA	NA	2354816	47	8	no	409241	4700	88	16	408	europe	marine_west_coast_climate	NA	NA
CSD17_ZRH_021	haib18CEM5526_HMGMHCCXY_SL343403	CSD17	ZRH	CAMDA20_MetaSUB_CSD17_ZRH_021	zurich	47.41149	8.544763	NA	NA	NA	3474287	47	8	no	409241	4700	88	16	408	europe	marine_west_coast_climate	NA	NA
CSD17_ZRH_022	haib18CEM5526_HMGMHCCXY_SL343401	CSD17	ZRH	CAMDA20_MetaSUB_CSD17_ZRH_022	zurich	47.369786	8.539158	NA	NA	NA	6495079	47	8	no	409241	4700	88	16	408	europe	marine_west_coast_climate	NA	NA
CSD17_ZRH_023	haib18CEM5526_HMGW3CCXY_SL342641	CSD17	ZRH	CAMDA20_MetaSUB_CSD17_ZRH_023	zurich	47.391403	8.488614	NA	NA	NA	3824262	47	8	no	409241	4700	88	16	408	europe	marine_west_coast_climate	NA	NA
CSD17_ZRH_024	haib18CEM5526_HMGMHCCXY_SL343411	CSD17	ZRH	CAMDA20_MetaSUB_CSD17_ZRH_024	zurich	47.371491	8.523738	NA	NA	NA	4381618	47	8	no	409241	4700	88	16	408	europe	marine_west_coast_climate	NA	NA
CSD17_ZRH_025	haib18CEM5526_HMGW3CCXY_SL342648	CSD17	ZRH	CAMDA20_MetaSUB_CSD17_ZRH_025	zurich	47.367245	8.544871	NA	NA	NA	6215956	47	8	no	409241	4700	88	16	408	europe	marine_west_coast_climate	NA	NA
CSD17_ZRH_026	haib18CEM5526_HMGMHCCXY_SL343413	CSD17	ZRH	CAMDA20_MetaSUB_CSD17_ZRH_026	zurich	47.391403	8.488614	NA	NA	NA	6142004	47	8	no	409241	4700	88	16	408	europe	marine_west_coast_climate	NA	NA
CSD17_ZRH_027	haib18CEM5526_HMGW3CCXY_SL342639	CSD17	ZRH	CAMDA20_MetaSUB_CSD17_ZRH_027	zurich	47.376816	8.543879	NA	NA	NA	3136133	47	8	no	409241	4700	88	16	408	europe	marine_west_coast_climate	NA	NA
CSD17_ZRH_028	haib18CEM5526_HMGMHCCXY_SL343407	CSD17	ZRH	CAMDA20_MetaSUB_CSD17_ZRH_028	zurich	47.371491	8.523738	NA	NA	NA	4916172	47	8	no	409241	4700	88	16	408	europe	marine_west_coast_climate	NA	NA
CSD17_ZRH_029	haib18CEM5526_HMGTJCCXY_SL342645	CSD17	ZRH	CAMDA20_MetaSUB_CSD17_ZRH_029	zurich	47.367245	8.544871	NA	NA	NA	3560828	47	8	no	409241	4700	88	16	408	europe	marine_west_coast_climate	NA	NA
CSD17_ZRH_030	haib18CEM5526_HMGW3CCXY_SL342642	CSD17	ZRH	CAMDA20_MetaSUB_CSD17_ZRH_030	zurich	47.368007	8.495445	NA	NA	NA	3678234	47	8	no	409241	4700	88	16	408	europe	marine_west_coast_climate	NA	NA
CSD17_ZRH_031	haib18CEM5526_HMGTJCCXY_SL342634	CSD17	ZRH	CAMDA20_MetaSUB_CSD17_ZRH_031	zurich	47.376816	8.543879	NA	NA	NA	4250787	47	8	no	409241	4700	88	16	408	europe	marine_west_coast_climate	NA	NA
CSD17_ZRH_032	haib18CEM5526_HMGW3CCXY_SL342644	CSD17	ZRH	CAMDA20_MetaSUB_CSD17_ZRH_032	zurich	47.350277	8.561219	NA	NA	NA	2940695	47	8	no	409241	4700	88	16	408	europe	marine_west_coast_climate	NA	NA
CSD17_ZRH_033	haib18CEM5526_HMGMHCCXY_SL343404	CSD17	ZRH	CAMDA20_MetaSUB_CSD17_ZRH_033	zurich	47.369786	8.539158	NA	NA	NA	5399438	47	8	no	409241	4700	88	16	408	europe	marine_west_coast_climate	NA	NA
CSD16_BCN_001	sossowski_BarcelonaNov2018_CSD16-BCN-239-29787-CGTACTAG-TCTCTCCG	CSD16	BCN	CAMDA20_MetaSUB_CSD16_BCN_001	barcelona	NA	NA	NA	NA	NA	NA	41.38879	2.15899	yes	1620809	16000	101	24.4	12	europe	hot-summer_mediterranean_climate	NA	NA
CSD16_BCN_002	sossowski_BarcelonaNov2018_CSD16-BCN-093-29786-ATGCGCAG-TCGACTAG	CSD16	BCN	CAMDA20_MetaSUB_CSD16_BCN_002	barcelona	41.4205	2.1867	metal	NA	NA	NA	41.38879	2.15899	yes	1620809	16000	101	24.4	12	europe	hot-summer_mediterranean_climate	metal	impermeable
CSD16_BCN_003	sossowski_BarcelonaNov2018_CSD16-BCN-001-29786-ACTCGCTA-TCGACTAG	CSD16	BCN	CAMDA20_MetaSUB_CSD16_BCN_003	barcelona	41.4514	2.2185	glass	NA	NA	NA	41.38879	2.15899	yes	1620809	16000	101	24.4	12	europe	hot-summer_mediterranean_climate	metal	impermeable
CSD16_BCN_004	sossowski_BarcelonaNov2018_CSD16-BCN-009-29786-ACTCGCTA-TTATGCGA	CSD16	BCN	CAMDA20_MetaSUB_CSD16_BCN_004	barcelona	41.4514	2.2185	metal	NA	NA	NA	41.38879	2.15899	yes	1620809	16000	101	24.4	12	europe	hot-summer_mediterranean_climate	metal	impermeable
CSD16_BCN_005	sossowski_BarcelonaNov2018_CSD16-BCN-240-29786-AGGCAGAA-CTCTCTAT	CSD16	BCN	CAMDA20_MetaSUB_CSD16_BCN_005	barcelona	NA	NA	NA	NA	NA	NA	41.38879	2.15899	yes	1620809	16000	101	24.4	12	europe	hot-summer_mediterranean_climate	NA	NA
CSD16_BCN_006	sossowski_BarcelonaNov2018_CSD16-BCN-004-29786-ACTCGCTA-GCGTAAGA	CSD16	BCN	CAMDA20_MetaSUB_CSD16_BCN_006	barcelona	41.4514	2.2185	metal	NA	NA	NA	41.38879	2.15899	yes	1620809	16000	101	24.4	12	europe	hot-summer_mediterranean_climate	metal	impermeable
CSD16_BCN_007	sossowski_BarcelonaNov2018_CSD16-BCN-183-29786-TAAGGCGA-TATCCTCT	CSD16	BCN	CAMDA20_MetaSUB_CSD16_BCN_007	barcelona	41.3969	2.17004	metal	NA	NA	NA	41.38879	2.15899	yes	1620809	16000	101	24.4	12	europe	hot-summer_mediterranean_climate	metal	impermeable
CSD16_BCN_008	sossowski_BarcelonaNov2018_CSD16-BCN-066-29787-CGGAGCCT-TTCTAGCT	CSD16	BCN	CAMDA20_MetaSUB_CSD16_BCN_008	barcelona	41.3817	2.18464	metal	NA	NA	NA	41.38879	2.15899	yes	1620809	16000	101	24.4	12	europe	hot-summer_mediterranean_climate	metal	impermeable
CSD16_BCN_009	sossowski_BarcelonaNov2018_CSD16-BCN-254-29786-TCCTGAGC-CTAAGCCT	CSD16	BCN	CAMDA20_MetaSUB_CSD16_BCN_009	barcelona	NA	NA	NA	NA	NA	NA	41.38879	2.15899	yes	1620809	16000	101	24.4	12	europe	hot-summer_mediterranean_climate	NA	NA
CSD16_BCN_010	sossowski_BarcelonaNov2018_CSD16-BCN-194-29787-CGTACTAG-ACTGCATA	CSD16	BCN	CAMDA20_MetaSUB_CSD16_BCN_010	barcelona	41.393	2.18201	metal	NA	NA	NA	41.38879	2.15899	yes	1620809	16000	101	24.4	12	europe	hot-summer_mediterranean_climate	metal	impermeable
CSD16_BCN_011	sossowski_BarcelonaNov2018_CSD16-BCN-069-29786-CGGAGCCT-CTATTAAG	CSD16	BCN	CAMDA20_MetaSUB_CSD16_BCN_011	barcelona	41.3817	2.18464	metal	NA	NA	NA	41.38879	2.15899	yes	1620809	16000	101	24.4	12	europe	hot-summer_mediterranean_climate	metal	impermeable
CSD16_BCN_012	sossowski_BarcelonaNov2018_CSD16-BCN-058-29787-GCGTAGTA-CTATTAAG	CSD16	BCN	CAMDA20_MetaSUB_CSD16_BCN_012	barcelona	41.3167	2.08775	plastic	NA	NA	NA	41.38879	2.15899	yes	1620809	16000	101	24.4	12	europe	hot-summer_mediterranean_climate	plastic	impermeable
CSD16_BCN_013	sossowski_BarcelonaNov2018_CSD16-BCN-250-29786-TCCTGAGC-GTAAGGAG	CSD16	BCN	CAMDA20_MetaSUB_CSD16_BCN_013	barcelona	NA	NA	NA	NA	NA	NA	41.38879	2.15899	yes	1620809	16000	101	24.4	12	europe	hot-summer_mediterranean_climate	NA	NA
CSD16_BCN_014	sossowski_BarcelonaNov2018_CSD16-BCN-242-29786-AGGCAGAA-GTAAGGAG	CSD16	BCN	CAMDA20_MetaSUB_CSD16_BCN_014	barcelona	NA	NA	NA	NA	NA	NA	41.38879	2.15899	yes	1620809	16000	101	24.4	12	europe	hot-summer_mediterranean_climate	NA	NA
CSD16_BCN_015	sossowski_BarcelonaNov2018_CSD16-BCN-248-29786-TCCTGAGC-CTCTCTAT	CSD16	BCN	CAMDA20_MetaSUB_CSD16_BCN_015	barcelona	NA	NA	NA	NA	NA	NA	41.38879	2.15899	yes	1620809	16000	101	24.4	12	europe	hot-summer_mediterranean_climate	NA	NA
CSD16_BCN_016	sossowski_BarcelonaNov2018_CSD16-BCN-109-29787-TAGCGCTC-TTATGCGA	CSD16	BCN	CAMDA20_MetaSUB_CSD16_BCN_016	barcelona	41.3884	2.15028	metal	NA	NA	NA	41.38879	2.15899	yes	1620809	16000	101	24.4	12	europe	hot-summer_mediterranean_climate	metal	impermeable
CSD16_BCN_017	sossowski_BarcelonaNov2018_CSD16-BCN-003-29787-ACTCGCTA-CCTAGAGT	CSD16	BCN	CAMDA20_MetaSUB_CSD16_BCN_017	barcelona	41.4515	2.21869	metal	NA	NA	NA	41.38879	2.15899	yes	1620809	16000	101	24.4	12	europe	hot-summer_mediterranean_climate	metal	impermeable
CSD16_BCN_018	sossowski_BarcelonaNov2018_CSD16-BCN-184-29787-TAAGGCGA-GTAAGGAG	CSD16	BCN	CAMDA20_MetaSUB_CSD16_BCN_018	barcelona	41.3969	2.17004	metal	NA	NA	NA	41.38879	2.15899	yes	1620809	16000	101	24.4	12	europe	hot-summer_mediterranean_climate	metal	impermeable
CSD16_BCN_019	sossowski_BarcelonaNov2018_CSD16-BCN-262-29787-GGACTCCT-CTAAGCCT	CSD16	BCN	CAMDA20_MetaSUB_CSD16_BCN_019	barcelona	NA	NA	NA	NA	NA	NA	41.38879	2.15899	yes	1620809	16000	101	24.4	12	europe	hot-summer_mediterranean_climate	NA	NA
CSD16_BCN_020	sossowski_BarcelonaNov2018_CSD16-BCN-261-29787-GGACTCCT-AAGGAGTA	CSD16	BCN	CAMDA20_MetaSUB_CSD16_BCN_020	barcelona	NA	NA	NA	NA	NA	NA	41.38879	2.15899	yes	1620809	16000	101	24.4	12	europe	hot-summer_mediterranean_climate	NA	NA
CSD16_BCN_021	sossowski_BarcelonaNov2018_CSD16-BCN-007-29787-ACTCGCTA-AAGGCTAT	CSD16	BCN	CAMDA20_MetaSUB_CSD16_BCN_021	barcelona	41.4514	2.2185	rubber	NA	NA	NA	41.38879	2.15899	yes	1620809	16000	101	24.4	12	europe	hot-summer_mediterranean_climate	plastic	impermeable
CSD16_BCN_022	sossowski_BarcelonaNov2018_CSD16-BCN-134-29787-CGATCAGT-CCTAGAGT	CSD16	BCN	CAMDA20_MetaSUB_CSD16_BCN_022	barcelona	41.375	2.15314	air	NA	NA	NA	41.38879	2.15899	yes	1620809	16000	101	24.4	12	europe	hot-summer_mediterranean_climate	NA	NA
CSD16_BCN_023	sossowski_BarcelonaNov2018_CSD16-BCN-152-29787-TGCAGCTA-TCGACTAG	CSD16	BCN	CAMDA20_MetaSUB_CSD16_BCN_023	barcelona	41.3663	2.11602	metal	NA	NA	NA	41.38879	2.15899	yes	1620809	16000	101	24.4	12	europe	hot-summer_mediterranean_climate	metal	impermeable
CSD16_BCN_024	sossowski_BarcelonaNov2018_CSD16-BCN-190-29786-TAAGGCGA-TCTCTCCG	CSD16	BCN	CAMDA20_MetaSUB_CSD16_BCN_024	barcelona	41.393	2.18201	glass	NA	NA	NA	41.38879	2.15899	yes	1620809	16000	101	24.4	12	europe	hot-summer_mediterranean_climate	metal	impermeable
CSD16_BCN_025	sossowski_BarcelonaNov2018_CSD16-BCN-150-29786-CGATCAGT-GAGCCTTA	CSD16	BCN	CAMDA20_MetaSUB_CSD16_BCN_025	barcelona	41.3677	2.11708	metal	NA	NA	NA	41.38879	2.15899	yes	1620809	16000	101	24.4	12	europe	hot-summer_mediterranean_climate	metal	impermeable
CSD16_BCN_026	sossowski_BarcelonaNov2018_CSD16-BCN-059-29787-GCGTAGTA-AAGGCTAT	CSD16	BCN	CAMDA20_MetaSUB_CSD16_BCN_026	barcelona	41.3167	2.08775	metal	NA	NA	NA	41.38879	2.15899	yes	1620809	16000	101	24.4	12	europe	hot-summer_mediterranean_climate	metal	impermeable
CSD16_BCN_027	sossowski_BarcelonaNov2018_CSD16-BCN-188-29786-TAAGGCGA-CGTCTAAT	CSD16	BCN	CAMDA20_MetaSUB_CSD16_BCN_027	barcelona	41.3969	2.17004	metal	NA	NA	NA	41.38879	2.15899	yes	1620809	16000	101	24.4	12	europe	hot-summer_mediterranean_climate	metal	impermeable
CSD16_BCN_028	sossowski_BarcelonaNov2018_CSD16-BCN-131-29786-CGATCAGT-TCGACTAG	CSD16	BCN	CAMDA20_MetaSUB_CSD16_BCN_028	barcelona	41.3759	2.14626	plastic	NA	NA	NA	41.38879	2.15899	yes	1620809	16000	101	24.4	12	europe	hot-summer_mediterranean_climate	plastic	impermeable
CSD16_BCN_029	sossowski_BarcelonaNov2018_CSD16-BCN-172-29786-TGCAGCTA-CTATTAAG	CSD16	BCN	CAMDA20_MetaSUB_CSD16_BCN_029	barcelona	41.4035	2.17326	glass	NA	NA	NA	41.38879	2.15899	yes	1620809	16000	101	24.4	12	europe	hot-summer_mediterranean_climate	metal	impermeable
CSD16_BCN_030	sossowski_BarcelonaNov2018_CSD16-BCN-181-29787-TCGACGTC-AAGGCTAT	CSD16	BCN	CAMDA20_MetaSUB_CSD16_BCN_030	barcelona	41.4038	2.1732	air	NA	NA	NA	41.38879	2.15899	yes	1620809	16000	101	24.4	12	europe	hot-summer_mediterranean_climate	NA	NA
CSD16_BCN_031	sossowski_BarcelonaNov2018_CSD16-BCN-247-29786-AGGCAGAA-TCTCTCCG	CSD16	BCN	CAMDA20_MetaSUB_CSD16_BCN_031	barcelona	NA	NA	NA	NA	NA	NA	41.38879	2.15899	yes	1620809	16000	101	24.4	12	europe	hot-summer_mediterranean_climate	NA	NA
CSD16_BCN_032	sossowski_BarcelonaNov2018_CSD16-BCN-192-29786-CGTACTAG-TATCCTCT	CSD16	BCN	CAMDA20_MetaSUB_CSD16_BCN_032	barcelona	41.393	2.18201	metal	NA	NA	NA	41.38879	2.15899	yes	1620809	16000	101	24.4	12	europe	hot-summer_mediterranean_climate	metal	impermeable
CSD16_BCN_033	sossowski_BarcelonaNov2018_CSD16-BCN-173-29786-TGCAGCTA-AAGGCTAT	CSD16	BCN	CAMDA20_MetaSUB_CSD16_BCN_033	barcelona	41.4035	2.17323	metal	NA	NA	NA	41.38879	2.15899	yes	1620809	16000	101	24.4	12	europe	hot-summer_mediterranean_climate	metal	impermeable
CSD16_BCN_034	sossowski_BarcelonaNov2018_CSD16-BCN-258-29786-GGACTCCT-TATCCTCT	CSD16	BCN	CAMDA20_MetaSUB_CSD16_BCN_034	barcelona	NA	NA	NA	NA	NA	NA	41.38879	2.15899	yes	1620809	16000	101	24.4	12	europe	hot-summer_mediterranean_climate	NA	NA
CSD16_BCN_035	sossowski_BarcelonaNov2018_CSD16-BCN-086-29786-TACGCTGC-TTCTAGCT	CSD16	BCN	CAMDA20_MetaSUB_CSD16_BCN_035	barcelona	41.4205	2.1867	glass	NA	NA	NA	41.38879	2.15899	yes	1620809	16000	101	24.4	12	europe	hot-summer_mediterranean_climate	metal	impermeable
CSD16_BCN_036	sossowski_BarcelonaNov2018_CSD16-BCN-263-29787-GGACTCCT-CGTCTAAT	CSD16	BCN	CAMDA20_MetaSUB_CSD16_BCN_036	barcelona	NA	NA	NA	NA	NA	NA	41.38879	2.15899	yes	1620809	16000	101	24.4	12	europe	hot-summer_mediterranean_climate	NA	NA
CSD16_BCN_037	sossowski_BarcelonaNov2018_CSD16-BCN-182-29787-TAAGGCGA-CTCTCTAT	CSD16	BCN	CAMDA20_MetaSUB_CSD16_BCN_037	barcelona	41.4038	2.1732	air	NA	NA	NA	41.38879	2.15899	yes	1620809	16000	101	24.4	12	europe	hot-summer_mediterranean_climate	NA	NA
CSD16_BCN_038	sossowski_BarcelonaNov2018_CSD16-BCN-092-29786-TACGCTGC-TTATGCGA	CSD16	BCN	CAMDA20_MetaSUB_CSD16_BCN_038	barcelona	41.4205	2.1867	metal	NA	NA	NA	41.38879	2.15899	yes	1620809	16000	101	24.4	12	europe	hot-summer_mediterranean_climate	metal	impermeable
CSD16_BER_001	haib17CEM4890_H7KYMCCXY_SL273052	CSD16	BER	CAMDA20_MetaSUB_CSD16_BER_001	berlin	52.5084197	13.3771786	metal	NA	23.3	3218429	52.52437	13.41053	no	3711930	4200	891	19.4	34	europe	warm_humid_continental_climate	metal	impermeable
CSD16_BER_002	haib17CEM4890_H7KYMCCXY_SL273064	CSD16	BER	CAMDA20_MetaSUB_CSD16_BER_002	berlin	52.49800294	13.36279945	plastic	NA	23.3	4690988	52.52437	13.41053	no	3711930	4200	891	19.4	34	europe	warm_humid_continental_climate	plastic	impermeable
CSD16_BER_003	haib17CEM4890_H7KYMCCXY_SL273076	CSD16	BER	CAMDA20_MetaSUB_CSD16_BER_003	berlin	52.5088698	13.3227731	plastic	NA	23.1	2787634	52.52437	13.41053	no	3711930	4200	891	19.4	34	europe	warm_humid_continental_climate	plastic	impermeable
CSD16_BER_004	haib17CEM4890_H7KYMCCXY_SL273088	CSD16	BER	CAMDA20_MetaSUB_CSD16_BER_004	berlin	52.5088698	13.3227731	plastic	NA	23.7	2218963	52.52437	13.41053	no	3711930	4200	891	19.4	34	europe	warm_humid_continental_climate	plastic	impermeable
CSD16_BER_005	haib17CEM4890_H7KYMCCXY_SL273100	CSD16	BER	CAMDA20_MetaSUB_CSD16_BER_005	berlin	52.5088698	13.3227731	plastic	NA	24.6	2583798	52.52437	13.41053	no	3711930	4200	891	19.4	34	europe	warm_humid_continental_climate	plastic	impermeable
CSD16_BER_006	haib17CEM4890_H7KYMCCXY_SL273112	CSD16	BER	CAMDA20_MetaSUB_CSD16_BER_006	berlin	52.5127771	13.2677184	metal	NA	24.9	3081869	52.52437	13.41053	no	3711930	4200	891	19.4	34	europe	warm_humid_continental_climate	metal	impermeable
CSD16_BER_007	haib17CEM4890_H7KYMCCXY_SL273124	CSD16	BER	CAMDA20_MetaSUB_CSD16_BER_007	berlin	52.5127771	13.2677184	plastic	NA	24.7	4246475	52.52437	13.41053	no	3711930	4200	891	19.4	34	europe	warm_humid_continental_climate	plastic	impermeable
CSD16_BER_008	haib17CEM4890_H7KYMCCXY_SL273041	CSD16	BER	CAMDA20_MetaSUB_CSD16_BER_008	berlin	52.5127771	13.2677184	plastic	NA	24.5	945504	52.52437	13.41053	no	3711930	4200	891	19.4	34	europe	warm_humid_continental_climate	plastic	impermeable
CSD16_BER_009	haib17CEM4890_H7KYMCCXY_SL273053	CSD16	BER	CAMDA20_MetaSUB_CSD16_BER_009	berlin	52.5167008	13.4407376	metal	NA	23.3	2852551	52.52437	13.41053	no	3711930	4200	891	19.4	34	europe	warm_humid_continental_climate	metal	impermeable
CSD16_BER_010	haib17CEM4890_H7KYMCCXY_SL273065	CSD16	BER	CAMDA20_MetaSUB_CSD16_BER_010	berlin	52.5167008	13.4407376	plastic	NA	23.1	3303201	52.52437	13.41053	no	3711930	4200	891	19.4	34	europe	warm_humid_continental_climate	plastic	impermeable
CSD16_BER_011	haib17CEM4890_H7KYMCCXY_SL273077	CSD16	BER	CAMDA20_MetaSUB_CSD16_BER_011	berlin	52.5167008	13.4407376	plastic	NA	23.5	2566890	52.52437	13.41053	no	3711930	4200	891	19.4	34	europe	warm_humid_continental_climate	plastic	impermeable
CSD16_BER_012	haib17CEM4890_H7KYMCCXY_SL273089	CSD16	BER	CAMDA20_MetaSUB_CSD16_BER_012	berlin	52.5167008	13.4407376	plastic	NA	24.2	2037251	52.52437	13.41053	no	3711930	4200	891	19.4	34	europe	warm_humid_continental_climate	plastic	impermeable
CSD16_BER_013	haib17CEM4890_H7KYMCCXY_SL273101	CSD16	BER	CAMDA20_MetaSUB_CSD16_BER_013	berlin	52.5167008	13.4407376	metal	NA	23.9	6241398	52.52437	13.41053	no	3711930	4200	891	19.4	34	europe	warm_humid_continental_climate	metal	impermeable
CSD16_BER_014	haib17CEM4890_H7KYMCCXY_SL273113	CSD16	BER	CAMDA20_MetaSUB_CSD16_BER_014	berlin	52.512626	13.4759983	plastic	NA	24	12505787	52.52437	13.41053	no	3711930	4200	891	19.4	34	europe	warm_humid_continental_climate	plastic	impermeable
CSD16_BER_015	haib17CEM4890_H7KYMCCXY_SL273125	CSD16	BER	CAMDA20_MetaSUB_CSD16_BER_015	berlin	52.512626	13.4759983	wood	NA	25.5	2307755	52.52437	13.41053	no	3711930	4200	891	19.4	34	europe	warm_humid_continental_climate	biological	permeable
CSD16_BER_016	haib17CEM4890_H7KYMCCXY_SL273042	CSD16	BER	CAMDA20_MetaSUB_CSD16_BER_016	berlin	52.515238	13.4680932	plastic	NA	24.4	1922112	52.52437	13.41053	no	3711930	4200	891	19.4	34	europe	warm_humid_continental_climate	plastic	impermeable
CSD16_BER_017	haib17CEM4890_H7KYMCCXY_SL273054	CSD16	BER	CAMDA20_MetaSUB_CSD16_BER_017	berlin	52.510608	13.4904944	plastic	NA	24.5	5401868	52.52437	13.41053	no	3711930	4200	891	19.4	34	europe	warm_humid_continental_climate	plastic	impermeable
CSD16_BER_018	haib17CEM4890_H7KYMCCXY_SL273066	CSD16	BER	CAMDA20_MetaSUB_CSD16_BER_018	berlin	52.5139603	13.4749359	plastic	NA	25	4843625	52.52437	13.41053	no	3711930	4200	891	19.4	34	europe	warm_humid_continental_climate	plastic	impermeable
CSD16_BER_019	haib17CEM4890_H7KYMCCXY_SL273078	CSD16	BER	CAMDA20_MetaSUB_CSD16_BER_019	berlin	52.510608	13.4904944	plastic	NA	25.5	5512604	52.52437	13.41053	no	3711930	4200	891	19.4	34	europe	warm_humid_continental_climate	plastic	impermeable
CSD16_BER_020	haib17CEM4890_H7KYMCCXY_SL273090	CSD16	BER	CAMDA20_MetaSUB_CSD16_BER_020	berlin	52.510608	13.4904944	plastic	NA	25.3	2811540	52.52437	13.41053	no	3711930	4200	891	19.4	34	europe	warm_humid_continental_climate	plastic	impermeable
CSD16_BER_021	haib17CEM4890_H7KYMCCXY_SL273102	CSD16	BER	CAMDA20_MetaSUB_CSD16_BER_021	berlin	52.510608	13.4904944	metal	NA	25.1	6140016	52.52437	13.41053	no	3711930	4200	891	19.4	34	europe	warm_humid_continental_climate	metal	impermeable
CSD16_BER_022	haib17CEM4890_H7KYMCCXY_SL273043	CSD16	BER	CAMDA20_MetaSUB_CSD16_BER_022	berlin	NA	NA	NA	NA	NA	1573326	52.52437	13.41053	no	3711930	4200	891	19.4	34	europe	warm_humid_continental_climate	NA	NA
CSD16_BER_023	haib17CEM4890_H7KYMCCXY_SL273116	CSD16	BER	CAMDA20_MetaSUB_CSD16_BER_023	berlin	NA	NA	NA	NA	NA	2674960	52.52437	13.41053	no	3711930	4200	891	19.4	34	europe	warm_humid_continental_climate	NA	NA
CSD16_BER_024	haib17CEM4890_H7KYMCCXY_SL273081	CSD16	BER	CAMDA20_MetaSUB_CSD16_BER_024	berlin	NA	NA	NA	NA	NA	2847220	52.52437	13.41053	no	3711930	4200	891	19.4	34	europe	warm_humid_continental_climate	NA	NA
CSD16_BER_025	haib17CEM4890_H7KYMCCXY_SL273032	CSD16	BER	CAMDA20_MetaSUB_CSD16_BER_025	berlin	NA	NA	NA	NA	NA	2243849	52.52437	13.41053	no	3711930	4200	891	19.4	34	europe	warm_humid_continental_climate	NA	NA
CSD16_BER_026	haib17CEM4890_HKC32ALXX_SL254695	CSD16	BER	CAMDA20_MetaSUB_CSD16_BER_026	berlin	NA	NA	NA	NA	NA	0	52.52437	13.41053	no	3711930	4200	891	19.4	34	europe	warm_humid_continental_climate	NA	NA
CSD16_BER_027	haib17CEM4890_H7KYMCCXY_SL273069	CSD16	BER	CAMDA20_MetaSUB_CSD16_BER_027	berlin	NA	NA	NA	NA	NA	4465699	52.52437	13.41053	no	3711930	4200	891	19.4	34	europe	warm_humid_continental_climate	NA	NA
CSD16_BER_028	haib17CEM4890_H7KYMCCXY_SL273044	CSD16	BER	CAMDA20_MetaSUB_CSD16_BER_028	berlin	NA	NA	NA	NA	NA	5870443	52.52437	13.41053	no	3711930	4200	891	19.4	34	europe	warm_humid_continental_climate	NA	NA
CSD16_BER_029	haib17CEM4890_HKC32ALXX_SL254696	CSD16	BER	CAMDA20_MetaSUB_CSD16_BER_029	berlin	NA	NA	NA	NA	NA	56733196	52.52437	13.41053	no	3711930	4200	891	19.4	34	europe	warm_humid_continental_climate	NA	NA
CSD16_BER_030	haib17CEM4890_H7KYMCCXY_SL273080	CSD16	BER	CAMDA20_MetaSUB_CSD16_BER_030	berlin	NA	NA	NA	NA	NA	2990561	52.52437	13.41053	no	3711930	4200	891	19.4	34	europe	warm_humid_continental_climate	NA	NA
CSD16_BER_033	haib17CEM4890_HKC32ALXX_SL254732	CSD16	BER	CAMDA20_MetaSUB_CSD16_BER_033	berlin	NA	NA	NA	NA	NA	37262161	52.52437	13.41053	no	3711930	4200	891	19.4	34	europe	warm_humid_continental_climate	NA	NA
CSD16_BER_034	haib17CEM4890_H7KYMCCXY_SL273114	CSD16	BER	CAMDA20_MetaSUB_CSD16_BER_034	berlin	NA	NA	NA	NA	NA	4203955	52.52437	13.41053	no	3711930	4200	891	19.4	34	europe	warm_humid_continental_climate	NA	NA
CSD16_BER_035	haib17CEM4890_HKC32ALXX_SL254743	CSD16	BER	CAMDA20_MetaSUB_CSD16_BER_035	berlin	NA	NA	NA	NA	NA	33902801	52.52437	13.41053	no	3711930	4200	891	19.4	34	europe	warm_humid_continental_climate	NA	NA
CSD16_BER_037	haib17CEM4890_HKC32ALXX_SL254731	CSD16	BER	CAMDA20_MetaSUB_CSD16_BER_037	berlin	NA	NA	NA	NA	NA	37388530	52.52437	13.41053	no	3711930	4200	891	19.4	34	europe	warm_humid_continental_climate	NA	NA
CSD16_BER_038	haib17CEM4890_HKC32ALXX_SL254720	CSD16	BER	CAMDA20_MetaSUB_CSD16_BER_038	berlin	NA	NA	NA	NA	NA	41073792	52.52437	13.41053	no	3711930	4200	891	19.4	34	europe	warm_humid_continental_climate	NA	NA
CSD16_BER_040	haib17CEM4890_HKC32ALXX_SL254766	CSD16	BER	CAMDA20_MetaSUB_CSD16_BER_040	berlin	NA	NA	NA	NA	NA	46672190	52.52437	13.41053	no	3711930	4200	891	19.4	34	europe	warm_humid_continental_climate	NA	NA
CSD16_BER_041	haib17CEM4890_HKC32ALXX_SL254755	CSD16	BER	CAMDA20_MetaSUB_CSD16_BER_041	berlin	NA	NA	NA	NA	NA	39291777	52.52437	13.41053	no	3711930	4200	891	19.4	34	europe	warm_humid_continental_climate	NA	NA
CSD16_DEN_001	haib17CEM4890_HMCMJCCXY_SL335776	CSD16	DEN	CAMDA20_MetaSUB_CSD16_DEN_001	denver	39.76167905	-104.9876169	plastic	NA	22.78	857347	39.73915	-104.9847	no	600158	1745	401	20.3	1600	north_america	tropical_and_subtropical_steppe_climate	plastic	impermeable
CSD16_DEN_002	haib17CEM4890_HMCMJCCXY_SL335788	CSD16	DEN	CAMDA20_MetaSUB_CSD16_DEN_002	denver	39.75327728	-105.0011726	plastic	NA	35.56	6382301	39.73915	-104.9847	no	600158	1745	401	20.3	1600	north_america	tropical_and_subtropical_steppe_climate	plastic	impermeable
CSD16_DEN_003	haib17CEM4890_HMCMJCCXY_SL335777	CSD16	DEN	CAMDA20_MetaSUB_CSD16_DEN_003	denver	39.7589382	-104.7856061	metal	NA	22.22	1811721	39.73915	-104.9847	no	600158	1745	401	20.3	1600	north_america	tropical_and_subtropical_steppe_climate	metal	impermeable
CSD16_DEN_004	haib17CEM4890_HMCMJCCXY_SL335789	CSD16	DEN	CAMDA20_MetaSUB_CSD16_DEN_004	denver	39.7758078	-104.9421051	glass	NA	22.22	4172460	39.73915	-104.9847	no	600158	1745	401	20.3	1600	north_america	tropical_and_subtropical_steppe_climate	metal	impermeable
CSD16_DEN_005	haib17CEM4890_HMCMJCCXY_SL335801	CSD16	DEN	CAMDA20_MetaSUB_CSD16_DEN_005	denver	39.7727166	-104.9623596	glass	NA	25	2392711	39.73915	-104.9847	no	600158	1745	401	20.3	1600	north_america	tropical_and_subtropical_steppe_climate	metal	impermeable
CSD16_DEN_006	haib17CEM4890_HMCMJCCXY_SL335813	CSD16	DEN	CAMDA20_MetaSUB_CSD16_DEN_006	denver	39.7758951	-104.942089	metal	NA	27.22	2043031	39.73915	-104.9847	no	600158	1745	401	20.3	1600	north_america	tropical_and_subtropical_steppe_climate	metal	impermeable
CSD16_DEN_007	haib17CEM4890_HMCMJCCXY_SL335825	CSD16	DEN	CAMDA20_MetaSUB_CSD16_DEN_007	denver	39.8476676	-104.6738595	metal	NA	32.22	2400971	39.73915	-104.9847	no	600158	1745	401	20.3	1600	north_america	tropical_and_subtropical_steppe_climate	metal	impermeable
CSD16_DEN_008	haib17CEM4890_HMCMJCCXY_SL335837	CSD16	DEN	CAMDA20_MetaSUB_CSD16_DEN_008	denver	39.847532	-104.6739961	plastic	NA	32.22	3150001	39.73915	-104.9847	no	600158	1745	401	20.3	1600	north_america	tropical_and_subtropical_steppe_climate	plastic	impermeable
CSD16_DEN_009	haib17CEM4890_HMCMJCCXY_SL335849	CSD16	DEN	CAMDA20_MetaSUB_CSD16_DEN_009	denver	39.838703	-104.6808292	metal	NA	22.22	2255142	39.73915	-104.9847	no	600158	1745	401	20.3	1600	north_america	tropical_and_subtropical_steppe_climate	metal	impermeable
CSD16_DEN_010	haib17CEM4890_HMCMJCCXY_SL335861	CSD16	DEN	CAMDA20_MetaSUB_CSD16_DEN_010	denver	39.7723795	-104.9745487	metal	NA	40	1100623	39.73915	-104.9847	no	600158	1745	401	20.3	1600	north_america	tropical_and_subtropical_steppe_climate	metal	impermeable
CSD16_DEN_011	haib17CEM4890_HMCMJCCXY_SL335778	CSD16	DEN	CAMDA20_MetaSUB_CSD16_DEN_011	denver	39.7621901	-104.7910643	metal	NA	37.78	1967115	39.73915	-104.9847	no	600158	1745	401	20.3	1600	north_america	tropical_and_subtropical_steppe_climate	metal	impermeable
CSD16_DEN_012	haib17CEM4890_HMCMJCCXY_SL335790	CSD16	DEN	CAMDA20_MetaSUB_CSD16_DEN_012	denver	39.7704602	-104.786576	plastic	NA	37.78	5028657	39.73915	-104.9847	no	600158	1745	401	20.3	1600	north_america	tropical_and_subtropical_steppe_climate	plastic	impermeable
CSD16_DEN_013	haib17CEM4890_HMCMJCCXY_SL335802	CSD16	DEN	CAMDA20_MetaSUB_CSD16_DEN_013	denver	39.7653802	-104.8917503	metal	NA	38.33	2931485	39.73915	-104.9847	no	600158	1745	401	20.3	1600	north_america	tropical_and_subtropical_steppe_climate	metal	impermeable
CSD16_DEN_014	haib17CEM4890_HMCMJCCXY_SL335814	CSD16	DEN	CAMDA20_MetaSUB_CSD16_DEN_014	denver	39.7759432	-104.942359	metal	NA	27.22	8449932	39.73915	-104.9847	no	600158	1745	401	20.3	1600	north_america	tropical_and_subtropical_steppe_climate	metal	impermeable
CSD16_DEN_015	haib17CEM4890_HMCMJCCXY_SL335826	CSD16	DEN	CAMDA20_MetaSUB_CSD16_DEN_015	denver	39.8276615	-104.7541214	plastic	NA	25	2712493	39.73915	-104.9847	no	600158	1745	401	20.3	1600	north_america	tropical_and_subtropical_steppe_climate	plastic	impermeable
CSD16_DEN_016	haib17CEM4890_HMCMJCCXY_SL335838	CSD16	DEN	CAMDA20_MetaSUB_CSD16_DEN_016	denver	39.7676536	-104.8508228	metal	NA	40.56	4212583	39.73915	-104.9847	no	600158	1745	401	20.3	1600	north_america	tropical_and_subtropical_steppe_climate	metal	impermeable
CSD16_DEN_017	haib17CEM4890_HMCMJCCXY_SL335850	CSD16	DEN	CAMDA20_MetaSUB_CSD16_DEN_017	denver	39.7644415	-104.9840771	leather	NA	22.78	2737414	39.73915	-104.9847	no	600158	1745	401	20.3	1600	north_america	tropical_and_subtropical_steppe_climate	biological	permeable
CSD16_DEN_018	haib17CEM4890_HMCMJCCXY_SL335800	CSD16	DEN	CAMDA20_MetaSUB_CSD16_DEN_018	denver	39.75332962	-105.0005963	metal	NA	27.28	3407195	39.73915	-104.9847	no	600158	1745	401	20.3	1600	north_america	tropical_and_subtropical_steppe_climate	metal	impermeable
CSD16_DEN_019	haib17CEM4890_HMCMJCCXY_SL335812	CSD16	DEN	CAMDA20_MetaSUB_CSD16_DEN_019	denver	39.7759883	-104.9429424	glass	NA	27.28	2996622	39.73915	-104.9847	no	600158	1745	401	20.3	1600	north_america	tropical_and_subtropical_steppe_climate	metal	impermeable
CSD16_DEN_020	haib17CEM4890_HMCMJCCXY_SL335824	CSD16	DEN	CAMDA20_MetaSUB_CSD16_DEN_020	denver	39.84689316	-104.6740401	metal	NA	30.28	2769429	39.73915	-104.9847	no	600158	1745	401	20.3	1600	north_america	tropical_and_subtropical_steppe_climate	metal	impermeable
CSD16_DEN_021	haib17CEM4890_HMCMJCCXY_SL335836	CSD16	DEN	CAMDA20_MetaSUB_CSD16_DEN_021	denver	39.84689065	-104.6740457	plastic	NA	22.22	2069972	39.73915	-104.9847	no	600158	1745	401	20.3	1600	north_america	tropical_and_subtropical_steppe_climate	plastic	impermeable
CSD16_DEN_022	haib17CEM4890_HMCMJCCXY_SL335848	CSD16	DEN	CAMDA20_MetaSUB_CSD16_DEN_022	denver	39.77089554	-104.9734152	metal	NA	34.44	4653302	39.73915	-104.9847	no	600158	1745	401	20.3	1600	north_america	tropical_and_subtropical_steppe_climate	metal	impermeable
CSD16_DEN_023	haib17CEM4890_HMCMJCCXY_SL335860	CSD16	DEN	CAMDA20_MetaSUB_CSD16_DEN_023	denver	39.76762889	-104.8502285	metal	NA	40.56	7440095	39.73915	-104.9847	no	600158	1745	401	20.3	1600	north_america	tropical_and_subtropical_steppe_climate	metal	impermeable
CSD16_DOH_001	haib17KIU4866_HMCMJCCXY_SL335868	CSD16	DOH	CAMDA20_MetaSUB_CSD16_DOH_001	doha	25.28485013	51.53639893	metal	NA	40.8	2978277	25.27932	51.52245	yes	1351000	10000	132	37.5	10	middle_east	hot_desert_climate	metal	impermeable
CSD16_DOH_002	haib17KIU4866_HMCMJCCXY_SL335870	CSD16	DOH	CAMDA20_MetaSUB_CSD16_DOH_002	doha	25.27959892	51.53137413	glass	NA	34	3349200	25.27932	51.52245	yes	1351000	10000	132	37.5	10	middle_east	hot_desert_climate	metal	impermeable
CSD16_DOH_003	haib17KIU4866_HMCMJCCXY_SL335872	CSD16	DOH	CAMDA20_MetaSUB_CSD16_DOH_003	doha	25.28802534	51.52367682	glass	NA	34.1	3706206	25.27932	51.52245	yes	1351000	10000	132	37.5	10	middle_east	hot_desert_climate	metal	impermeable
CSD16_DOH_004	haib17KIU4866_HMCMJCCXY_SL335873	CSD16	DOH	CAMDA20_MetaSUB_CSD16_DOH_004	doha	25.3352077	51.48245042	polyester	NA	31.9	2997253	25.27932	51.52245	yes	1351000	10000	132	37.5	10	middle_east	hot_desert_climate	NA	NA
CSD16_DOH_005	haib17KIU4866_HMCMJCCXY_SL335874	CSD16	DOH	CAMDA20_MetaSUB_CSD16_DOH_005	doha	25.34896023	51.457073	plastic	NA	30.7	1716333	25.27932	51.52245	yes	1351000	10000	132	37.5	10	middle_east	hot_desert_climate	plastic	impermeable
CSD16_DOH_006	haib17KIU4866_HMCMJCCXY_SL335875	CSD16	DOH	CAMDA20_MetaSUB_CSD16_DOH_006	doha	25.28493119	51.53611081	glass	NA	39.5	3244670	25.27932	51.52245	yes	1351000	10000	132	37.5	10	middle_east	hot_desert_climate	metal	impermeable
CSD16_DOH_007	haib17KIU4866_HMCMJCCXY_SL335876	CSD16	DOH	CAMDA20_MetaSUB_CSD16_DOH_007	doha	25.28085021	51.53641763	glass	NA	32	4371456	25.27932	51.52245	yes	1351000	10000	132	37.5	10	middle_east	hot_desert_climate	metal	impermeable
CSD16_DOH_008	haib17KIU4866_HMCMJCCXY_SL335877	CSD16	DOH	CAMDA20_MetaSUB_CSD16_DOH_008	doha	25.27368328	51.51142203	metal	NA	33.7	3808544	25.27932	51.52245	yes	1351000	10000	132	37.5	10	middle_east	hot_desert_climate	metal	impermeable
CSD16_DOH_009	haib17KIU4866_HMCMJCCXY_SL335879	CSD16	DOH	CAMDA20_MetaSUB_CSD16_DOH_009	doha	25.26238831	51.49430131	polyester	NA	31.9	3903276	25.27932	51.52245	yes	1351000	10000	132	37.5	10	middle_east	hot_desert_climate	NA	NA
CSD16_DOH_010	haib17KIU4866_HMCMJCCXY_SL335881	CSD16	DOH	CAMDA20_MetaSUB_CSD16_DOH_010	doha	25.24552455	51.46603777	glass	NA	33.4	4359985	25.27932	51.52245	yes	1351000	10000	132	37.5	10	middle_east	hot_desert_climate	metal	impermeable
CSD16_DOH_011	haib17KIU4866_HMCMJCCXY_SL335882	CSD16	DOH	CAMDA20_MetaSUB_CSD16_DOH_011	doha	25.26082275	51.45502268	metal	NA	32.2	4008256	25.27932	51.52245	yes	1351000	10000	132	37.5	10	middle_east	hot_desert_climate	metal	impermeable
CSD16_DOH_012	haib17KIU4866_HMCMJCCXY_SL335883	CSD16	DOH	CAMDA20_MetaSUB_CSD16_DOH_012	doha	25.25286341	51.47800982	glass	NA	32.5	3566679	25.27932	51.52245	yes	1351000	10000	132	37.5	10	middle_east	hot_desert_climate	metal	impermeable
CSD16_DOH_013	haib17KIU4866_HMCMJCCXY_SL335884	CSD16	DOH	CAMDA20_MetaSUB_CSD16_DOH_013	doha	25.26324693	51.49534178	polyester	NA	29.8	4591769	25.27932	51.52245	yes	1351000	10000	132	37.5	10	middle_east	hot_desert_climate	NA	NA
CSD16_DOH_014	haib17KIU4866_HMCMJCCXY_SL335885	CSD16	DOH	CAMDA20_MetaSUB_CSD16_DOH_014	doha	25.25483532	51.43604466	plastic	NA	31.6	4458284	25.27932	51.52245	yes	1351000	10000	132	37.5	10	middle_east	hot_desert_climate	plastic	impermeable
CSD16_DOH_015	haib17KIU4866_HMCMJCCXY_SL335886	CSD16	DOH	CAMDA20_MetaSUB_CSD16_DOH_015	doha	25.25330449	51.61045183	glass	NA	32.5	3711305	25.27932	51.52245	yes	1351000	10000	132	37.5	10	middle_east	hot_desert_climate	metal	impermeable
CSD16_DOH_016	haib17KIU4866_HMCMJCCXY_SL335888	CSD16	DOH	CAMDA20_MetaSUB_CSD16_DOH_016	doha	25.25330449	51.61045183	plastic	NA	32.2	4621293	25.27932	51.52245	yes	1351000	10000	132	37.5	10	middle_east	hot_desert_climate	plastic	impermeable
CSD16_DOH_017	haib17KIU4866_HMCMJCCXY_SL335889	CSD16	DOH	CAMDA20_MetaSUB_CSD16_DOH_017	doha	25.28307099	51.55164004	polyester	NA	34.1	4027314	25.27932	51.52245	yes	1351000	10000	132	37.5	10	middle_east	hot_desert_climate	NA	NA
CSD16_DOH_018	haib17KIU4866_HMCMJCCXY_SL335890	CSD16	DOH	CAMDA20_MetaSUB_CSD16_DOH_018	doha	25.28307099	51.55164004	plastic	NA	30.9	4048166	25.27932	51.52245	yes	1351000	10000	132	37.5	10	middle_east	hot_desert_climate	plastic	impermeable
CSD16_DOH_019	haib17KIU4866_HMCMJCCXY_SL335894	CSD16	DOH	CAMDA20_MetaSUB_CSD16_DOH_019	doha	25.31786278	51.44030571	glass	NA	41	4794008	25.27932	51.52245	yes	1351000	10000	132	37.5	10	middle_east	hot_desert_climate	metal	impermeable
CSD16_DOH_020	haib17KIU4866_HMCMJCCXY_SL335896	CSD16	DOH	CAMDA20_MetaSUB_CSD16_DOH_020	doha	25.31770276	51.44002676	wood	NA	46.5	4943240	25.27932	51.52245	yes	1351000	10000	132	37.5	10	middle_east	hot_desert_climate	biological	permeable
CSD16_DOH_021	haib17KIU4866_HMCMJCCXY_SL335897	CSD16	DOH	CAMDA20_MetaSUB_CSD16_DOH_021	doha	25.31421131	51.43366992	glass	NA	39	4217911	25.27932	51.52245	yes	1351000	10000	132	37.5	10	middle_east	hot_desert_climate	metal	impermeable
CSD16_DOH_022	haib17KIU4866_HMCMJCCXY_SL335898	CSD16	DOH	CAMDA20_MetaSUB_CSD16_DOH_022	doha	25.31421131	51.43366992	glass	NA	40.7	4128624	25.27932	51.52245	yes	1351000	10000	132	37.5	10	middle_east	hot_desert_climate	metal	impermeable
CSD16_DOH_023	haib17KIU4866_HMCMJCCXY_SL335899	CSD16	DOH	CAMDA20_MetaSUB_CSD16_DOH_023	doha	25.31421131	51.43366992	wood	NA	42.9	4926411	25.27932	51.52245	yes	1351000	10000	132	37.5	10	middle_east	hot_desert_climate	biological	permeable
CSD16_DOH_024	haib17KIU4866_HMCMJCCXY_SL335900	CSD16	DOH	CAMDA20_MetaSUB_CSD16_DOH_024	doha	25.31102989	51.44635909	glass	NA	38.1	3097274	25.27932	51.52245	yes	1351000	10000	132	37.5	10	middle_east	hot_desert_climate	metal	impermeable
CSD16_DOH_025	haib17KIU4866_HMCMJCCXY_SL335902	CSD16	DOH	CAMDA20_MetaSUB_CSD16_DOH_025	doha	25.31104098	51.44633775	wood	NA	43.2	4199550	25.27932	51.52245	yes	1351000	10000	132	37.5	10	middle_east	hot_desert_climate	biological	permeable
CSD16_DOH_026	haib17KIU4866_HMCMJCCXY_SL335903	CSD16	DOH	CAMDA20_MetaSUB_CSD16_DOH_026	doha	25.31805675	51.43938303	plastic	NA	42.2	3442686	25.27932	51.52245	yes	1351000	10000	132	37.5	10	middle_east	hot_desert_climate	plastic	impermeable
CSD16_DOH_027	haib17KIU4866_HMCMJCCXY_SL335904	CSD16	DOH	CAMDA20_MetaSUB_CSD16_DOH_027	doha	25.31807614	51.43964052	rubber	NA	44	4070045	25.27932	51.52245	yes	1351000	10000	132	37.5	10	middle_east	hot_desert_climate	plastic	impermeable
CSD16_DOH_028	haib17KIU4866_HMCMJCCXY_SL335905	CSD16	DOH	CAMDA20_MetaSUB_CSD16_DOH_028	doha	25.31537028	51.43895388	plastic	NA	40.4	3638955	25.27932	51.52245	yes	1351000	10000	132	37.5	10	middle_east	hot_desert_climate	plastic	impermeable
CSD16_DOH_029	haib17KIU4866_HMCMJCCXY_SL335906	CSD16	DOH	CAMDA20_MetaSUB_CSD16_DOH_029	doha	25.31547697	51.43696904	plastic	NA	40.4	3982305	25.27932	51.52245	yes	1351000	10000	132	37.5	10	middle_east	hot_desert_climate	plastic	impermeable
CSD16_DOH_030	haib17KIU4866_HMCMJCCXY_SL335907	CSD16	DOH	CAMDA20_MetaSUB_CSD16_DOH_030	doha	25.31383829	51.44186541	plastic	NA	39.4	4588069	25.27932	51.52245	yes	1351000	10000	132	37.5	10	middle_east	hot_desert_climate	plastic	impermeable
CSD16_DOH_031	haib17KIU4866_HMCMJCCXY_SL335909	CSD16	DOH	CAMDA20_MetaSUB_CSD16_DOH_031	doha	25.31389324	51.44180786	leather	NA	28.2	2712436	25.27932	51.52245	yes	1351000	10000	132	37.5	10	middle_east	hot_desert_climate	biological	permeable
CSD16_DOH_032	haib17KIU4866_HMCMJCCXY_SL335910	CSD16	DOH	CAMDA20_MetaSUB_CSD16_DOH_032	doha	25.31389324	51.44180786	tile	NA	38.8	3240247	25.27932	51.52245	yes	1351000	10000	132	37.5	10	middle_east	hot_desert_climate	NA	NA
CSD16_DOH_033	haib17KIU4866_HMCMJCCXY_SL335911	CSD16	DOH	CAMDA20_MetaSUB_CSD16_DOH_033	doha	25.31465578	51.44188623	metal	NA	32.7	2905379	25.27932	51.52245	yes	1351000	10000	132	37.5	10	middle_east	hot_desert_climate	metal	impermeable
CSD16_DOH_034	haib17KIU4866_HMCMJCCXY_SL335912	CSD16	DOH	CAMDA20_MetaSUB_CSD16_DOH_034	doha	25.31465578	51.44188623	metal	NA	25	3798048	25.27932	51.52245	yes	1351000	10000	132	37.5	10	middle_east	hot_desert_climate	metal	impermeable
CSD16_DOH_035	haib17KIU4866_HMCMJCCXY_SL335913	CSD16	DOH	CAMDA20_MetaSUB_CSD16_DOH_035	doha	25.31465578	51.44188623	plastic	NA	25.6	3355132	25.27932	51.52245	yes	1351000	10000	132	37.5	10	middle_east	hot_desert_climate	plastic	impermeable
CSD16_DOH_036	haib17KIU4866_HMCMJCCXY_SL335914	CSD16	DOH	CAMDA20_MetaSUB_CSD16_DOH_036	doha	25.31465578	51.44188623	tile	NA	29.1	2433824	25.27932	51.52245	yes	1351000	10000	132	37.5	10	middle_east	hot_desert_climate	NA	NA
CSD16_DOH_037	haib17KIU4866_HMCMJCCXY_SL335916	CSD16	DOH	CAMDA20_MetaSUB_CSD16_DOH_037	doha	25.31479807	51.4420867	plastic	NA	27.3	4544454	25.27932	51.52245	yes	1351000	10000	132	37.5	10	middle_east	hot_desert_climate	plastic	impermeable
CSD16_DOH_038	haib17KIU4866_HMCMJCCXY_SL335917	CSD16	DOH	CAMDA20_MetaSUB_CSD16_DOH_038	doha	25.3150066	51.44053581	glass	NA	26.3	3812047	25.27932	51.52245	yes	1351000	10000	132	37.5	10	middle_east	hot_desert_climate	metal	impermeable
CSD16_DOH_039	haib17KIU4866_HMCMJCCXY_SL335918	CSD16	DOH	CAMDA20_MetaSUB_CSD16_DOH_039	doha	25.32127918	51.48857691	metal	NA	34	3473443	25.27932	51.52245	yes	1351000	10000	132	37.5	10	middle_east	hot_desert_climate	metal	impermeable
CSD16_DOH_040	haib17KIU4866_HMCMJCCXY_SL335919	CSD16	DOH	CAMDA20_MetaSUB_CSD16_DOH_040	doha	25.31974651	51.51229691	glass	NA	34.1	3689042	25.27932	51.52245	yes	1351000	10000	132	37.5	10	middle_east	hot_desert_climate	metal	impermeable
CSD16_DOH_041	haib17KIU4866_HMCMJCCXY_SL335920	CSD16	DOH	CAMDA20_MetaSUB_CSD16_DOH_041	doha	25.3150066	51.44053581	polyester	NA	33.8	2849632	25.27932	51.52245	yes	1351000	10000	132	37.5	10	middle_east	hot_desert_climate	NA	NA
CSD16_DOH_042	haib17KIU4866_HMCMJCCXY_SL335921	CSD16	DOH	CAMDA20_MetaSUB_CSD16_DOH_042	doha	25.31893988	51.44098569	glass	NA	33.6	4584389	25.27932	51.52245	yes	1351000	10000	132	37.5	10	middle_east	hot_desert_climate	metal	impermeable
CSD16_DOH_043	haib17KIU4866_HMCMJCCXY_SL335922	CSD16	DOH	CAMDA20_MetaSUB_CSD16_DOH_043	doha	25.32501956	51.52741304	glass	NA	37.6	5880174	25.27932	51.52245	yes	1351000	10000	132	37.5	10	middle_east	hot_desert_climate	metal	impermeable
CSD16_DOH_044	haib17KIU4866_HMCMJCCXY_SL335923	CSD16	DOH	CAMDA20_MetaSUB_CSD16_DOH_044	doha	25.3197707	51.4408497	leather	NA	35.1	3422591	25.27932	51.52245	yes	1351000	10000	132	37.5	10	middle_east	hot_desert_climate	biological	permeable
CSD16_DOH_045	haib17KIU4866_HMCMJCCXY_SL335925	CSD16	DOH	CAMDA20_MetaSUB_CSD16_DOH_045	doha	25.31290049	51.43935579	glass	NA	37.8	3773119	25.27932	51.52245	yes	1351000	10000	132	37.5	10	middle_east	hot_desert_climate	metal	impermeable
CSD16_DOH_046	haib17KIU4866_HMCMJCCXY_SL335926	CSD16	DOH	CAMDA20_MetaSUB_CSD16_DOH_046	doha	25.29962456	51.46328918	polyester	NA	41.6	3945176	25.27932	51.52245	yes	1351000	10000	132	37.5	10	middle_east	hot_desert_climate	NA	NA
CSD16_DOH_047	haib17KIU4866_HMCMJCCXY_SL335927	CSD16	DOH	CAMDA20_MetaSUB_CSD16_DOH_047	doha	25.31308649	51.43950325	glass	NA	38.3	3377072	25.27932	51.52245	yes	1351000	10000	132	37.5	10	middle_east	hot_desert_climate	metal	impermeable
CSD16_DOH_048	haib17KIU4866_HMCMJCCXY_SL335928	CSD16	DOH	CAMDA20_MetaSUB_CSD16_DOH_048	doha	25.31308649	51.43950325	glass	NA	26.9	3545167	25.27932	51.52245	yes	1351000	10000	132	37.5	10	middle_east	hot_desert_climate	metal	impermeable
CSD16_DOH_049	haib17KIU4866_HMCMJCCXY_SL335929	CSD16	DOH	CAMDA20_MetaSUB_CSD16_DOH_049	doha	25.31987598	51.44551248	polyester	NA	33.4	3442905	25.27932	51.52245	yes	1351000	10000	132	37.5	10	middle_east	hot_desert_climate	NA	NA
CSD16_DOH_050	haib17KIU4866_HMCMJCCXY_SL335933	CSD16	DOH	CAMDA20_MetaSUB_CSD16_DOH_050	doha	25.33023078	51.53469776	glass	NA	35.3	3267952	25.27932	51.52245	yes	1351000	10000	132	37.5	10	middle_east	hot_desert_climate	metal	impermeable
CSD16_FAI_001	haib17CEM4890_H2NYMCCXY_SL254851	CSD16	FAI	CAMDA20_MetaSUB_CSD16_FAI_001	fairbanks	NA	NA	wood	NA	NA	58427866	64.83778	-147.71639	no	51926	388	82	23.3	136	north_america	continental_subarctic_climate	biological	permeable
CSD16_FAI_002	haib17CEM4890_H2NYMCCXY_SL254863	CSD16	FAI	CAMDA20_MetaSUB_CSD16_FAI_002	fairbanks	NA	NA	wood	NA	NA	21300596	64.83778	-147.71639	no	51926	388	82	23.3	136	north_america	continental_subarctic_climate	biological	permeable
CSD16_FAI_003	haib17CEM4890_H2NYMCCXY_SL254780	CSD16	FAI	CAMDA20_MetaSUB_CSD16_FAI_003	fairbanks	NA	NA	wood	NA	NA	19943865	64.83778	-147.71639	no	51926	388	82	23.3	136	north_america	continental_subarctic_climate	biological	permeable
CSD16_FAI_004	haib17CEM4890_H2NYMCCXY_SL254792	CSD16	FAI	CAMDA20_MetaSUB_CSD16_FAI_004	fairbanks	NA	NA	wood	NA	NA	75655610	64.83778	-147.71639	no	51926	388	82	23.3	136	north_america	continental_subarctic_climate	biological	permeable
CSD16_FAI_011	haib17CEM4890_H7KYMCCXY_SL273117	CSD16	FAI	CAMDA20_MetaSUB_CSD16_FAI_011	fairbanks	NA	NA	plastic	NA	NA	5559314	64.83778	-147.71639	no	51926	388	82	23.3	136	north_america	continental_subarctic_climate	plastic	impermeable
CSD16_FAI_012	haib17CEM4890_H7KYMCCXY_SL273034	CSD16	FAI	CAMDA20_MetaSUB_CSD16_FAI_012	fairbanks	NA	NA	plastic	NA	NA	2085574	64.83778	-147.71639	no	51926	388	82	23.3	136	north_america	continental_subarctic_climate	plastic	impermeable
CSD16_FAI_013	haib17CEM4890_H7KYMCCXY_SL273046	CSD16	FAI	CAMDA20_MetaSUB_CSD16_FAI_013	fairbanks	NA	NA	wood	NA	NA	6999351	64.83778	-147.71639	no	51926	388	82	23.3	136	north_america	continental_subarctic_climate	biological	permeable
CSD16_FAI_014	haib17CEM4890_H7KYMCCXY_SL273058	CSD16	FAI	CAMDA20_MetaSUB_CSD16_FAI_014	fairbanks	NA	NA	faux leather	NA	NA	6432185	64.83778	-147.71639	no	51926	388	82	23.3	136	north_america	continental_subarctic_climate	biological	permeable
CSD16_FAI_015	haib17CEM4890_H7KYMCCXY_SL273070	CSD16	FAI	CAMDA20_MetaSUB_CSD16_FAI_015	fairbanks	NA	NA	rubber	NA	NA	7898444	64.83778	-147.71639	no	51926	388	82	23.3	136	north_america	continental_subarctic_climate	plastic	impermeable
CSD16_FAI_016	haib17CEM4890_H7KYMCCXY_SL273082	CSD16	FAI	CAMDA20_MetaSUB_CSD16_FAI_016	fairbanks	NA	NA	carpet	NA	NA	7765252	64.83778	-147.71639	no	51926	388	82	23.3	136	north_america	continental_subarctic_climate	fabric	permeable
CSD16_FAI_017	haib17CEM4890_H7KYMCCXY_SL273094	CSD16	FAI	CAMDA20_MetaSUB_CSD16_FAI_017	fairbanks	NA	NA	metal	NA	NA	2294462	64.83778	-147.71639	no	51926	388	82	23.3	136	north_america	continental_subarctic_climate	metal	impermeable
CSD16_FAI_018	haib17CEM4890_H7KYMCCXY_SL273106	CSD16	FAI	CAMDA20_MetaSUB_CSD16_FAI_018	fairbanks	NA	NA	metal	NA	NA	8073285	64.83778	-147.71639	no	51926	388	82	23.3	136	north_america	continental_subarctic_climate	metal	impermeable
CSD16_FAI_019	haib17CEM4890_H7KYMCCXY_SL273118	CSD16	FAI	CAMDA20_MetaSUB_CSD16_FAI_019	fairbanks	NA	NA	metal and marble	NA	NA	7322001	64.83778	-147.71639	no	51926	388	82	23.3	136	north_america	continental_subarctic_climate	metal	impermeable
CSD16_FAI_020	haib17CEM4890_H7KYMCCXY_SL273035	CSD16	FAI	CAMDA20_MetaSUB_CSD16_FAI_020	fairbanks	NA	NA	marble	NA	NA	4073861	64.83778	-147.71639	no	51926	388	82	23.3	136	north_america	continental_subarctic_climate	stone	impermeable
CSD16_FAI_021	haib17CEM4890_H2NYMCCXY_SL254852	CSD16	FAI	CAMDA20_MetaSUB_CSD16_FAI_021	fairbanks	NA	NA	fabric	NA	NA	42867395	64.83778	-147.71639	no	51926	388	82	23.3	136	north_america	continental_subarctic_climate	fabric	permeable
CSD16_FAI_022	haib17CEM4890_H7KYMCCXY_SL273127	CSD16	FAI	CAMDA20_MetaSUB_CSD16_FAI_022	fairbanks	NA	NA	fabric	NA	NA	37226633	64.83778	-147.71639	no	51926	388	82	23.3	136	north_america	continental_subarctic_climate	fabric	permeable
CSD16_FAI_023	haib17CEM4890_H2NYMCCXY_SL254864	CSD16	FAI	CAMDA20_MetaSUB_CSD16_FAI_023	fairbanks	NA	NA	plastic	NA	NA	34521951	64.83778	-147.71639	no	51926	388	82	23.3	136	north_america	continental_subarctic_climate	plastic	impermeable
CSD16_FAI_024	haib17CEM4890_H7KYMCCXY_SL273037	CSD16	FAI	CAMDA20_MetaSUB_CSD16_FAI_024	fairbanks	NA	NA	marble-like	NA	NA	2372326	64.83778	-147.71639	no	51926	388	82	23.3	136	north_america	continental_subarctic_climate	stone	impermeable
CSD16_FAI_025	haib17CEM4890_H7KYMCCXY_SL273049	CSD16	FAI	CAMDA20_MetaSUB_CSD16_FAI_025	fairbanks	NA	NA	metal	NA	NA	2859019	64.83778	-147.71639	no	51926	388	82	23.3	136	north_america	continental_subarctic_climate	metal	impermeable
CSD16_FAI_026	haib17CEM4890_H7KYMCCXY_SL273061	CSD16	FAI	CAMDA20_MetaSUB_CSD16_FAI_026	fairbanks	NA	NA	metal	NA	NA	4028570	64.83778	-147.71639	no	51926	388	82	23.3	136	north_america	continental_subarctic_climate	metal	impermeable
CSD16_FAI_027	haib17CEM4890_H7KYMCCXY_SL273073	CSD16	FAI	CAMDA20_MetaSUB_CSD16_FAI_027	fairbanks	NA	NA	faux leather	NA	NA	2272154	64.83778	-147.71639	no	51926	388	82	23.3	136	north_america	continental_subarctic_climate	biological	permeable
CSD16_FAI_028	haib17CEM4890_H7KYMCCXY_SL273085	CSD16	FAI	CAMDA20_MetaSUB_CSD16_FAI_028	fairbanks	NA	NA	metal	NA	NA	2687506	64.83778	-147.71639	no	51926	388	82	23.3	136	north_america	continental_subarctic_climate	metal	impermeable
CSD16_FAI_029	haib17CEM4890_H7KYMCCXY_SL273097	CSD16	FAI	CAMDA20_MetaSUB_CSD16_FAI_029	fairbanks	NA	NA	rubber	NA	NA	4738110	64.83778	-147.71639	no	51926	388	82	23.3	136	north_america	continental_subarctic_climate	plastic	impermeable
CSD16_FAI_030	haib17CEM4890_H7KYMCCXY_SL273109	CSD16	FAI	CAMDA20_MetaSUB_CSD16_FAI_030	fairbanks	NA	NA	wood	NA	NA	3218839	64.83778	-147.71639	no	51926	388	82	23.3	136	north_america	continental_subarctic_climate	biological	permeable
CSD16_FAI_031	haib17CEM4890_H7KYMCCXY_SL273121	CSD16	FAI	CAMDA20_MetaSUB_CSD16_FAI_031	fairbanks	NA	NA	plastic	NA	NA	3749399	64.83778	-147.71639	no	51926	388	82	23.3	136	north_america	continental_subarctic_climate	plastic	impermeable
CSD16_FAI_032	haib17CEM4890_H7KYMCCXY_SL273038	CSD16	FAI	CAMDA20_MetaSUB_CSD16_FAI_032	fairbanks	NA	NA	plastic	NA	NA	2589534	64.83778	-147.71639	no	51926	388	82	23.3	136	north_america	continental_subarctic_climate	plastic	impermeable
CSD16_FAI_033	haib17CEM4890_H7KYMCCXY_SL273050	CSD16	FAI	CAMDA20_MetaSUB_CSD16_FAI_033	fairbanks	NA	NA	metal	NA	NA	2765885	64.83778	-147.71639	no	51926	388	82	23.3	136	north_america	continental_subarctic_climate	metal	impermeable
CSD16_FAI_034	haib17CEM4890_H7KYMCCXY_SL273062	CSD16	FAI	CAMDA20_MetaSUB_CSD16_FAI_034	fairbanks	NA	NA	wood	NA	NA	2722153	64.83778	-147.71639	no	51926	388	82	23.3	136	north_america	continental_subarctic_climate	biological	permeable
CSD16_FAI_035	haib17CEM4890_H7KYMCCXY_SL273074	CSD16	FAI	CAMDA20_MetaSUB_CSD16_FAI_035	fairbanks	NA	NA	wood	NA	NA	2266578	64.83778	-147.71639	no	51926	388	82	23.3	136	north_america	continental_subarctic_climate	biological	permeable
CSD16_FAI_036	haib17CEM4890_H7KYMCCXY_SL273086	CSD16	FAI	CAMDA20_MetaSUB_CSD16_FAI_036	fairbanks	NA	NA	metal	NA	NA	2262677	64.83778	-147.71639	no	51926	388	82	23.3	136	north_america	continental_subarctic_climate	metal	impermeable
CSD16_FAI_037	haib17CEM4890_H7KYMCCXY_SL273098	CSD16	FAI	CAMDA20_MetaSUB_CSD16_FAI_037	fairbanks	NA	NA	metal	NA	NA	4099763	64.83778	-147.71639	no	51926	388	82	23.3	136	north_america	continental_subarctic_climate	metal	impermeable
CSD16_FAI_038	haib17CEM4890_H7KYMCCXY_SL273110	CSD16	FAI	CAMDA20_MetaSUB_CSD16_FAI_038	fairbanks	NA	NA	faux leather	NA	NA	2771687	64.83778	-147.71639	no	51926	388	82	23.3	136	north_america	continental_subarctic_climate	biological	permeable
CSD16_FAI_039	haib17CEM4890_H7KYMCCXY_SL273122	CSD16	FAI	CAMDA20_MetaSUB_CSD16_FAI_039	fairbanks	NA	NA	carpet	NA	NA	5661680	64.83778	-147.71639	no	51926	388	82	23.3	136	north_america	continental_subarctic_climate	fabric	permeable
CSD16_FAI_040	haib17CEM4890_H7KYMCCXY_SL273039	CSD16	FAI	CAMDA20_MetaSUB_CSD16_FAI_040	fairbanks	NA	NA	plastic	NA	NA	794991	64.83778	-147.71639	no	51926	388	82	23.3	136	north_america	continental_subarctic_climate	plastic	impermeable
CSD16_FAI_041	haib17CEM4890_H7KYMCCXY_SL273051	CSD16	FAI	CAMDA20_MetaSUB_CSD16_FAI_041	fairbanks	NA	NA	wood	NA	NA	3057289	64.83778	-147.71639	no	51926	388	82	23.3	136	north_america	continental_subarctic_climate	biological	permeable
CSD16_FAI_042	haib17CEM4890_H7KYMCCXY_SL273063	CSD16	FAI	CAMDA20_MetaSUB_CSD16_FAI_042	fairbanks	NA	NA	metal	NA	NA	2011380	64.83778	-147.71639	no	51926	388	82	23.3	136	north_america	continental_subarctic_climate	metal	impermeable
CSD16_FAI_043	haib17CEM4890_H7KYMCCXY_SL273075	CSD16	FAI	CAMDA20_MetaSUB_CSD16_FAI_043	fairbanks	NA	NA	bmat	NA	NA	7849764	64.83778	-147.71639	no	51926	388	82	23.3	136	north_america	continental_subarctic_climate	NA	NA
CSD16_FAI_044	haib17CEM4890_H7KYMCCXY_SL273087	CSD16	FAI	CAMDA20_MetaSUB_CSD16_FAI_044	fairbanks	NA	NA	carpet	NA	NA	6401420	64.83778	-147.71639	no	51926	388	82	23.3	136	north_america	continental_subarctic_climate	fabric	permeable
CSD16_FAI_045	haib17CEM4890_H7KYMCCXY_SL273099	CSD16	FAI	CAMDA20_MetaSUB_CSD16_FAI_045	fairbanks	NA	NA	faux leather	NA	NA	4939486	64.83778	-147.71639	no	51926	388	82	23.3	136	north_america	continental_subarctic_climate	biological	permeable
CSD16_FAI_046	haib17CEM4890_H7KYMCCXY_SL273111	CSD16	FAI	CAMDA20_MetaSUB_CSD16_FAI_046	fairbanks	NA	NA	metal	NA	NA	3312108	64.83778	-147.71639	no	51926	388	82	23.3	136	north_america	continental_subarctic_climate	metal	impermeable
CSD16_FAI_047	haib17CEM4890_H7KYMCCXY_SL273123	CSD16	FAI	CAMDA20_MetaSUB_CSD16_FAI_047	fairbanks	NA	NA	rubber	NA	NA	5417527	64.83778	-147.71639	no	51926	388	82	23.3	136	north_america	continental_subarctic_climate	plastic	impermeable
CSD16_FAI_048	haib17CEM4890_H7KYMCCXY_SL273040	CSD16	FAI	CAMDA20_MetaSUB_CSD16_FAI_048	fairbanks	NA	NA	faux leather	NA	NA	975073	64.83778	-147.71639	no	51926	388	82	23.3	136	north_america	continental_subarctic_climate	biological	permeable
CSD16_ILR_001	haib17KIU4866_H7HJMCCXY_SL272740	CSD16	ILR	CAMDA20_MetaSUB_CSD16_ILR_001	ilorin	8.45741	4.576851667	glass	NA	NA	4063887	8.49664	4.54214	no	777667	1188	765	25.6	310	sub_saharan_africa	tropical_savanna_climate	metal	impermeable
CSD16_ILR_002	haib17KIU4866_H7HJMCCXY_SL272742	CSD16	ILR	CAMDA20_MetaSUB_CSD16_ILR_002	ilorin	8.457363333	4.57684	leather	NA	NA	3689552	8.49664	4.54214	no	777667	1188	765	25.6	310	sub_saharan_africa	tropical_savanna_climate	biological	permeable
CSD16_ILR_003	haib17KIU4866_H7HJMCCXY_SL272743	CSD16	ILR	CAMDA20_MetaSUB_CSD16_ILR_003	ilorin	8.457398333	4.576871667	plastic	NA	NA	3588350	8.49664	4.54214	no	777667	1188	765	25.6	310	sub_saharan_africa	tropical_savanna_climate	plastic	impermeable
CSD16_ILR_004	haib17KIU4866_H7HJMCCXY_SL272744	CSD16	ILR	CAMDA20_MetaSUB_CSD16_ILR_004	ilorin	8.457425	4.576958333	stainless steel	NA	NA	3088078	8.49664	4.54214	no	777667	1188	765	25.6	310	sub_saharan_africa	tropical_savanna_climate	metal	impermeable
CSD16_ILR_005	haib17KIU4866_H7HJMCCXY_SL272745	CSD16	ILR	CAMDA20_MetaSUB_CSD16_ILR_005	ilorin	8.457383333	4.57681	plastic	NA	NA	3688525	8.49664	4.54214	no	777667	1188	765	25.6	310	sub_saharan_africa	tropical_savanna_climate	plastic	impermeable
CSD16_ILR_006	haib17KIU4866_H7HJMCCXY_SL272756	CSD16	ILR	CAMDA20_MetaSUB_CSD16_ILR_006	ilorin	8.4566535	4.5768797	NA	NA	NA	4704852	8.49664	4.54214	no	777667	1188	765	25.6	310	sub_saharan_africa	tropical_savanna_climate	NA	NA
CSD16_ILR_007	haib17KIU4866_H7HJMCCXY_SL272759	CSD16	ILR	CAMDA20_MetaSUB_CSD16_ILR_007	ilorin	8.48507	4.563175	plastic	NA	NA	3894873	8.49664	4.54214	no	777667	1188	765	25.6	310	sub_saharan_africa	tropical_savanna_climate	plastic	impermeable
CSD16_ILR_008	haib17KIU4866_H7HJMCCXY_SL272761	CSD16	ILR	CAMDA20_MetaSUB_CSD16_ILR_008	ilorin	8.45759069	4.57681267	rubber	NA	NA	4119055	8.49664	4.54214	no	777667	1188	765	25.6	310	sub_saharan_africa	tropical_savanna_climate	plastic	impermeable
CSD16_ILR_010	haib17KIU4866_H7HJMCCXY_SL272763	CSD16	ILR	CAMDA20_MetaSUB_CSD16_ILR_010	ilorin	8.4845372	4.5629353	metal	NA	NA	3550307	8.49664	4.54214	no	777667	1188	765	25.6	310	sub_saharan_africa	tropical_savanna_climate	metal	impermeable
CSD16_ILR_012	haib17KIU4866_H7HJMCCXY_SL272764	CSD16	ILR	CAMDA20_MetaSUB_CSD16_ILR_012	ilorin	8.4845658	4.5629467	metal	NA	NA	3828153	8.49664	4.54214	no	777667	1188	765	25.6	310	sub_saharan_africa	tropical_savanna_climate	metal	impermeable
CSD16_ILR_014	haib17CEM4890_HKC32ALXX_SL254728	CSD16	ILR	CAMDA20_MetaSUB_CSD16_ILR_014	ilorin	8.45760138	4.57681076	rubber	NA	NA	29823660	8.49664	4.54214	no	777667	1188	765	25.6	310	sub_saharan_africa	tropical_savanna_climate	plastic	impermeable
CSD16_ILR_016	haib17CEM4890_HKC32ALXX_SL254740	CSD16	ILR	CAMDA20_MetaSUB_CSD16_ILR_016	ilorin	8.484622	4.5629485	NA	NA	NA	36005450	8.49664	4.54214	no	777667	1188	765	25.6	310	sub_saharan_africa	tropical_savanna_climate	NA	NA
CSD16_ILR_019	haib17CEM4890_HKC32ALXX_SL254764	CSD16	ILR	CAMDA20_MetaSUB_CSD16_ILR_019	ilorin	8.484801667	4.563061667	metal	NA	NA	48404401	8.49664	4.54214	no	777667	1188	765	25.6	310	sub_saharan_africa	tropical_savanna_climate	metal	impermeable
CSD16_ILR_022	haib17CEM4890_HKC32ALXX_SL254717	CSD16	ILR	CAMDA20_MetaSUB_CSD16_ILR_022	ilorin	8.45758225	4.57680219	leather	NA	NA	36121601	8.49664	4.54214	no	777667	1188	765	25.6	310	sub_saharan_africa	tropical_savanna_climate	biological	permeable
CSD16_ILR_023	haib17KIU4866_H7HJMCCXY_SL272774	CSD16	ILR	CAMDA20_MetaSUB_CSD16_ILR_023	ilorin	8.45758225	4.57680219	leather	NA	NA	4609075	8.49664	4.54214	no	777667	1188	765	25.6	310	sub_saharan_africa	tropical_savanna_climate	biological	permeable
CSD16_ILR_025	haib17CEM4890_HKC32ALXX_SL254765	CSD16	ILR	CAMDA20_MetaSUB_CSD16_ILR_025	ilorin	8.4845581	4.56291	metal	NA	NA	34881932	8.49664	4.54214	no	777667	1188	765	25.6	310	sub_saharan_africa	tropical_savanna_climate	metal	impermeable
CSD16_ILR_028	haib17CEM4890_HKC32ALXX_SL254706	CSD16	ILR	CAMDA20_MetaSUB_CSD16_ILR_028	ilorin	8.4574433	4.5767166	plastic	NA	NA	69934364	8.49664	4.54214	no	777667	1188	765	25.6	310	sub_saharan_africa	tropical_savanna_climate	plastic	impermeable
CSD16_ILR_030	haib17CEM4890_HKC32ALXX_SL254718	CSD16	ILR	CAMDA20_MetaSUB_CSD16_ILR_030	ilorin	8.45759395	4.57679498	plastic	NA	NA	42836966	8.49664	4.54214	no	777667	1188	765	25.6	310	sub_saharan_africa	tropical_savanna_climate	plastic	impermeable
CSD16_ILR_031	haib17KIU4866_H7HJMCCXY_SL272782	CSD16	ILR	CAMDA20_MetaSUB_CSD16_ILR_031	ilorin	8.45759395	4.57679498	plastic	NA	NA	4297583	8.49664	4.54214	no	777667	1188	765	25.6	310	sub_saharan_africa	tropical_savanna_climate	plastic	impermeable
CSD16_ILR_032	haib17KIU4866_H7HJMCCXY_SL272783	CSD16	ILR	CAMDA20_MetaSUB_CSD16_ILR_032	ilorin	8.4849993	4.5625102	NA	NA	NA	5691244	8.49664	4.54214	no	777667	1188	765	25.6	310	sub_saharan_africa	tropical_savanna_climate	NA	NA
CSD16_ILR_034	haib17KIU4866_H7HJMCCXY_SL272784	CSD16	ILR	CAMDA20_MetaSUB_CSD16_ILR_034	ilorin	8.4849993	4.5625102	wood	NA	NA	7647298	8.49664	4.54214	no	777667	1188	765	25.6	310	sub_saharan_africa	tropical_savanna_climate	biological	permeable
CSD16_ILR_035	haib17CEM4890_HKC32ALXX_SL254742	CSD16	ILR	CAMDA20_MetaSUB_CSD16_ILR_035	ilorin	8.4847149	4.5626554	metal	NA	NA	31533887	8.49664	4.54214	no	777667	1188	765	25.6	310	sub_saharan_africa	tropical_savanna_climate	metal	impermeable
CSD16_ILR_036	haib17KIU4866_H7HJMCCXY_SL272785	CSD16	ILR	CAMDA20_MetaSUB_CSD16_ILR_036	ilorin	8.4847149	4.5626554	metal	NA	NA	4172175	8.49664	4.54214	no	777667	1188	765	25.6	310	sub_saharan_africa	tropical_savanna_climate	metal	impermeable
CSD16_ILR_037	haib17CEM4890_HKC32ALXX_SL254754	CSD16	ILR	CAMDA20_MetaSUB_CSD16_ILR_037	ilorin	8.4798269	4.5609918	metal	NA	NA	0	8.49664	4.54214	no	777667	1188	765	25.6	310	sub_saharan_africa	tropical_savanna_climate	metal	impermeable
CSD16_ILR_039	haib17KIU4866_H7HJMCCXY_SL272787	CSD16	ILR	CAMDA20_MetaSUB_CSD16_ILR_039	ilorin	8.4847341	4.5628926	plastic	NA	NA	7365343	8.49664	4.54214	no	777667	1188	765	25.6	310	sub_saharan_africa	tropical_savanna_climate	plastic	impermeable
CSD16_LIS_001	haib17KIU4866_H7HJMCCXY_SL272822	CSD16	LIS	CAMDA20_MetaSUB_CSD16_LIS_001	lisbon	NA	NA	NA	NA	NA	5527071	38.75382	-9.23083	yes	505526	6458	100	23.9	2	europe	hot-summer_mediterranean_climate	NA	NA
CSD16_LIS_002	haib17KIU4866_HMCMJCCXY_SL335947	CSD16	LIS	CAMDA20_MetaSUB_CSD16_LIS_002	lisbon	NA	NA	NA	NA	NA	6362825	38.75382	-9.23083	yes	505526	6458	100	23.9	2	europe	hot-summer_mediterranean_climate	NA	NA
CSD16_LIS_003	haib17KIU4866_HMCMJCCXY_SL335939	CSD16	LIS	CAMDA20_MetaSUB_CSD16_LIS_003	lisbon	NA	NA	NA	NA	NA	4214598	38.75382	-9.23083	yes	505526	6458	100	23.9	2	europe	hot-summer_mediterranean_climate	NA	NA
CSD16_LIS_004	haib17KIU4866_HMCMJCCXY_SL335941	CSD16	LIS	CAMDA20_MetaSUB_CSD16_LIS_004	lisbon	NA	NA	NA	NA	NA	6337581	38.75382	-9.23083	yes	505526	6458	100	23.9	2	europe	hot-summer_mediterranean_climate	NA	NA
CSD16_LIS_005	haib17KIU4866_HMCMJCCXY_SL335959	CSD16	LIS	CAMDA20_MetaSUB_CSD16_LIS_005	lisbon	NA	NA	NA	NA	NA	5908959	38.75382	-9.23083	yes	505526	6458	100	23.9	2	europe	hot-summer_mediterranean_climate	NA	NA
CSD16_LIS_006	haib17KIU4866_H7HJMCCXY_SL272820	CSD16	LIS	CAMDA20_MetaSUB_CSD16_LIS_006	lisbon	NA	NA	NA	NA	NA	3922310	38.75382	-9.23083	yes	505526	6458	100	23.9	2	europe	hot-summer_mediterranean_climate	NA	NA
CSD16_LIS_007	haib17KIU4866_HMCMJCCXY_SL335940	CSD16	LIS	CAMDA20_MetaSUB_CSD16_LIS_007	lisbon	NA	NA	NA	NA	NA	4913518	38.75382	-9.23083	yes	505526	6458	100	23.9	2	europe	hot-summer_mediterranean_climate	NA	NA
CSD16_LIS_008	haib17KIU4866_HMCMJCCXY_SL335948	CSD16	LIS	CAMDA20_MetaSUB_CSD16_LIS_008	lisbon	NA	NA	NA	NA	NA	4079663	38.75382	-9.23083	yes	505526	6458	100	23.9	2	europe	hot-summer_mediterranean_climate	NA	NA
CSD16_LIS_009	haib17KIU4866_H7HJMCCXY_SL272821	CSD16	LIS	CAMDA20_MetaSUB_CSD16_LIS_009	lisbon	NA	NA	NA	NA	NA	4043464	38.75382	-9.23083	yes	505526	6458	100	23.9	2	europe	hot-summer_mediterranean_climate	NA	NA
CSD16_LIS_010	haib17KIU4866_H7HJMCCXY_SL272818	CSD16	LIS	CAMDA20_MetaSUB_CSD16_LIS_010	lisbon	NA	NA	NA	NA	NA	5887181	38.75382	-9.23083	yes	505526	6458	100	23.9	2	europe	hot-summer_mediterranean_climate	NA	NA
CSD16_LIS_011	haib17KIU4866_H7HJMCCXY_SL272824	CSD16	LIS	CAMDA20_MetaSUB_CSD16_LIS_011	lisbon	NA	NA	NA	NA	NA	5806743	38.75382	-9.23083	yes	505526	6458	100	23.9	2	europe	hot-summer_mediterranean_climate	NA	NA
CSD16_LIS_012	haib17KIU4866_HMCMJCCXY_SL335945	CSD16	LIS	CAMDA20_MetaSUB_CSD16_LIS_012	lisbon	NA	NA	NA	NA	NA	6215281	38.75382	-9.23083	yes	505526	6458	100	23.9	2	europe	hot-summer_mediterranean_climate	NA	NA
CSD16_LIS_013	haib17KIU4866_H7HJMCCXY_SL272804	CSD16	LIS	CAMDA20_MetaSUB_CSD16_LIS_013	lisbon	NA	NA	NA	NA	NA	2527545	38.75382	-9.23083	yes	505526	6458	100	23.9	2	europe	hot-summer_mediterranean_climate	NA	NA
CSD16_LIS_014	haib17KIU4866_H7HJMCCXY_SL272816	CSD16	LIS	CAMDA20_MetaSUB_CSD16_LIS_014	lisbon	NA	NA	NA	NA	NA	8390832	38.75382	-9.23083	yes	505526	6458	100	23.9	2	europe	hot-summer_mediterranean_climate	NA	NA
CSD16_LIS_015	haib17KIU4866_H7HJMCCXY_SL272811	CSD16	LIS	CAMDA20_MetaSUB_CSD16_LIS_015	lisbon	NA	NA	NA	NA	NA	2719024	38.75382	-9.23083	yes	505526	6458	100	23.9	2	europe	hot-summer_mediterranean_climate	NA	NA
CSD16_LIS_016	haib17KIU4866_H7HJMCCXY_SL272808	CSD16	LIS	CAMDA20_MetaSUB_CSD16_LIS_016	lisbon	NA	NA	NA	NA	NA	2168422	38.75382	-9.23083	yes	505526	6458	100	23.9	2	europe	hot-summer_mediterranean_climate	NA	NA
CSD16_LIS_017	haib17KIU4866_HMCMJCCXY_SL335951	CSD16	LIS	CAMDA20_MetaSUB_CSD16_LIS_017	lisbon	NA	NA	NA	NA	NA	5241228	38.75382	-9.23083	yes	505526	6458	100	23.9	2	europe	hot-summer_mediterranean_climate	NA	NA
CSD16_LIS_018	haib17KIU4866_HMCMJCCXY_SL335958	CSD16	LIS	CAMDA20_MetaSUB_CSD16_LIS_018	lisbon	NA	NA	NA	NA	NA	6097185	38.75382	-9.23083	yes	505526	6458	100	23.9	2	europe	hot-summer_mediterranean_climate	NA	NA
CSD16_LIS_019	haib17KIU4866_HMCMJCCXY_SL335942	CSD16	LIS	CAMDA20_MetaSUB_CSD16_LIS_019	lisbon	NA	NA	NA	NA	NA	4623319	38.75382	-9.23083	yes	505526	6458	100	23.9	2	europe	hot-summer_mediterranean_climate	NA	NA
CSD16_NYC_001	haib17CEM4890_HMCMJCCXY_SL335779	CSD16	NYC	CAMDA20_MetaSUB_CSD16_NYC_001	new_york_city	40.74603134	-73.98212077	stainless steel	NA	22.78	4834819	40.71427	-74.00597	yes	8622698	11000	783.84	23.3	10	north_america	humid_subtropical_climate	metal	impermeable
CSD16_NYC_002	haib17CEM4890_HMCMJCCXY_SL335803	CSD16	NYC	CAMDA20_MetaSUB_CSD16_NYC_002	new_york_city	40.74335535	-73.9841307	stainless steel	NA	22.78	2069369	40.71427	-74.00597	yes	8622698	11000	783.84	23.3	10	north_america	humid_subtropical_climate	metal	impermeable
CSD16_NYC_003	haib17CEM4890_HMCMJCCXY_SL335839	CSD16	NYC	CAMDA20_MetaSUB_CSD16_NYC_003	new_york_city	40.72761524	-73.99493968	stainless steel	NA	27.22	6356924	40.71427	-74.00597	yes	8622698	11000	783.84	23.3	10	north_america	humid_subtropical_climate	metal	impermeable
CSD16_NYC_004	haib17CEM4890_HMCMJCCXY_SL335851	CSD16	NYC	CAMDA20_MetaSUB_CSD16_NYC_004	new_york_city	40.71978735	-73.99464476	stainless steel	NA	27.22	8124672	40.71427	-74.00597	yes	8622698	11000	783.84	23.3	10	north_america	humid_subtropical_climate	metal	impermeable
CSD16_NYC_005	haib17CEM4890_HMCMJCCXY_SL335863	CSD16	NYC	CAMDA20_MetaSUB_CSD16_NYC_005	new_york_city	40.71977234	-73.99464417	stainless steel	NA	27.22	2537210	40.71427	-74.00597	yes	8622698	11000	783.84	23.3	10	north_america	humid_subtropical_climate	metal	impermeable
CSD16_NYC_006	haib17CEM4890_HMCMJCCXY_SL335828	CSD16	NYC	CAMDA20_MetaSUB_CSD16_NYC_006	new_york_city	40.70441387	-74.01495616	stainless steel	NA	28.89	1950931	40.71427	-74.00597	yes	8622698	11000	783.84	23.3	10	north_america	humid_subtropical_climate	metal	impermeable
CSD16_NYC_007	haib17CEM4890_HMCMJCCXY_SL335840	CSD16	NYC	CAMDA20_MetaSUB_CSD16_NYC_007	new_york_city	40.6905838	-73.98521118	stainless steel	NA	28.89	4364381	40.71427	-74.00597	yes	8622698	11000	783.84	23.3	10	north_america	humid_subtropical_climate	metal	impermeable
CSD16_NYC_008	haib17CEM4890_HMCMJCCXY_SL335864	CSD16	NYC	CAMDA20_MetaSUB_CSD16_NYC_008	new_york_city	40.67478292	-73.97066076	stainless steel	NA	28.89	3144796	40.71427	-74.00597	yes	8622698	11000	783.84	23.3	10	north_america	humid_subtropical_climate	metal	impermeable
CSD16_NYC_009	haib17CEM4890_HMCMJCCXY_SL335781	CSD16	NYC	CAMDA20_MetaSUB_CSD16_NYC_009	new_york_city	40.66976846	-73.96318906	stainless steel	NA	28.89	2248953	40.71427	-74.00597	yes	8622698	11000	783.84	23.3	10	north_america	humid_subtropical_climate	metal	impermeable
CSD16_NYC_010	haib17CEM4890_HMCMJCCXY_SL335793	CSD16	NYC	CAMDA20_MetaSUB_CSD16_NYC_010	new_york_city	40.67350341	-73.9642169	stainless steel	NA	28.89	3519139	40.71427	-74.00597	yes	8622698	11000	783.84	23.3	10	north_america	humid_subtropical_climate	metal	impermeable
CSD16_NYC_011	haib17CEM4890_HMCMJCCXY_SL335805	CSD16	NYC	CAMDA20_MetaSUB_CSD16_NYC_011	new_york_city	40.67811195	-73.97202752	stainless steel	NA	28.89	2169153	40.71427	-74.00597	yes	8622698	11000	783.84	23.3	10	north_america	humid_subtropical_climate	metal	impermeable
CSD16_NYC_012	haib17CEM4890_HMCMJCCXY_SL335829	CSD16	NYC	CAMDA20_MetaSUB_CSD16_NYC_012	new_york_city	NA	NA	NA	NA	NA	2371135	40.71427	-74.00597	yes	8622698	11000	783.84	23.3	10	north_america	humid_subtropical_climate	NA	NA
CSD16_NYC_013	haib17CEM4890_HMCMJCCXY_SL335841	CSD16	NYC	CAMDA20_MetaSUB_CSD16_NYC_013	new_york_city	40.70479122	-74.01222742	stainless steel	NA	31.11	4327700	40.71427	-74.00597	yes	8622698	11000	783.84	23.3	10	north_america	humid_subtropical_climate	metal	impermeable
CSD16_NYC_014	haib17CEM4890_HMCMJCCXY_SL335865	CSD16	NYC	CAMDA20_MetaSUB_CSD16_NYC_014	new_york_city	40.70938211	-74.01228	stainless steel	NA	31.11	2579166	40.71427	-74.00597	yes	8622698	11000	783.84	23.3	10	north_america	humid_subtropical_climate	metal	impermeable
CSD16_NYC_015	haib17CEM4890_HMCMJCCXY_SL335794	CSD16	NYC	CAMDA20_MetaSUB_CSD16_NYC_015	new_york_city	40.71004379	-74.00688713	stainless steel	NA	31.11	4504626	40.71427	-74.00597	yes	8622698	11000	783.84	23.3	10	north_america	humid_subtropical_climate	metal	impermeable
CSD16_NYC_016	haib17CEM4890_HMCMJCCXY_SL335806	CSD16	NYC	CAMDA20_MetaSUB_CSD16_NYC_016	new_york_city	40.71856838	-74.00177003	stainless steel	NA	30	2449395	40.71427	-74.00597	yes	8622698	11000	783.84	23.3	10	north_america	humid_subtropical_climate	metal	impermeable
CSD16_NYC_017	haib17CEM4890_HMCMJCCXY_SL335818	CSD16	NYC	CAMDA20_MetaSUB_CSD16_NYC_017	new_york_city	40.72770531	-73.99379969	stainless steel	NA	31.11	3600851	40.71427	-74.00597	yes	8622698	11000	783.84	23.3	10	north_america	humid_subtropical_climate	metal	impermeable
CSD16_NYC_018	haib17CEM4890_HMCMJCCXY_SL335783	CSD16	NYC	CAMDA20_MetaSUB_CSD16_NYC_018	new_york_city	NA	NA	NA	NA	NA	3710177	40.71427	-74.00597	yes	8622698	11000	783.84	23.3	10	north_america	humid_subtropical_climate	NA	NA
CSD16_NYC_019	haib17CEM4890_HMCMJCCXY_SL335807	CSD16	NYC	CAMDA20_MetaSUB_CSD16_NYC_019	new_york_city	40.7614667	-73.9838294	NA	NA	NA	4877005	40.71427	-74.00597	yes	8622698	11000	783.84	23.3	10	north_america	humid_subtropical_climate	NA	NA
CSD16_NYC_020	haib17CEM4890_HMCMJCCXY_SL335819	CSD16	NYC	CAMDA20_MetaSUB_CSD16_NYC_020	new_york_city	40.77345688	-73.98212671	NA	NA	NA	1753735	40.71427	-74.00597	yes	8622698	11000	783.84	23.3	10	north_america	humid_subtropical_climate	NA	NA
CSD16_NYC_021	haib17CEM4890_HMCMJCCXY_SL335867	CSD16	NYC	CAMDA20_MetaSUB_CSD16_NYC_021	new_york_city	40.79415595	-73.97223473	metal	NA	NA	2822733	40.71427	-74.00597	yes	8622698	11000	783.84	23.3	10	north_america	humid_subtropical_climate	metal	impermeable
CSD16_NYC_038	haib17CEM4890_H75CGCCXY_SL263653	CSD16	NYC	CAMDA20_MetaSUB_CSD16_NYC_038	new_york_city	NA	NA	NA	NA	NA	5437955	40.71427	-74.00597	yes	8622698	11000	783.84	23.3	10	north_america	humid_subtropical_climate	NA	NA
CSD16_NYC_039	haib17CEM4890_H75CGCCXY_SL263690	CSD16	NYC	CAMDA20_MetaSUB_CSD16_NYC_039	new_york_city	NA	NA	NA	NA	NA	4417340	40.71427	-74.00597	yes	8622698	11000	783.84	23.3	10	north_america	humid_subtropical_climate	NA	NA
CSD16_NYC_040	haib17CEM4890_H75CGCCXY_SL263726	CSD16	NYC	CAMDA20_MetaSUB_CSD16_NYC_040	new_york_city	NA	NA	NA	NA	NA	4787687	40.71427	-74.00597	yes	8622698	11000	783.84	23.3	10	north_america	humid_subtropical_climate	NA	NA
CSD16_NYC_041	haib17CEM4890_H75CGCCXY_SL263678	CSD16	NYC	CAMDA20_MetaSUB_CSD16_NYC_041	new_york_city	NA	NA	NA	NA	NA	4330419	40.71427	-74.00597	yes	8622698	11000	783.84	23.3	10	north_america	humid_subtropical_climate	NA	NA
CSD16_NYC_042	haib17CEM4890_H75CGCCXY_SL263702	CSD16	NYC	CAMDA20_MetaSUB_CSD16_NYC_042	new_york_city	NA	NA	NA	NA	NA	3306946	40.71427	-74.00597	yes	8622698	11000	783.84	23.3	10	north_america	humid_subtropical_climate	NA	NA
CSD16_NYC_043	haib17CEM4890_HMCMJCCXY_SL335780	CSD16	NYC	CAMDA20_MetaSUB_CSD16_NYC_043	new_york_city	NA	NA	NA	NA	NA	2294130	40.71427	-74.00597	yes	8622698	11000	783.84	23.3	10	north_america	humid_subtropical_climate	NA	NA
CSD16_NYC_044	haib17CEM4890_H75CGCCXY_SL263654	CSD16	NYC	CAMDA20_MetaSUB_CSD16_NYC_044	new_york_city	NA	NA	NA	NA	NA	7507277	40.71427	-74.00597	yes	8622698	11000	783.84	23.3	10	north_america	humid_subtropical_climate	NA	NA
CSD16_NYC_045	haib17CEM4890_HMCMJCCXY_SL335782	CSD16	NYC	CAMDA20_MetaSUB_CSD16_NYC_045	new_york_city	NA	NA	NA	NA	NA	3457285	40.71427	-74.00597	yes	8622698	11000	783.84	23.3	10	north_america	humid_subtropical_climate	NA	NA
CSD16_NYC_046	haib17CEM4890_H75CGCCXY_SL263677	CSD16	NYC	CAMDA20_MetaSUB_CSD16_NYC_046	new_york_city	NA	NA	NA	NA	NA	7523497	40.71427	-74.00597	yes	8622698	11000	783.84	23.3	10	north_america	humid_subtropical_climate	NA	NA
CSD16_NYC_047	haib17CEM4890_HMCMJCCXY_SL335852	CSD16	NYC	CAMDA20_MetaSUB_CSD16_NYC_047	new_york_city	40.68802218	-73.98029371	stainless steel	NA	28.89	3012872	40.71427	-74.00597	yes	8622698	11000	783.84	23.3	10	north_america	humid_subtropical_climate	metal	impermeable
CSD16_NYC_048	haib17CEM4890_HMCMJCCXY_SL335791	CSD16	NYC	CAMDA20_MetaSUB_CSD16_NYC_048	new_york_city	40.74603044	-73.98214306	stainless steel	NA	22.78	8943037	40.71427	-74.00597	yes	8622698	11000	783.84	23.3	10	north_america	humid_subtropical_climate	metal	impermeable
CSD16_NYC_049	haib17CEM4890_HMCMJCCXY_SL335853	CSD16	NYC	CAMDA20_MetaSUB_CSD16_NYC_049	new_york_city	NA	NA	NA	NA	NA	2639338	40.71427	-74.00597	yes	8622698	11000	783.84	23.3	10	north_america	humid_subtropical_climate	NA	NA
CSD16_SCL_002	haib17CEM4890_H75CGCCXY_SL263659	CSD16	SCL	CAMDA20_MetaSUB_CSD16_SCL_002	santiago	-33.517162	-70.658681	metal	NA	7.8	4565640	-33.45694	-70.64827	no	6310000	9821	641	8.3	570	south_america	warm-summer_mediterranean_climate	metal	impermeable
CSD16_SCL_003	haib17CEM4890_H75CGCCXY_SL263671	CSD16	SCL	CAMDA20_MetaSUB_CSD16_SCL_003	santiago	-33.517162	-70.658681	metal	NA	7.8	3476735	-33.45694	-70.64827	no	6310000	9821	641	8.3	570	south_america	warm-summer_mediterranean_climate	metal	impermeable
CSD16_SCL_004	haib17CEM4890_H75CGCCXY_SL263683	CSD16	SCL	CAMDA20_MetaSUB_CSD16_SCL_004	santiago	-33.517162	-70.658681	metal	NA	7.8	4803124	-33.45694	-70.64827	no	6310000	9821	641	8.3	570	south_america	warm-summer_mediterranean_climate	metal	impermeable
CSD16_SCL_005	haib17CEM4890_H75CGCCXY_SL263695	CSD16	SCL	CAMDA20_MetaSUB_CSD16_SCL_005	santiago	-33.53737	-70.664267	metal	NA	7.8	3632551	-33.45694	-70.64827	no	6310000	9821	641	8.3	570	south_america	warm-summer_mediterranean_climate	metal	impermeable
CSD16_SCL_006	haib17CEM4890_H75CGCCXY_SL263707	CSD16	SCL	CAMDA20_MetaSUB_CSD16_SCL_006	santiago	-33.4445752	-70.65565	metal	NA	7.8	3471442	-33.45694	-70.64827	no	6310000	9821	641	8.3	570	south_america	warm-summer_mediterranean_climate	metal	impermeable
CSD16_SCL_007	haib17CEM4890_H75CGCCXY_SL263719	CSD16	SCL	CAMDA20_MetaSUB_CSD16_SCL_007	santiago	-33.444864	-70.6542072	metal	NA	7.8	6162164	-33.45694	-70.64827	no	6310000	9821	641	8.3	570	south_america	warm-summer_mediterranean_climate	metal	impermeable
CSD16_SCL_008	haib17CEM4890_H75CGCCXY_SL263731	CSD16	SCL	CAMDA20_MetaSUB_CSD16_SCL_008	santiago	-33.4452982	-70.6553474	metal	NA	7.8	3648818	-33.45694	-70.64827	no	6310000	9821	641	8.3	570	south_america	warm-summer_mediterranean_climate	metal	impermeable
CSD16_SCL_009	haib17CEM4890_H75CGCCXY_SL263648	CSD16	SCL	CAMDA20_MetaSUB_CSD16_SCL_009	santiago	-33.4450613	-70.6544269	metal	NA	7.8	3428431	-33.45694	-70.64827	no	6310000	9821	641	8.3	570	south_america	warm-summer_mediterranean_climate	metal	impermeable
CSD16_SCL_015	haib17CEM4890_H75CGCCXY_SL263672	CSD16	SCL	CAMDA20_MetaSUB_CSD16_SCL_015	santiago	-33.576457	-70.582326	metal	NA	7.8	4546905	-33.45694	-70.64827	no	6310000	9821	641	8.3	570	south_america	warm-summer_mediterranean_climate	metal	impermeable
CSD16_SCL_016	haib17CEM4890_H75CGCCXY_SL263684	CSD16	SCL	CAMDA20_MetaSUB_CSD16_SCL_016	santiago	-33.609427	-70.575897	metal	NA	7.8	4730548	-33.45694	-70.64827	no	6310000	9821	641	8.3	570	south_america	warm-summer_mediterranean_climate	metal	impermeable
CSD16_SCL_017	haib17CEM4890_H75CGCCXY_SL263696	CSD16	SCL	CAMDA20_MetaSUB_CSD16_SCL_017	santiago	-33.60955747	-70.57560024	metal	NA	7.8	3172389	-33.45694	-70.64827	no	6310000	9821	641	8.3	570	south_america	warm-summer_mediterranean_climate	metal	impermeable
CSD16_SCL_018	haib17CEM4890_H75CGCCXY_SL263708	CSD16	SCL	CAMDA20_MetaSUB_CSD16_SCL_018	santiago	-33.5767364	-70.5826207	rubber	NA	7.8	4054224	-33.45694	-70.64827	no	6310000	9821	641	8.3	570	south_america	warm-summer_mediterranean_climate	plastic	impermeable
CSD16_SCL_019	haib17CEM4890_H75CGCCXY_SL263720	CSD16	SCL	CAMDA20_MetaSUB_CSD16_SCL_019	santiago	-33.576825	-70.5820113	metal	NA	7.8	6087353	-33.45694	-70.64827	no	6310000	9821	641	8.3	570	south_america	warm-summer_mediterranean_climate	metal	impermeable
