# Supplementary material for: Origin Sample Prediction and Spatial Modeling of Antimicrobial Resistance in Metagenomic Sequencing Data
Source: Front Genet. 2021 Mar 4;12:642991. doi: 10.3389/fgene.2021.642991 (PMC7983949; doi:10.3389/fgene.2021.642991)
Supplement: Supplementary file 1 [file Data_Sheet_1.ZIP › Metadata_mystery.csv]

Sample	city	continent	City_Code	Lat	Long
Vg6MJjEpN1fW	bogota	south_america	ARN	4.62	4.62
dY0V3FEwpiaq	bogota	south_america	ARN	-74.06	-74.06
XGklaGnM8BXI	bogota	south_america	ARN	4.62	4.62
bHSZgWKL1x9U	bogota	south_america	ARN	-74.06	-74.06
GrZD0V3xeMkv	bogota	south_america	ARN	4.62	4.62
rP1u5afrVqwo	bogota	south_america	ARN	-74.06	-74.06
afWgiqb1CrJO	bogota	south_america	ARN	4.62	4.62
cupH4Mt93Bl1	bogota	south_america	ARN	-74.06	-74.06
kexjYBfjXR3Z	bogota	south_america	ARN	4.62	4.62
Begi5ms9HQE6	kyiv	europe	IEV	50.43	30.51
N6HxsNCeOpCu	kyiv	europe	IEV	30.51	50.43
syatOMVYSSCU	kyiv	europe	IEV	50.43	30.51
O3Byrj7fOgpd	kyiv	europe	IEV	30.51	50.43
VoFWzgsqkR2W	kyiv	europe	IEV	50.43	30.51
r2nmgQkfTTVo	kyiv	europe	IEV	30.51	50.43
RXA8KOX22npi	kyiv	europe	IEV	50.43	30.51
sUMZQLn3yBSB	kyiv	europe	IEV	30.51	50.43
6YwsuU6EHlT0	kyiv	europe	IEV	50.43	30.51
Vvw1JWzmLMWr	kyiv	europe	IEV	30.51	50.43
gfjfi52jRl7W	kyiv	europe	IEV	50.43	30.51
JsIgiVBXEHET	bogota	south_america	ARN	-74.06	-74.06
t5UkgIohWCOH	bogota	south_america	ARN	4.62	4.62
i2gwYJWjBeMX	bogota	south_america	ARN	-74.06	-74.06
VxRfsZ5CEipk	tokyo	east_asia	TYO	35.65	35.65
skcahSj00d0n	tokyo	east_asia	TYO	139.83	139.83
yVuBUyFA3BaG	hong_kong	east_asia	HKG	22.2	114.17
CAov7ffceNbk	hong_kong	east_asia	HKG	114.17	22.2
rFns8qLWHkEf	hong_kong	east_asia	HKG	22.2	114.17
hB7CJ4Jbvo9o	hong_kong	east_asia	HKG	114.17	22.2
5wCWl46pJ3MX	taipei	east_asia	TPE	25.1	121.59
VJcXyLAgaaSw	taipei	east_asia	TPE	121.59	25.1
EA3qOpmxgoy9	tokyo	east_asia	TYO	35.65	35.65
zci9FX1R8dn4	vienna	europe	ARN	48.21	48.21
ZsSiR4ZE2JJs	vienna	europe	ARN	16.36	16.36
KNBBwa0bAzXI	vienna	europe	ARN	48.21	48.21
0c85YsqS2gpP	vienna	europe	ARN	16.36	16.36
dR4u8mbA6LVO	vienna	europe	ARN	48.21	48.21
GygV1WRqtyU8	vienna	europe	ARN	16.36	16.36
Wx6qDJOH7Bkz	vienna	europe	ARN	48.21	48.21
tRmUyVw4oXy6	vienna	europe	ARN	16.36	16.36
W0t7uUvktyH9	vienna	europe	ARN	48.21	48.21
c1WayUd4P4wo	vienna	europe	ARN	16.36	16.36
ARIZDeTFYq3e	naples	europe	ARN	ARN	ARN
zodkO3pMdESI	naples	europe	ARN	ARN	ARN
4ivvQOFNh9oS	naples	europe	ARN	ARN	ARN
xxOFwvkyBumJ	naples	europe	ARN	ARN	ARN
MTN3qNdxExI1	naples	europe	ARN	ARN	ARN
XfHmeqrVr9BE	naples	europe	ARN	ARN	ARN
BGg78knbgGEO	naples	europe	ARN	ARN	ARN
vBp8Qw0FyfoP	naples	europe	ARN	ARN	ARN
WJ1s4xHVO6X8	naples	europe	ARN	ARN	ARN
TZG6O2U10dxp	marseille	europe	ARN	43.29	43.29
qAc94G6jDshS	marseille	europe	ARN	5.37	5.37
7LcbFAOI4m0c	marseille	europe	ARN	43.29	43.29
WNyUVzWyU5mb	marseille	europe	ARN	5.37	5.37
p1gqB8ZF37dy	marseille	europe	ARN	43.29	43.29
zi7665Qj11Lt	marseille	europe	ARN	5.37	5.37
zMShd6h9cgKX	marseille	europe	ARN	43.29	43.29
eOrR5FsEk0Kn	marseille	europe	ARN	5.37	5.37
xJynuC0oE7co	marseille	europe	ARN	43.29	43.29
hCNDvGTDxqEB	marseille	europe	ARN	5.37	5.37
skgN1DPY3tfx	hong_kong	east_asia	HKG	22.2	114.17
QMsho8YSU54N	hong_kong	east_asia	HKG	114.17	22.2
mUWBc0gzBK0r	tokyo	east_asia	TYO	139.83	139.83
PEIQYIGgdqRR	tokyo	east_asia	TYO	35.65	35.65
7mm7F8ebohvI	hong_kong	east_asia	HKG	22.2	114.17
a0pTYjAUGvLb	hong_kong	east_asia	HKG	114.17	22.2
bhDkIhhbsn63	hong_kong	east_asia	HKG	22.2	114.17
7XChw0bYwSvi	hong_kong	east_asia	HKG	114.17	22.2
hiBLpdVbSkOh	hong_kong	east_asia	HKG	22.2	114.17
0V1JrUr3qPfY	hong_kong	east_asia	HKG	114.17	22.2
vRfWohxWD0Hk	hong_kong	east_asia	HKG	22.2	114.17
klKodXilNzwr	hong_kong	east_asia	HKG	114.17	22.2
hYlkiU9h5dAk	hong_kong	east_asia	HKG	22.2	114.17
ONPzTKdGTXuB	taipei	east_asia	TPE	25.1	121.59
fSsPSaDvTDFo	taipei	east_asia	TPE	121.59	25.1
my9YP1uGBLAy	taipei	east_asia	TPE	25.1	121.59
16nKqloPqYql	taipei	east_asia	TPE	121.59	25.1
B9TwLHfoYhG2	taipei	east_asia	TPE	25.1	121.59
w6s878eMcnQa	taipei	east_asia	TPE	121.59	25.1
mxb4uDYFG1bv	taipei	east_asia	TPE	25.1	121.59
jYCnTTvl48gm	taipei	east_asia	TPE	121.59	25.1
xLuyUbkUQnQD	taipei	east_asia	TPE	25.1	121.59
3CtKjudk0Wt2	tokyo	east_asia	TYO	139.83	139.83
TCtAKW6dGptn	tokyo	east_asia	TYO	35.65	35.65
d0z9i0tIWKPV	tokyo	east_asia	TYO	139.83	139.83
0Ae1dHGe0DyY	tokyo	east_asia	TYO	35.65	35.65
TmoWLQAjWb1V	tokyo	east_asia	TYO	139.83	139.83
MNjYO4DHYxuY	tokyo	east_asia	TYO	35.65	35.65
PaJxnodc0WTC	tokyo	east_asia	TYO	139.83	139.83
D92WwTPqqCN9	tokyo	east_asia	TYO	35.65	35.65
uEFSltwT1KjW	tokyo	east_asia	TYO	139.83	139.83
PRIQj2M2oiJQ	zurich	europe	ZRH	43.47	43.47
gDu37tpc22jp	zurich	europe	ZRH	8.54	8.54
ThvUPMBYvXVR	zurich	europe	ZRH	43.47	43.47
aJvQ1zlMspQg	zurich	europe	ZRH	8.54	8.54
Tbw0MUSK9HWs	zurich	europe	ZRH	43.47	43.47
o7RBip4p0ah1	zurich	europe	ZRH	8.54	8.54
uhP8ZXxgiWms	zurich	europe	ZRH	43.47	43.47
rwVA6i8hcmVZ	zurich	europe	ZRH	8.54	8.54
ANCJV9G3edsg	zurich	europe	ZRH	43.47	43.47
hS8PZiES2QLb	zurich	europe	ZRH	8.54	8.54
j9lzr0Wx8GUE	zurich	europe	ZRH	43.47	43.47
5lEou6P7Wfid	zurich	europe	ZRH	8.54	8.54
Enr7963z6VQq	zurich	europe	ZRH	43.47	43.47
a0ghpkzgxC4G	zurich	europe	ZRH	8.54	8.54
rGz7x57VZV9x	krakow	europe	ARN	50.04	19.94
02PZhMkKl7dw	krakow	europe	ARN	19.94	50.04
JJJLkfFvjdMI	krakow	europe	ARN	50.04	19.94
31beLPOsFfz4	krakow	europe	ARN	19.94	50.04
UxXOlUEQSjrq	krakow	europe	ARN	50.04	19.94
dEmHncBV3Tbr	krakow	europe	ARN	19.94	50.04
noLZHLgBvrJ0	krakow	europe	ARN	50.04	19.94
nOmMiNducIR9	krakow	europe	ARN	19.94	50.04
olysovbovB0X	krakow	europe	ARN	50.04	19.94
ekePQoNSVvS7	krakow	europe	ARN	19.94	50.04
k0Q1rK31GiLF	krakow	europe	ARN	50.04	19.94
h9xdcexvJFaX	krakow	europe	ARN	19.94	50.04
AGs7OW0bRhDc	krakow	europe	ARN	50.04	19.94
zW2Svnuo1k7k	krakow	europe	ARN	19.94	50.04
Jay2jVrjomqu	krakow	europe	ARN	50.04	19.94
