# Supplementary material for: Origin Sample Prediction and Spatial Modeling of Antimicrobial Resistance in Metagenomic Sequencing Data
Source: Front Genet. 2021 Mar 4;12:642991. doi: 10.3389/fgene.2021.642991 (PMC7983949; doi:10.3389/fgene.2021.642991)
Supplement: Supplementary file 1 [file Data_Sheet_1.ZIP › Mystery_counts.csv]

	Vg6MJjEpN1fW	dY0V3FEwpiaq	XGklaGnM8BXI	bHSZgWKL1x9U	GrZD0V3xeMkv	rP1u5afrVqwo	afWgiqb1CrJO	cupH4Mt93Bl1	kexjYBfjXR3Z	Begi5ms9HQE6	N6HxsNCeOpCu	syatOMVYSSCU	O3Byrj7fOgpd	VoFWzgsqkR2W	r2nmgQkfTTVo	RXA8KOX22npi	sUMZQLn3yBSB	6YwsuU6EHlT0	Vvw1JWzmLMWr	gfjfi52jRl7W	JsIgiVBXEHET	t5UkgIohWCOH	i2gwYJWjBeMX	VxRfsZ5CEipk	skcahSj00d0n	yVuBUyFA3BaG	CAov7ffceNbk	rFns8qLWHkEf	hB7CJ4Jbvo9o	5wCWl46pJ3MX	VJcXyLAgaaSw	EA3qOpmxgoy9	zci9FX1R8dn4	ZsSiR4ZE2JJs	KNBBwa0bAzXI	0c85YsqS2gpP	dR4u8mbA6LVO	GygV1WRqtyU8	Wx6qDJOH7Bkz	tRmUyVw4oXy6	W0t7uUvktyH9	c1WayUd4P4wo	ARIZDeTFYq3e	zodkO3pMdESI	4ivvQOFNh9oS	xxOFwvkyBumJ	MTN3qNdxExI1	XfHmeqrVr9BE	BGg78knbgGEO
Micrococcus luteus	2029.05439770407	1031.64813496904	1027.43670071183	1869.08002919094	4493.43362076913	1445.81170771705	1455.50389700739	1060.41333612852	1342.2388950289	12259.3471506642	24373.6501610392	9880.26057843597	11890.915798569	22963.3347799431	915.876328178185	1167.65146013236	6438.71154128434	9567.67207326688	9911.94862759769	1414.41900501793	59.246794784093	723.822920428364	90.0069350343444	943.951265613843	2254.62557760317	28777.667515209	6104.58220365644	4606.96693822543	14549.0569509779	6694.46927217562	485.132925872896	2329.72886368591	10489.2645542474	14202.1782407422	4575.30021671481	34607.9474143573	10476.8148836334	1875.45186735872	4987.70544784969	12100.3373483006	7039.92263453621	35058.2305529019	2358.24732774942	281.502962860825	609.160672534411	6639.73687531417	1544.36937191409	7315.27031637907	333.683643825391
Paenibacillus tyrfis	1324.79876962113	791.34129509972	550.273875286783	1626.80707555207	2789.99316017248	1086.1195688084	2452.94690438003	374.585062640912	584.302772791027	4084.06796177827	3733.29228895027	2915.85930779208	825.995359358465	3931.73979688304	2984.22484266458	2066.82160728251	1808.14999079183	1938.189833024	2216.83515606771	136.627722680304	58.7709169143413	120.242914341313	76.2808774416069	859.295768187766	3803.7164406118	5281.96056435259	372.288563342846	5047.27811023597	423.644026462901	454.581284210498	647.575625033957	2959.80334905455	1622.46557899402	4214.25826176875	1610.25900901846	3168.32033294648	3332.31972125108	97.5493951721682	1421.35873946959	839.607752292584	7218.36027755019	1148.70797085936	837.03507259829	1551.46902405451	2617.68235063735	2485.4697723573	3575.28218107042	3264.02375664915	1294.31413391034
Lactobacillus rossiae	1434.30638283375	886.263308147359	636.486684083919	1477.6023906891	2750.09014381015	1173.25810154948	2626.62697238471	404.648327324968	633.705403263856	3662.61530734087	3047.62731263539	2716.22706110313	874.149296622428	3584.06794408876	2699.87873426024	1822.89956810763	2004.77267497569	1883.40001442261	2457.76375621997	227.825880002889	62.5779398723553	126.156500292525	69.3053399764452	816.260197589895	3710.32469197941	5317.34046684213	362.446841978267	5973.58173215759	369.599822770744	609.893772937818	582.818062530561	2864.95656455024	1683.18243555408	4256.78454013106	1843.08270317118	2990.2871303639	3378.10026695518	110.714247175492	1792.88574896965	799.591466765741	4045.91423601804	940.762024064852	945.69309082337	1718.01089669313	2685.36686980784	2581.27579007256	3728.16556882506	3426.88631935123	1717.00874973555
Alcanivorax hongdengensis	1901.0521653711	1101.25761120398	873.450595693306	2196.87073950044	3638.09315713148	1596.01102073127	3404.77860417387	717.981497748631	1139.31799266331	2277.94971742746	1647.64270427904	1601.05061844534	609.302641670631	2156.42859820813	2280.07445059855	1589.33586210319	1270.06573427281	1439.84420353934	1592.46503833977	65.6016484829746	81.6130546624253	113.146611199859	92.9321604229606	747.74303913802	2787.1513891265	4064.08652255828	166.969893495606	3697.7686406278	158.78276374018	256.182105062052	490.072061996037	1040.10443068728	929.138938767692	2918.96537721448	1057.35517317468	1466.03025893771	1980.11360295415	118.052033538	1179.33032703084	370.793104423048	2734.71619851347	470.494768020826	910.701525632242	1453.36439867427	2670.90998221803	2686.78902544177	4181.87262024473	3555.56386889209	1249.16364086696
Pseudoalteromonas agarivorans	1491.89927570853	859.328172821021	665.278203719735	1725.29201605567	2865.776711409	1224.85328540932	2668.50497009051	512.200862478088	783.36158026624	2664.43796788388	2070.09420013394	1758.91365659629	577.847247167558	2453.39268659176	2159.86982751217	1470.21503064312	1373.24397448811	1516.38880305598	1691.46479040234	50.5149644649262	56.6294665004584	117.483240897414	68.8553053012735	694.514833398547	2784.94745405553	4075.59218190447	177.490354264638	3862.78471057691	180.668433003947	289.248634920126	465.376381380335	1269.77956731772	1011.66255366975	3058.37483109394	1120.28049591866	1825.45002922	2328.29775330922	79.2049292658976	1199.87148380609	475.422841809749	2829.51119636465	598.356498981998	782.706063485749	1279.74281080203	2268.0885234655	2422.16183113577	3523.73258612313	3269.82875888407	1068.99167338907
Enhydrobacter aerosaccus	3596.06778440141	1216.29984582069	1630.76461218147	2143.19644692597	1812.85195707401	1810.9090563634	3149.12803678382	1210.24736118488	1575.25195341541	3569.37689672493	1697.58367568824	1106.26977319013	5045.28994301137	1317.8624303746	487.118872590063	516.747169293089	2697.04026404285	3639.49427385966	2930.85991651897	47.9722649113225	10.7072520694144	374.527110243435	11.7009015544648	75131.6124012659	2240.57549152573	7339.74773841884	1744.6996391482	1727.43651761355	19303.8302601089	977.299660249756	110.856166319372	2139.74345841727	1564.31422341537	2225.4353188096	1152.79191266972	1115.75602988397	1203.94435101666	112.009150651229	535.409716815594	2018.06900496385	675.115635956938	2599.0968229545	813.093475362255	394.104148005155	643.988629000779	1350.99146566747	819.144248477522	2543.23597914585	197.802159999587
Cyanothece sp. CCY0110	636.279791140591	393.317879705089	289.856197681927	699.407219143109	1260.48479912291	530.365731232334	1235.88788578279	193.883942293965	313.95613046414	1244.05605132323	1039.75465065062	975.126743442157	294.748696639904	1329.19076072166	1228.40834820278	809.453616302947	779.482403437821	717.102037576953	973.935613948861	45.9381052684396	25.9353439014704	43.3662969755556	33.3025659627074	355.043457432441	1508.59355607954	2407.27157670679	100.792801561372	2296.54071982827	125.06096722152	194.057109571124	219.51716102846	844.574136478394	564.196424161974	1650.21144832993	606.390360176157	1027.65398271554	1236.70474152052	39.926190501883	686.789111311412	237.894981847658	1208.4370734474	287.575138674238	385.52110421102	684.035343286963	1173.96498541826	1144.1855243438	1782.3448992735	1521.87808592306	661.347221911663
Neisseria polysaccharea	990.922224448426	697.392841160262	757.637516708786	1570.34237633	2083.64541085545	1336.72474755623	2046.99003514668	1647.53121113479	2932.13462490369	409.421891777274	582.917567923815	343.367464304986	156.50029610788	481.184317598912	521.439364974727	333.805639911927	572.347219307491	303.358333873846	349.273461554074	37.6319533933343	25.2215270968428	39.8181454048283	25.876993822374	181.202402517354	635.008792323474	857.171621291223	26.8102064759205	378.933243553859	44.664631150543	75.1512042228965	114.69771663737	223.546575170162	308.501493014675	546.446689632989	238.486973199686	246.319910422472	365.614358123149	19.2077348900951	154.058675814328	75.2599865413117	507.830345631325	116.258620144411	852.075306759388	296.673781218594	772.457789173894	709.470994622623	951.549030020224	878.49033821878	554.706057390147
Lactobacillus iners	33.2578677164256	35.6971672999669	19.7335134582562	18.7121386956851	46.6607852624001	47.8279164669059	49.9938887340557	36.3331434149554	17.7012682475938	12.7826853263796	26.607894603264	10.7494286678663	4.27172024115802	51.2472087128886	4.47658596321705	4.84502680552848	3.11481479895233	7.25159363841862	4.08848533591726	1.69513303573578	19.5109926598218	13.4041281560808	3.60027740137378	8.49386261800099	59.2307550323414	0.862924450964318	2.71495761781474	2.81734753571642	4.4664631150543	4.67607492942467	0	0.875508780039801	56.8686050879443	10.8713794309664	15.9410817618084	4.87762198856381	9.03010763888306	1.07908622978062	4.91201575060178	12.8492659948581	0.796596620598156	9.55550302556802	77.6567192399586	16.5193355451263	14.1283219627722	41.3611882647335	70.6158834894415	11.6100044698517	3.01003286955894
Cutibacterium acnes	7086.52155961554	2037.0101740172	2219.04976339194	8326.08101174236	33725.9328898843	8441.13587370547	4406.9288283429	2220.0193691023	1383.27365323924	124448.4647243	87654.1825154203	26296.7880400014	21731.0175431784	81785.1506627478	565.873625646659	401.134805519789	21276.9105397935	35848.6560178357	29003.1309036633	1209.3079076939	1302.23979057567	3750.39621025873	683.602671585846	271.803603776032	2899.27658586214	45213.2142497591	11427.9353527867	5478.33228320058	4609.83658104755	17037.947016063	2621.58369558238	47226.1109403869	13871.4500147409	92244.2939646578	17844.7825258896	135117.140664826	125944.591259528	836.93927981785	8612.32652490738	18389.8694918409	57810.6099500494	41340.7462802361	2281.51143917238	1314.80425767332	1249.86364526478	32911.2663234251	15522.4304292316	87752.2837846293	598.566536346577
Paracoccus yeei	450.360198930719	447.837189763221	450.635807333621	532.475244989497	158.324871373109	320.709111103431	286.166317656299	509.789370658511	316.691781011496	682.74578096192	639.408174927667	687.349181676708	633.379610302612	563.179851539534	1107.3747277158	950.794743112502	413.491664560922	686.081331457051	528.582747000731	293.76655509301	11.8969467437938	96.5885705364647	28.5772018734043	402.89221684718	491.202028942626	421.107132070587	433.375109743677	373.902265811508	868.503752722309	385.108170973332	94.9411721448089	479.195138941784	2032.94573601978	2085.38637202244	790.342053664393	1032.83645607839	517.446167958322	945.926989025693	1671.64826930707	4518.53616756324	654.802422131685	1741.37667042137	530.705405398769	412.309130034478	912.426746293451	1301.1892185732	427.579174528568	1190.99295853229	265.742901912489
Microbacterium sp. KROCY2	1436.41541834747	534.159430688595	1523.84778926419	1109.59699634063	1507.94786027315	991.118912812493	1039.80795854013	1067.32627934464	1148.00770616667	2733.61485317958	3010.37626019082	3376.85623437686	10221.4498606837	2582.05015267622	1088.3077875021	1261.37766833586	1912.49628655673	2748.35398896066	2051.25149996306	1363.22598733871	13.0866414181732	47.308687609697	25.2019418096164	9480.0000679509	1553.77422503444	672.505788784859	684.848059093767	1436.24352588629	3779.52108795895	1771.89839289985	274.945244188146	588.633736446759	1449.08047100033	878.98300163902	1357.29921158766	2091.28042759673	890.830618700975	1751.78858542586	1568.04939165801	1268.77323652084	598.642360379515	1978.67166222298	723.159013949971	179.689915215353	656.802688455387	3350.67830238489	557.512400149141	4716.56431587726	129.861418086686
Staphylococcus hominis	355.291367312059	203.311593758448	96.8883160778316	425.947367678096	635.230276606744	231.932636017599	221.726142891948	187.774829684371	121.334147806234	243.998905200598	191.576841143501	242.629961360411	72.6192440996864	175.589120379424	32.8282970635917	27.7336017144044	117.97361051032	259.445905730088	156.530581432261	14.4086308037541	28.0767943153533	331.160813267879	47.9286929057884	31.4272916866036	314.611731381088	337.691101810703	15.2716366002079	24.5511713826717	29.032010247853	14.6962354924775	32.3787812516978	18.6775206408491	240.943300504185	424.303544261542	250.023282369415	145.718956908344	135.241612080016	6.90615187059598	62.2932906553589	55.0682828351061	104.354157298358	76.2165122277449	218.543810667394	85.6308413971852	212.910526322707	879.558330037803	496.076581513327	665.962756395661	166.841821912695
Staphylococcus epidermidis	642.282430679653	286.388637656552	256.212174736703	492.42470251803	2187.26453398989	465.830802848906	560.483434411345	472.813162758335	485.819353086232	351.147885142309	266.488298257306	323.097113102724	55.920701338796	424.542665863614	37.1390835466896	17.7094083236558	136.662499304034	375.471403944786	163.247378769839	7.11955875009027	93.5100014062191	4396.55403519451	144.686148067709	43.6018281057384	219.56703144547	1617.9833455581	38.68814605386	21.5325847372612	141.586880747221	29.0584656328533	120.734438565653	48.152982902189	144.950805449723	463.952104539185	136.128448202811	238.088923316771	300.933587128359	9.7117760680256	43.7615948689977	67.1833050588294	142.989093397369	82.8143595549229	178.948092161644	100.801659754954	111.712313194013	998.999312475758	539.85842927678	1736.66316861532	59.3406479998762
Staphylococcus warneri	100.098070151388	73.6659725190225	35.9085244896137	49.242470251803	216.248604802296	81.4057345344255	56.6489193772255	78.9361655608101	54.3911697062426	46.9951666411013	56.8999592285184	33.4767921370693	20.9702630020485	63.1149833621891	18.5695417733448	22.0532254596469	107.850462413725	69.6958721914679	43.8052000276849	6.61101883936953	7.61404591602802	298.833210067919	25.6519764847882	10.7588926494679	81.5455976259211	69.8968805281098	30.5432732004158	19.1177154209329	39.3048754124779	16.0322569008846	9.32947934370954	15.4673217807031	41.2618074510273	151.240072671974	26.8481377040983	76.5176949455947	36.3304330587621	7.1219691165521	16.5222347974787	27.9012633031204	17.1268273428604	78.7191439725366	73.0525659253366	8.7653617178221	38.7707439908632	85.2546941783283	57.905024461342	240.262592501098	7.3100798260717
Alcanivorax nanhaiticus	234.589642526592	153.822339092584	138.134594207793	308.750288478805	456.632098533419	239.630965037957	417.806070134609	214.78353806363	322.645843967504	242.495059868083	235.786881407386	184.8901730873	79.6093317670359	247.874656879709	233.777266968002	156.878626565215	185.331480537664	144.629006455127	167.919933439459	15.7647372323427	19.2730537249459	16.9522797268081	19.351491032384	87.2036562114768	310.203861239146	404.99920898592	28.8464246892816	319.768945303814	31.4885649611328	41.0826583085167	66.9527341136803	110.605942545028	123.785422353082	313.031778321063	112.426576635912	173.155580594015	211.682523255677	44.4583526669616	114.092729479887	57.2710141485103	315.053963446571	65.2959373413815	108.964961779389	164.181967560745	320.351486365184	282.353417848028	431.463048120488	399.900153961559	164.261793738788
Eubacterium ramulus	114.212384743237	65.7152398022117	47.3927823218775	114.242530984183	181.011666966207	88.7764750858323	190.561121343446	36.1723772936502	55.3566934288386	227.45660654293	266.07894603264	184.275920020565	44.6588934302884	260.012153680129	189.674605256308	124.132928155436	98.1166661669985	104.342375130579	144.55716009136	8.64517848225247	4.52083976264164	11.038693775596	4.27532941413136	74.7459910384087	255.105484464875	412.190246077289	20.7015518358374	408.314153569187	25.2355166000568	36.4065833790921	21.951716102846	160.509943007297	124.213005849984	280.737386482015	111.587572332658	212.786259251096	238.562843669097	10.5750450518501	129.27532361811	75.2599865413117	362.053164061862	63.0208175733891	73.973396588261	127.43487420526	197.139376224728	176.84018247881	301.176743082468	293.475112987919	159.531742086624
Paracoccus sanguinis	655.098877263056	500.247121753627	590.711402865177	494.88682603062	166.369834349385	305.47624729719	306.456045226939	483.262960643167	337.933302908608	372.577681130651	561.221900016538	565.419947929768	466.78252089745	817.258117895013	1304.01291113712	1116.69514372939	662.676848477109	1122.78841501515	766.298965817634	216.298975359885	6.18641230677277	24.4428219316768	18.6764390196265	1394.69224187576	395.606345239266	1090.44886453524	2443.12248633104	861.504628600142	1547.18282305481	539.752648996448	57.6232547699707	759.066112294507	562.058506677465	616.151416572715	315.255866947342	456.362507305001	307.023659722024	1008.29817310701	618.467437689406	906.423935465847	201.937243321633	911.41297905775	540.527599136629	488.837480417002	907.169696260792	2620.10466068843	296.233631238207	685.635263969577	152.221662260552
Corynebacterium ihumii	114.86131874746	58.2512866394914	55.3185377272427	155.606205995698	330.808877584464	60.1124840525838	51.2924312985767	36.9762079001758	40.7129169694656	3842.70078590957	3549.49314007542	2361.49591506354	2664.77675407512	3490.20463549883	46.423854433362	88.5470416182791	402.20046091472	562.804239603934	569.467600359903	386.998872058478	10.4693131345385	108.415742438889	14.626126943081	96.5469050912779	692.311104168716	8720.42685996174	122.173092801663	190.372197770552	401.311710887629	323.985191538709	64.7575625033957	508.962437463137	1929.04294627264	3804.6630543844	2006.47879122972	4002.69854436517	5770.02877874304	82.8738224471518	1843.34554713492	2718.17044074084	991.364494334406	4846.91515373098	565.390027035588	107.207116394901	318.380092602936	2373.62574286593	1046.17431389608	2169.78083536562	177.591939303977
Corynebacterium pseudogenitalium	192.571165753157	124.29104614443	87.0215593487035	190.404218306972	1347.69219778574	162.647674834375	125.6339931174	89.0644312030322	68.874025545183	4510.78407487947	2879.38354829783	2038.39880196082	1743.63853479996	3084.27279806253	83.5629379800517	85.7068534909003	473.841201290624	981.785205379232	649.485099077141	348.519352147276	12.3728246135455	128.916173736424	21.8266817458285	203.286445324157	1724.57919303468	27294.588025485	2146.51336658478	365.852701423747	530.392494912699	640.62226533118	114.69771663737	1246.72450277668	2168.06212104076	4807.38793366412	992.33233967257	5166.31624001193	3169.35777874472	87.1901673662742	1226.44102354798	2010.72656725251	1346.24828881088	2773.59850915952	417.443233859066	103.498694129669	216.853313847201	1696.23077179555	695.919531788446	4381.48668687237	253.702770434253
Staphylococcus aureus	50.130151826222	43.4856401654142	18.7630127963747	70.2525908925723	502.005689719615	87.4661212100266	152.903386972339	41.7991915393292	32.1841240865341	38.3480559791387	29.8827124005888	39.9264493377891	15.1451899459239	69.8580371402008	19.0669402137023	10.6924729501318	30.7587961396543	45.1210270834936	29.4955013519745	3.0512394643244	11.421068874042	238.514633365556	35.1027046633943	12.7407939270015	141.327336426005	237.016582531533	6.78739404453684	11.8731074719478	4.4664631150543	8.35013380254405	5.4879290257115	12.5489591805705	178.729901704968	52.4384184317204	17.6190903683145	16.7668255856881	29.4003504521774	3.02144144338574	6.02838296664764	65.7148175165599	4.77957972358894	11.8306227935604	19.6443874757208	21.9134042945553	32.199431450039	90.7413824175277	138.407131639305	59.0175227217462	6.88007513042042
Staphylococcus cohnii	122.324059796024	94.2729736421852	55.1567876169292	144.772862540301	204.342059597408	139.716482007777	88.138576566858	65.914109735096	59.8624708009534	14.2865306588948	31.9294735239168	50.6758780056554	24.4653068357232	31.827213832215	24.3725235775151	22.7215050190301	40.8819442362494	74.9331342636591	38.5485760243627	2.88172616075082	3.56908402313813	162.426494126626	9.45072817860616	8.49386261800099	533.352287174944	10.3550934115718	11.5385698757126	26.1610842602239	18.9824682389808	14.6962354924775	12.0734438565653	3.5020351201592	47.247976407653	52.1186719778684	47.6134942096118	19.8153393285405	16.3801952519274	7.76942085442048	18.5316957863613	9.17804713918435	9.95745775747696	17.0633982599429	125.539913712028	48.8837480417002	90.3555474363338	119.863035379432	88.6229337792491	255.7425984609	33.5403662607996
Brachybacterium muris	338.581316703318	199.417357325724	558.523130912775	324.672020526888	243.440579662108	271.734634995195	389.887404997409	401.754537141475	362.232316593941	734.628444933696	1333.66954796053	1726.35824405933	5083.34708697805	2011.0483587542	150.545927948188	162.057793150435	281.501387455317	317.861521150683	393.662730915462	614.146698847072	10.2313741996626	21.6831484877778	10.8008322041213	6687.50116790611	194.497270013177	588.514475557665	632.245755248607	271.672798086941	551.161548397701	280.56449576548	104.270651488518	96.5978020643913	422.024911442113	249.402234004524	323.226407828246	937.113124552821	207.90247819754	316.388082571678	418.860979460406	317.560431015779	123.472476192714	980.349108027919	445.068153746799	106.195728504383	325.608536397843	617.463453380665	171.596596879343	605.977733301427	132.011441564942
Staphylococcus haemolyticus	345.070656745547	236.737123139326	46.4222816599961	114.570814119195	317.293339784321	116.457700712226	160.370006718335	59.4834648828915	53.4256459836466	31.5807519828201	29.4733601759232	45.7618534717737	18.251895575857	54.4838745263342	18.9011407335831	17.7094083236558	33.0949072388685	100.71657831137	35.3361946889991	3.55977937504513	31.4079394036156	1197.30403558875	55.5792823837077	18.4033690056688	73.0053492259091	175.461305029411	3.39369702226842	11.2693901428657	14.5160051239265	6.68010704203524	3.2927574154269	4.08570764018574	41.90318269638	86.9710354477314	36.4966871915086	23.4735558199633	19.9502378068347	2.37398970551737	13.1731331493411	17.621850507234	8.76256282657972	18.4284701207383	80.72615478304	50.2322652290574	71.6273066949846	226.642429573081	129.580146203125	222.525085672158	36.1203944347072
Corynebacterium aurimucosum	67.4891364391856	47.5421364495013	75.0520511854989	52.6894431694292	367.011210977706	73.379817045116	43.9881293731464	31.9924581397173	30.7358385026401	1892.58935097043	3309.20338419671	1329.55076294838	1128.12248186946	1410.64685036004	35.4810887454981	42.101612241144	179.491202789628	247.76278264597	270.424101504241	163.410824644929	6.18641230677277	60.3185767023637	10.1257801913637	150.907625846484	648.783386517042	3830.23399634695	1798.32005210004	147.910745625112	221.759893662446	229.461676893911	77.9285921651033	308.762763094036	1608.14153184781	2347.57846418104	410.902357518192	2531.18096069033	1151.4437252092	58.2706564081536	604.847757653646	1224.71861025276	335.765475582123	1124.36418934184	143.3426398619	95.0704617086859	91.6698099444987	816.250388816272	235.15089201984	1836.63820710571	72.2407888694145
Streptomyces catenulae	30.0131976953109	21.5805602313436	31.8647717317743	20.6818375057573	9.9757540905821	23.5863697645016	16.2317820565116	25.0795149235975	21.2415218971125	13.910569325766	12.6899189646336	32.5554125369665	36.8921293554557	19.689717031794	22.2171303359661	28.4018812737876	24.5291665417496	22.9633798549923	18.3981840116277	62.211382411503	4.52083976264164	5.12510782438384	5.62543343964652	12.7407939270015	21.2128750580944	2.30113186923818	22.3984003469716	16.0991287755224	20.0990840177444	17.7022836613934	46.0986038159766	11.6734504005307	30.7860117769323	13.749097515634	35.238180736629	16.4619742114028	14.4901727228589	34.746576598936	40.1892197776509	34.8765791289005	9.95745775747696	30.0315809374995	31.6151860937381	25.2846972629484	19.3853719954316	16.460064717598	15.5354943676771	10.9650042215266	22.3602441738664
Streptomyces sp. NRRL WC-3773	25.9573601689175	19.7957018663453	29.7620202976978	24.6212351259015	6.27507112149519	18.6725427302304	15.7448285948163	23.6326198318515	22.3679662401412	16.5422986576677	13.0992711892992	28.8698941365552	32.6204091142976	15.3741626138666	26.1963178588257	29.7384403925541	21.0249998929282	18.1289840960466	24.5309120155035	62.0418691079295	2.85526721851051	6.30782501462627	6.75052012757583	12.7407939270015	26.9982046193928	3.45169780385727	13.9141577913005	10.0619554847015	20.5457303292498	21.3763425345128	34.5739528619824	7.29590650033167	40.6204322056745	15.0280833310418	32.5114167510565	17.6813797085438	14.9101777293185	43.379266437181	43.3150479825793	30.8382383876594	7.96596620598156	26.8464132623102	26.7040892248079	34.0500589807705	22.6710282658438	11.8174823613524	16.947812037466	8.38500322822624	16.7701831303998
Leptotrichia sp. oral taxon 879	53.6992888494481	33.1010096781511	51.5982851900305	53.5101510069593	99.1139438677189	228.001574390182	96.0921497745487	16.0766121305112	22.2070456197085	112.412438605514	100.700647267738	73.7103680082261	22.523615817015	131.624409746788	102.629878193754	67.3291656078612	55.2879626814039	55.1926849146306	70.9644240448495	3.0512394643244	3.33114508826226	3.54815157072728	2.47519071344447	40.4874118124714	139.949877006648	259.452618256605	14.5928971957542	185.944937357284	9.15624938586132	13.6942194361722	12.6222367591364	77.0447726435025	48.9583103952603	134.613257071672	56.4230393937691	108.83194061983	111.511329215044	4.10052767316636	45.1012355282527	17.9889723928013	182.420626116978	26.8464132623102	37.4471136255927	50.9065238227361	94.9554662149108	83.5664824124209	142.291005231225	148.350057114772	49.4505399998968
Paracoccus sphaerophysae	517.687101868849	547.302478649037	711.053484938477	565.960124760723	180.046271409054	357.071431157038	346.548546906523	564.932150266164	397.152091227831	472.207434409786	518.649268651315	936.735926771206	619.399434967914	757.110078195149	1542.10096458822	1439.97538058103	876.820365905081	893.557482778472	931.590587255432	235.114952056552	4.75877869751751	14.1926062829091	20.9266123954851	1571.93084183805	468.611694465175	234.140167694985	474.438843713125	679.986951656127	3361.46014038987	583.507350121778	117.990474052797	814.515001697028	541.534498826176	564.67223750255	380.698202601081	391.12431320796	260.403104005	1096.13579221116	681.430548674392	944.971733450421	218.267474043895	776.270864839002	515.358227683362	565.702960096365	1087.22365987938	3074.23362571754	291.643598811393	709.500273157605	179.311958086582
Acinetobacter lwoffii	8234.16134608381	10441.745954943	1114.62001017085	2036.50442804707	1876.56806384611	1645.47687954294	2435.9035332207	458.022679598265	717.866887750143	2312.16219874218	1151.09845575967	1238.64130907157	10306.1075890993	1183.27107696549	51.7294377971748	51.791665852201	58.4027774803562	256.62584153737	74.4688400470643	21.8672161609915	15.4660307669319	33.5103203902021	15.9762309685961	26409.4007806426	457.867510994192	26.7506579798939	31.5613823070963	100.015837517933	214.390229522607	109.553755489378	51.0377399391169	10671.8683561651	390.811316168279	1548.53207600501	373.56666602343	273.451682733858	437.645216730983	64.7451737868373	229.301826175819	374.464323278722	178.437643013987	785.371343910972	1316.4809044276	377.24768316319	655.159860320181	1717.75547181087	966.731444970454	1554.77309858764	393.884301216569
Streptomyces lydicus	22.0637561435799	15.2524260281677	21.1892644510784	14.4444579405289	6.91866815959726	12.6121560546293	11.3622474395581	18.8096361926981	13.3564114959117	15.4144146582812	13.9179756386304	26.720008402982	31.0670562993311	18.6108284273122	20.7249350148938	21.3849459002636	17.5208332441069	16.1146525298192	9.92917867294191	55.2613369649863	4.28290082776576	3.15391250731313	4.95038142688894	6.79509009440079	12.1216428903396	3.73933928751205	15.6110063024347	8.0495643877612	14.0693588124211	16.0322569008846	20.3053373951325	10.2142691004643	26.296385059463	10.5516329771145	24.5408758701523	9.45039260284237	13.2301577034798	29.1353282040768	39.5193994480234	22.0273131340424	6.77107127508433	22.9787096567231	12.5846857266336	20.2277578103587	18.399675114308	10.5513235369218	18.3601297072548	8.0625031040637	15.480169043446
Mucinivorans hirudinis	48.5078168156646	31.8029308672432	32.0265218420879	51.2121690618751	86.081103846152	46.3537683566246	81.9704993853836	22.3464908614106	25.1036167874966	167.302793242321	151.460323126272	122.850613347043	53.5906721163461	159.675513463316	89.8633182245794	71.6729827438523	71.2513885260346	86.2133910345325	80.0174987172377	7.79761196438458	7.37610698115214	11.4329328390101	3.60027740137378	77.0110210698756	136.643974400192	165.10621161784	17.307854813569	174.474308104724	29.9253028708638	28.7244602807515	21.4029232002748	120.820211645492	66.2754420197847	131.735538987005	66.2813399569926	120.721144216954	159.391899951447	25.0348005309104	43.0917745393701	42.5861387258154	283.588396932944	69.3911529237678	36.2193394083602	52.2550410100933	97.9125568582818	94.5398588908195	138.760211056753	121.582546809281	43.8604789564302
Haematobacter massiliensis	157.204262523007	121.208108968524	109.343074571977	132.626386544856	135.155378001435	118.095643056984	95.9298319539836	125.076042375377	72.253358574269	69.9288079619587	178.477569954202	150.184874816761	203.100880556877	200.943002584747	113.904242841856	109.263707959159	70.8620366761656	120.054161347153	72.7166320459569	100.690902322705	9.27961846015915	35.8757547706869	25.2019418096164	60.306424587807	87.3309271872196	33.9416950712632	39.7062551605405	67.4151017475001	123.497705131251	109.219750137276	33.4763670568401	107.687579944895	152.861100142407	133.334271256265	150.1817702823	171.631323722589	169.47202010648	607.741364612446	120.344385889744	284.886583200282	154.141446085743	307.596192632571	90.2414049665923	90.0135222560962	97.2554256041993	310.630964926978	71.6751217417831	207.045079712356	38.7004226086149
Alistipes putredinis	60.9997963969562	36.1839468540573	32.6735222833422	80.1010849429329	113.755776484541	54.3796858459342	109.889164522584	25.2402810449026	38.9427901447063	139.481654590789	140.407813060301	102.580262144781	53.9790103200878	152.393015383063	80.9101462981453	67.1620957180154	61.1282404294395	93.0621183597056	70.9644240448495	17.7988968752257	2.61732828363463	5.12510782438384	2.92522538861619	50.9631757080059	139.398893238906	159.353381944744	17.9865942180226	218.344434018023	16.7492366814536	23.3803746471233	28.5372309336998	104.47738108475	142.599096216763	138.769960971748	56.2132883179558	102.734913134125	184.382197835798	13.1648520033236	60.7303765528947	60.9422330041841	258.495603384102	67.1160331557754	49.1109686893019	52.9292996037719	107.440960042477	120.285088320909	155.354943676771	133.515051403295	107.071169217168
Finegoldia magna	118.917156273853	51.9231524363154	33.4822728349101	97.171807963558	586.638700230038	85.0092076928911	81.6458637442533	30.7063291692764	31.3795209843707	302.648873168692	103.566112840397	94.5949722772235	25.6303214469481	84.6927554518264	9.11897140655326	9.85712350090276	29.5907405900472	76.544599516641	40.8848533591726	7.45858535723742	5.47259550214514	4.33662969755556	2.70020805103033	18.1202402517354	275.216391987484	573.269476923962	26.1314670714668	23.3437367245075	18.9824682389808	11.0221766193581	12.6222367591364	14.0081404806368	73.330569718665	166.268156003016	38.8039490254545	85.3583847998666	56.4906733688266	5.17961390294698	14.289500365387	34.5094572433332	22.7030036870475	45.729907336647	42.0512669402148	47.5352308543429	68.3416504245725	231.707064870803	124.637034358864	366.360141048654	92.0210048693732
Paracoccus sp. PAMC 22219	4437.73518787856	3964.65720821541	2621.16053763149	5308.50243471187	1080.43852771385	2427.59434916443	3343.42246800026	3583.63761001226	2147.96844153529	1050.06000342877	1547.35140923597	3286.25390703341	3510.18902362067	2124.33166222479	1098.91895422973	1021.29823662743	269.042128259508	591.810614157609	266.627650835175	2781.54379833884	17.6074811808148	35.0872766438586	26.7770631727175	599.949829584803	932.264535020666	144.971307762005	307.808319919746	454.599148798814	742.772816033531	428.862872098663	107.014616001374	794.086463496099	1330.42605061007	667.310849189027	1403.65419934239	1189.530062461	750.758949046673	1659.41880415664	3301.32113129081	703.038410861521	511.016732113717	1956.14797651985	2527.06628261889	1242.32145885286	1981.25073105852	2653.86889600658	1446.91945269866	2445.84094164876	691.447550607253
Thiolinea disciformis	30.0131976953109	34.074568786332	34.291023386478	27.5757833410097	28.3182696764911	19.8191023715603	21.7505879557255	26.8479422579537	21.2415218971125	47.7470893073589	83.917206056448	49.1402453388174	55.920701338796	82.2652560917422	23.8751251371576	26.7311823753295	39.3245368367732	64.0557438060311	67.1679733757835	31.8685010718326	11.8969467437938	18.5292359804647	22.726751096172	41.6199268282048	25.620745200036	83.4160302598841	37.3306672449526	26.966040699	62.3071604550075	39.4126315480079	32.927574154269	19.8448656809021	61.3582318054136	65.2282765857985	30.8334081445504	136.268564305501	47.0405607234838	78.7732947739854	37.9564853455592	75.9942303124464	30.668969893029	160.168431666664	25.7832585618835	21.2391457008766	19.3853719954316	29.965758844858	22.5970827166213	33.8625130370675	21.5002347825638
Streptomyces sp. NRRL S-337	21.414822139357	16.2259851363486	24.747766877977	22.1591116133114	6.27507112149519	17.3621888544248	12.3361543629488	17.201974979647	14.643776459373	17.6701826570541	19.2395545592832	26.720008402982	34.9504383367475	18.3411062761917	21.8855313757278	27.3994619347128	17.9101850939759	21.3519146020104	14.8937680094129	49.1588580363375	3.56908402313813	4.7308687609697	4.27532941413136	14.4395664506017	17.9069724516381	5.75282967309545	20.3621821336105	13.080542130112	12.9527430336575	18.3702943655969	37.8667102774093	9.63059658043781	28.4343025439722	18.5452943234133	31.0431592203636	20.7298934513962	20.3702428132943	29.9985971879013	37.5099384591408	21.2930693629077	9.55915944717788	28.8940210535033	23.0207665731103	19.5534992166801	16.0997157250195	13.5056941272599	12.7108590280995	13.545005214827	25.3702770434253
Brachybacterium paraconglomeratum	437.219285345205	352.590657012855	363.452497874604	373.750349211185	462.746270395389	430.942630905581	438.420433346378	334.875830678549	270.668483567752	619.58427699628	1255.07392082473	1297.30247694478	3761.05550323777	1030.87806158242	407.037723692514	478.655234408244	671.242589174228	1670.28373471576	978.316133951629	769.081858313322	8.08992378577977	39.029667278	13.7260575927375	634.774666318607	370.261091923101	719.966633587896	155.431323619894	666.302692196933	1943.80474767163	925.194825321881	268.359729357292	468.397197321293	1613.27253381063	454.359710923626	373.986168175057	949.612030898516	374.224460755572	590.044350444044	743.054019000124	418.886071432374	334.570580651226	1513.18215769174	731.44648991629	205.986000368819	621.974731989018	936.957530078658	547.273097043172	2736.73605364338	329.813601564529
Streptomyces sp. NRRL F-5123	44.1275122871598	31.1538914617893	52.2452856312848	39.5581177689484	12.0674444644138	32.1036699572382	24.0230374436372	39.2269335984474	31.7013622252361	25.9413319858879	24.9704857046016	50.983004539023	53.9790103200878	29.1299923210104	46.423854433362	41.266262791915	40.4925923863803	33.0350376861293	30.079570685677	106.11532803706	7.13816804627627	8.27902033169698	4.27532941413136	24.0659440843361	31.1305828774631	2.87641483654773	30.5432732004158	20.5263891887911	20.9923766407552	23.3803746471233	59.8184263802553	11.6734504005307	67.3444007620393	24.3007304927485	53.4865243323833	24.388109942819	27.5103279231088	64.9609910327934	77.0293379071642	59.4737454619146	10.7540543780751	56.6504822230104	36.2193394083602	37.0842226523243	36.4707846015747	22.3688058982743	18.3601297072548	10.3200039732015	29.6703239999381
Citricoccus sp. CH26A	253.084261646946	165.991827944846	280.95994161468	332.879098902188	189.217529202009	198.354817950079	210.201577631825	222.982610250191	192.461062037474	676.35443829873	1368.4644870571	793.614962221901	1033.3679601565	2464.72101693882	126.339203850792	131.316933418806	117.97361051032	210.699081827385	156.530581432261	390.050111522802	12.1348856786697	21.2889094243637	16.201248306182	393.265839213446	142.980287729233	108.440839337849	128.621117143973	155.155353574097	310.195863340521	143.956306755859	107.014616001374	102.72636352467	358.314970403739	205.277223372954	316.514373402221	470.385670522122	173.672070171076	278.188430037444	349.869485508772	253.681222927055	143.387391707668	560.361998856525	245.861787000818	132.828942954689	173.15408545072	883.356806511095	241.859400951337	820.762815993684	161.68176556488
Kocuria rhizophila	885.470448762199	411.004203503709	1147.13178234388	882.753350047322	1312.61615920917	471.39980682108	747.311245881794	734.218876000448	1079.13368062149	891.404320848409	2048.80788445133	1007.06790291239	1136.27758414803	1458.65739325948	406.706124732275	724.247972481584	1389.98610403248	1082.5017836906	823.245725853625	805.188191974494	21.6524430737047	128.52193467301	35.3277220009802	2175.84447397792	1116.5686053306	340.279875163596	166.291154091153	372.292352933956	428.55713588946	588.517430403305	112.502545027086	462.560472121028	868.849665704533	1039.4957214727	646.662566732305	1503.22212660051	1043.29243604584	385.665418523594	1063.45141000528	1288.59781834148	382.764676197414	1773.68337112686	1191.8618213785	239.024671459072	373.250552318819	3695.07350263002	684.620990430136	5495.72461585398	187.482047303957
Streptomyces sp. NRRL F-525	20.6036546340783	14.9279063254407	25.5565174295449	18.3838555606731	4.82697778576553	12.6121560546293	9.0897979516465	20.5780635270544	13.195490875479	8.64711066196264	11.4618622906368	23.0344900025706	23.3002922244983	15.9136069161075	18.4037422932257	18.5447577728849	17.9101850939759	14.5031872768372	9.63714400609068	55.7698768757071	6.66229017652452	5.51934688779799	5.40041610206066	8.77699137193435	19.2844318709949	3.45169780385727	18.3259639202495	8.65328171684329	18.7591450832281	12.692203379867	14.2686154668499	4.377543900199	34.4204715005979	12.7898581540781	27.8968930831646	13.4134604685505	10.7101276647218	26.7613384985594	39.7426728912326	20.5588255917729	7.96596620598156	19.7935419815338	16.8818954869475	15.8450769514477	16.4282813520607	10.5513235369218	13.7700972804411	6.12750235908841	17.6301925217023
Corynebacterium sp. KPL1860	112.103349229513	55.0060896122217	41.4080282402753	91.5909946683536	1745.59606659234	98.931717623326	89.599436951944	65.4318113711807	31.0576797435054	2339.23141472746	1827.34833090724	922.300979702929	740.560954535305	1780.70564169732	39.9576747087152	35.5858865371574	603.106015447145	1193.69288614635	881.652659223871	118.828825805078	11.8969467437938	107.233025248647	14.626126943081	128.257325531815	644.3755163751	26412.9668780832	1518.34004776289	299.041317005329	341.684428301654	390.118251254858	135.003054032503	1101.9737178101	762.167583227524	3401.46277607708	497.110049677445	2742.13811169571	1898.21262669451	43.379266437181	437.615948689977	989.76060348964	1062.65989187794	1542.30369072204	130.451010580958	45.8495843701464	65.3845597812016	802.744694689012	353.785576282102	2361.34590911817	72.6707935650657
Staphylococcus capitis	199.222739296442	112.608336846259	77.316552729889	113.093540011641	1006.58576759164	140.863041649107	103.396451699979	196.938498598762	93.4948804713815	138.729731924531	83.0985016071168	93.0593396103854	29.1253652806229	124.072189515414	11.7717630884597	5.68037625475752	83.3212958719749	123.679958166362	77.0971520487254	4.40734589291302	291.951073092699	36187.9921089109	3850.49668076925	11.0420214034013	84.8515002323774	954.682084250191	52.6023038451605	15.0929332270523	14.9626514354319	13.6942194361722	9.87827224628069	19.8448656809021	51.3100196282204	124.061624094558	48.0329963612383	92.9796691569975	62.370743459262	1.51072072169287	10.0473049444127	14.3177535371276	35.846847926917	27.7564611695071	62.6164850788599	32.0272831997346	95.9411630960345	278.976994316213	201.608347362356	472.462681898133	34.8303803477534
[Propionibacterium] namnetense	449.873498427552	131.917259158514	205.746140318868	547.083844497531	2334.97005423431	532.986438983945	259.383877263055	172.984346524301	115.380084850225	6499.61952713087	5028.48272779223	1642.2055739166	1122.29740881334	4991.20840648423	41.2840705496684	37.757795105153	1189.85925319979	1654.57194849918	1503.39446495015	108.48851428709	99.9343526478677	252.707239648465	38.0279300520105	58.0413945563401	408.829955665091	2214.83942414175	553.51198433198	406.301762472247	298.136412929875	1849.72163993956	155.857184330207	5541.38690513191	1173.07532375019	6613.31590501996	1181.31805898032	9329.36660725113	6653.50930983097	78.5574775280293	553.718139158746	1188.00642169602	3519.76216811295	2620.48294877363	178.027261498719	53.9406874942899	99.2268193664466	2566.92599006234	1110.78784728891	4642.38928731988	143.191563651875
Neisseria subflava	133.842638370981	94.9220130476392	117.107079867028	226.022938455776	282.217301207758	203.923821922253	251.2679862348	269.444019307368	464.255989948254	33.8365199815929	72.8646959904768	32.8625390703341	22.523615817015	53.6747080729728	284.014509444104	203.32405594235	65.800462627868	57.6098827941035	35.0441600221479	32.8855808932741	2.61732828363463	2.75967344389899	3.82529473895964	19.2527552674689	44.6296851871595	65.5822582732882	5.09054553340263	42.6626912551344	15.4092977469373	38.0766101396009	13.1710296617076	25.3897546211542	46.3928094138493	63.9492907703907	37.1259404189484	34.7530566685171	56.9106783752862	4.10052767316636	15.8524144678512	13.9506316515602	36.6434445475152	28.2114851231056	644.27452049278	20.9020164040373	67.6845191704901	80.6121118220827	88.2698543618019	94.8150365037891	59.3406479998762
Nocardioides sp. CF8	1492.3859762117	1323.39134772059	1724.74142627365	1358.43561267974	311.018268662826	1210.93077547889	695.531861121522	1269.08776158256	880.074873146275	828.618778215898	912.855461004288	2063.27605116359	2546.72194013767	965.335578860149	857.349111696125	1004.25710786316	478.902775338921	707.836112372307	283.857696179398	2802.22442137481	26.1732828363463	52.0395563706667	25.876993822374	161.949647249885	897.828049536747	18.1214134702507	252.830428158997	386.98280794162	370.493115393754	588.183425051203	5923.12179745042	109.438597504975	2487.89457672334	774.425911229432	1808.68352673781	774.627342058789	972.941597463842	1329.43423508973	2589.07884745356	1896.55166084105	389.934045782798	2338.14058556578	1469.33879447305	708.308652659394	810.571401910675	361.69937084568	746.762967900844	135.772552272433	905.159884345937
Kytococcus sedentarius	223.557764454802	143.599968456685	254.109423302627	459.10396431431	407.557824378136	216.044595273455	149.494712740472	177.968096284759	150.138938863682	876.741828856386	1273.90412315935	887.595681432389	1604.22511965671	1676.59289136482	176.079047886537	214.851878341711	289.677776302567	609.133865627164	472.512090965294	313.430098307545	7.13816804627627	23.2601047414344	9.67574551619202	257.36403732543	324.804931084328	432.900432900433	3606.14245586242	442.323563107478	1082.0006896219	515.370258293019	217.321989418175	431.042156039595	631.754616672464	408.635968022797	219.609376376491	676.770050913228	288.123434431338	533.284414757583	386.263056751867	316.826187244644	121.480984641219	626.567984105103	296.50747346166	97.0932374897218	128.797725800156	676.972918128904	135.582496299728	5999.14730967171	77.830849912881
Janibacter hoylei	1062.14273141189	732.116449352048	986.513922802495	787.058816191318	1145.28092930264	812.419402999498	708.192651125601	808.81435628602	685.039081181878	1343.30984326924	1864.19003112714	1217.14245173583	1882.27527353572	3074.5628006222	370.72763754642	368.38910711001	1364.28888194112	6653.74002956233	1961.59685723973	392.084271165685	16.1798475715595	96.5885705364647	15.3011789558385	287.092556488433	388.16806437474	1025.44188922926	12069.6834596976	1334.61777549081	2507.69571594724	1001.01404024898	784.225057774173	593.594952866985	978.097249162952	528.221141763427	432.716469402772	2275.10580629073	749.078929020834	12584.0877944557	975.035126494453	598.40867347482	234.199406455858	1910.19055720641	696.147981170855	219.808301539231	343.022514631027	1867.16221309369	561.39627374106	1024.26039434025	396.894334086128
Haemophilus parainfluenzae	122.810760299191	43.1611204626872	70.8465483173459	58.1061148971276	1727.89714804454	2258.5586991855	132.93829504283	61.7341905811631	42.8048850350904	84.9672612871111	115.437327355699	75.2460006750641	38.4454821704222	106.809971843705	669.16670176089	574.386281289893	49.8370367832373	159.132193731964	86.7342960548161	334.95828786139	34.2632066221261	7.49054220486869	2.25017337585861	15.0058239584684	22.8658263613225	112.180178625361	16.6291154091153	16.7028461046045	19.2057913947335	319.643121961386	6.03672192828265	32.1019886014594	70.3374852403522	392.968391784051	85.5784389318133	170.107066851163	297.363544573451	6.47451737868373	22.7738912073355	29.7368727309573	70.1005026126378	103.290437466854	5814.73869281335	10.4510082020187	57.1704191051712	183.59302954244	145.821799405697	172.860066551126	36.1203944347072
Streptomyces sp. NRRL F-5126	41.0450757671008	36.3462067054208	51.7600353003441	39.3939762014424	10.7802503882097	33.4140238330439	23.8607196230721	37.6192723853963	29.6093941596114	25.5653706527591	25.3798379292672	61.4253066735217	49.7072900789297	34.2547131922992	40.1234741888343	48.283198165439	29.2013887401781	41.8980965775298	27.4512586840159	110.353160626399	5.47259550214514	8.67325939511112	6.75052012757583	23.4996865764694	34.160993600048	2.58877335289295	27.4889458803742	17.3065634336866	18.5358219274754	23.7143799992251	59.2696334776842	12.2571229205572	56.0134380941406	22.0625053157848	62.5058205923538	21.0347448256814	22.2602653423629	46.4007078805667	78.1457051232101	44.0546262680849	13.5421425501687	56.8779941998097	33.7637909738951	42.141162104914	35.1565220934099	23.6349647227049	27.5401945608822	9.99750384903898	39.1304273042662
Streptococcus mitis	256.977865672283	136.947314550782	166.440863512669	107.676868283943	457.114796311996	418.658063319903	247.696994182367	97.5850356322031	103.954720799505	164.671063910419	212.863156826112	199.632246688946	89.7061250643185	245.177435368504	848.56173924981	579.398377985267	192.339813835307	253.402911031406	284.441765513101	48.1417782148961	7.61404591602802	15.7695625365657	6.97553746516169	27.7466178854699	80.1681382065644	350.634968575168	22.3984003469716	28.7771926862463	82.1829213169992	87.5094022506617	18.1101657848479	67.1223398030514	182.791944925535	757.79909562913	193.390491899833	399.965003062232	760.629066698475	11.4383140356746	67.8751267355882	103.528371729999	115.108211676434	293.262938094219	1024.57758428056	66.0773421805051	70.3130441868198	628.014776917587	795.134848091111	539.542707723942	113.521239651937
Streptomyces griseoluteus	20.4414211330225	11.682709298171	22.8067655542141	15.757590480577	5.63147408339312	15.8880407441434	10.8752939778628	17.0412088583419	10.1379990872582	9.77499466134907	10.6431578413056	17.5062124019537	27.5720124656563	11.59805249818	16.0825495715576	15.0362900861229	14.7953702950236	18.531850409292	10.5132480066444	38.6490332147757	1.42763360925525	1.57695625365657	3.37526006378791	13.0239226809348	12.397134774211	6.328112640405	18.3259639202495	5.83593418112687	7.59298729559232	11.6901873235617	26.3420593234152	6.1285614602786	21.5929665935428	8.63315425400275	21.8141118845799	13.4134604685505	10.0801201550322	27.6246074823839	29.6953679468198	13.5835097659928	8.76256282657972	22.7511976799239	18.4166132584882	18.2049820293228	16.0997157250195	10.129270595445	7.41466776639136	5.16000198660076	18.0601972173536
Prevotella bivia	16.5478171076849	7.78847286544732	14.072259597281	14.1161748055169	45.5344904457215	27.8450198608699	10.3883405161674	8.35983830786584	8.04603102163352	53.0105479711623	30.2920646252544	25.4915022695115	6.99008766734949	66.3516491756347	10.6111667276256	10.0241933907486	6.61898144777371	14.9060535900827	5.84069333702465	3.0512394643244	2.61732828363463	0.788478126828284	0.675052012757583	9.06012012586772	29.2021396903637	25.8877335289295	2.03621821336105	2.0123910969403	3.34984733629073	2.6720428168141	1.64637870771345	14.0081404806368	16.2481728822698	17.9058014157094	10.9070559422899	9.45039260284237	20.5802453165242	1.72653796764899	3.34910164813758	17.9889723928013	21.5081087561502	11.3755988399619	31.9221296480462	8.7653617178221	13.1426250816486	66.2623118118691	19.7724473770436	15.8025060839648	10.7501173912819
Microlunatus phosphovorus	2212.05378689494	1011.04113384588	3291.45299477094	1963.7897136419	334.509560553551	1072.52464734692	802.823940515064	1326.15973464587	999.317052886884	1060.21095942325	1114.25675553976	3457.93763918591	3625.52547013194	1041.93666977836	1896.58025308296	1358.44527433628	772.474070140178	955.598895018276	607.432107050564	8734.85101984289	41.6393136032782	70.9630314145455	45.4535021923439	653.178035324276	1541.10159837636	50.9125426068948	360.07125406268	400.868306510508	459.152408227582	1882.78816979763	7913.04486217341	194.071112908822	5000.16141277008	1195.53199095245	3004.47440994925	1179.1651157353	1389.79656637507	9433.58763798815	6155.20228239045	2681.82537406967	622.540258997459	3314.16696603451	2506.80800803455	1526.18432679156	1775.89721415776	466.368500331945	1099.84238534805	240.585092625261	1050.07146678042
Saccharothrix sp. NRRL B-16314	82.0901515342017	66.0397595049387	98.0205668500266	71.8940065676324	23.1694933716746	61.5866321628652	40.579455141279	66.8787064629267	53.1038047427813	55.6422773030639	50.7596758585344	101.658882544678	99.0262419541178	61.2269283043458	75.6045629343325	80.3606170158344	59.9601848798324	64.0557438060311	46.433512029346	204.263530806161	8.32786272065565	12.2214109658384	11.250866879293	32.8429354562705	73.0053492259091	23.2989601760366	52.2629341429337	32.1982575510448	42.4313995930159	41.0826583085167	100.42910117052	21.0122107209552	127.206090328296	50.5199397086087	104.036533603381	57.3120583656247	119.911429344238	98.8442986479049	149.593206950145	103.895493615567	25.8893901694401	108.523212933237	80.72615478304	75.5169624920058	60.7846410026246	41.7832412062104	50.8434361123979	22.2525085672158	51.1705587825019
Synechocystis sp. PCC 7509	99.4491361471652	357.94523210785	119.209831301105	93.8889766134377	37.1677289503946	132.018152987418	64.7648104054813	82.3122541082175	57.609582114896	36.0922879803658	22.514372356608	69.1034700077119	47.7655990602215	34.2547131922992	577.147990294762	704.032515810241	237.504628420115	177.261177828011	223.990589474895	579.396471614489	3.33114508826226	3.94239063414142	3.60027740137378	127.691068023948	2260.68639904834	2.01349038558341	12.5566789823932	130.604182191425	59.6272825859749	257.518126470459	550.988074181434	111.773287585081	690.333555748016	45.4039964469774	835.019032812619	54.5683959970576	150.361792312564	75.7518533305996	163.436160429114	71.5887676856379	36.6434445475152	150.840440617895	1072.46077875263	2400.69772279274	2229.31777947464	77.2356882902678	1322.98857717469	255.097598212575	648.017076346474
Acinetobacter ursingii	108.371978705231	179.783915310742	34.7762737174187	73.0429975401745	349.473191689425	90.578211665065	72.2314301514766	26.2048777727333	66.4602162386929	109.028786607355	148.594857553613	59.2754209399485	100.967932972826	145.919683756172	23.0461277365619	22.2202953494927	251.91064686527	66.472941685504	205.884440130119	6.44150553579595	8.56580165553152	28.3852125658182	10.5758148665355	478.770722901322	41.5992744645746	517.467029094936	28.1676852848279	39.4428655000299	346.597537728214	26.0524174639374	24.1468877131306	37.9387138017247	101.551080514186	141.967425510267	83.6906792494939	103.344615882696	74.5508886465927	17.0495624305338	35.9470243566766	51.029942093865	34.2536546857207	66.2059852485784	38.061000734209	28.3188609345022	32.5279970770802	146.452370692475	58.2581038787892	133.192551279132	15.9101737390972
Corynebacterium striatum	27.2552281773634	20.1202215690722	20.7040141201376	22.3232531808174	108.446100920199	30.9571103159083	20.7766810323348	21.0603618909697	12.8736496346136	446.266102423898	552.216151073895	265.357324829614	229.507878411308	330.139912971451	26.3621173389449	29.9055102823999	146.39629555076	254.208643657897	204.716301462714	65.0931085722539	2.14145041388288	17.7407578536364	2.47519071344447	141.847505720616	234.719085058395	3600.12080942314	2171.96609425179	82.9105131939404	98.7088348427001	80.8292952086264	41.1594676928362	248.060821011277	299.949823076639	542.289985732913	117.041100303803	523.429809647753	270.693226663262	52.2277735213821	148.700113177308	247.807272757977	105.150753918957	274.83446797348	52.4873477866914	22.5876628882339	36.4707846015747	254.497923710554	73.4405188290192	570.502719643547	23.6502582608202
Leuconostoc carnosum	21.9015226425242	7.78847286544732	8.57275584661949	11.4899097254207	58.0846326887119	45.6985914187218	24.5099909053325	9.00290279308629	5.63222171514347	45.1153599754572	80.2330360344576	71.2533557412852	17.4752191683737	68.239704233478	2.15539324154895	1.16948922892067	9.344444396857	3.62579681920931	21.6105653469912	1.01707982144147	0	0.394239063414142	0	13.3070514348682	1.37745941935678	0	1.69684851113421	1.20743465816418	1.78658524602172	2.00403211261057	1.0975858051423	2.04285382009287	10.0482121771932	16.9465620541535	8.59979410834398	8.23098710570142	6.72008010335483	3.66889318125411	3.1258282049284	5.50682828351061	11.1523526883742	5.68779941998097	7.98053241201156	3.03416367155381	8.87127193011278	37.9847647329186	4.94311184426091	10.6425040973641	4.73005165216404
Aerococcus viridans	153.635125499781	324.681962578335	115.004328432952	157.247621670758	174.736595844712	129.561239470283	143.651271200128	126.040639103208	128.092813864406	136.849925258887	166.606355438899	271.192728963598	1344.81519955729	156.708569800991	869.949872185181	589.088431596324	29.5907405900472	71.7102037576953	36.2122986895528	10.6793381251354	3.09320615338638	9.4617375219394	2.02515603827275	1097.12392149179	333.34517948434	383.426097711812	7.80550315121737	68.6225364056642	25.905486067315	31.0624977454639	13.7198225642787	9.04692406041127	75.8960707000761	114.469230478999	70.8958636248845	47.8616657627823	52.2906233042298	10.5750450518501	32.8211961517482	59.840867347482	44.2111124431977	107.385653049241	140.580147873127	60.0090148373975	114.669403837384	130.836411857831	206.198379789169	111.585042960242	77.830849912881
Streptomyces niger	28.5530961858093	28.2332141372465	38.8200264752581	25.7702260984436	6.27507112149519	20.9656620128903	16.2317820565116	24.5972165596822	19.6323156927858	12.4067239932507	15.1460323126272	29.791273736658	35.3387765404891	20.7686056362759	30.1755053816853	29.5713705027083	22.9717591422734	22.9633798549923	20.4424266795863	65.2626218758274	3.09320615338638	8.27902033169698	7.87560681550513	10.1926351416012	24.2432857806793	8.34160302598841	17.307854813569	16.5016069949105	14.5160051239265	19.3723104219022	45.0010180108343	10.2142691004643	41.6893909479291	15.0280833310418	37.3356914947617	19.5104879542552	14.4901727228589	35.6098455827605	54.0321732566196	37.4464323278722	8.76256282657972	40.2696198934652	28.2388069963486	31.353024606056	16.7568469791019	22.3688058982743	13.4170178629939	6.7725026074135	18.4902019130049
alpha proteobacterium L41A	591.016644346041	226.027972949336	527.790609953196	340.757894142477	392.594193242263	491.546497661592	287.46486022082	534.386587218193	200.989854920405	373.705565130037	520.286677549978	483.417163520616	5358.29053522713	406.741003889663	138.939964339848	190.125534644531	690.71018166768	765.848861479655	736.80346446566	157.30834571628	40.6875578637747	498.318176155475	84.3815015946979	378.260015254977	502.497196181352	5747.36448490601	773.084181672746	504.908926222321	37726.4273476177	1718.12353121146	392.935718240943	519.176706563602	423.307661932819	501.682186093715	409.014597835872	685.6107407675	381.784550871846	571.699884537773	926.138242431644	434.305190626203	209.106612907016	653.414397367413	216.395205787237	235.653378490679	266.138157903383	621.683982795434	180.070502898076	349.590134592202	110.511206782378
Rothia dentocariosa	182.512688687701	88.9183985471902	382.215510670978	142.310739027711	450.51792667145	158.552818972483	188.126354034969	97.2635033895929	181.35753922762	475.967047741074	1070.45606750054	518.122461791156	631.049581080163	816.448951441651	583.116771579051	559.684130983462	333.2851834879	787.603642394911	535.007509671458	253.761415449646	85.4200776204393	196.725292643657	85.731605620213	5154.35896535693	159.509800761515	476.621938415958	237.898161261016	127.384356436321	255.481690181106	404.146476043132	57.6232547699707	480.070647721824	332.659960589629	3403.70100125405	317.772879857101	1199.28530643813	2055.50450161366	124.958185408596	211.663224162295	284.519461314715	435.340053156893	1210.13620459515	3577.12018190703	164.181967560745	74.9129629653968	537.273394500059	433.934604042618	583.725224734212	62.7806855650864
Varibaculum cambriense	60.6753293948447	36.6707264081478	51.5982851900305	44.9747894966467	163.795446196977	51.2675953908958	44.9620362965371	34.403949959294	39.7473932468696	321.822901158262	447.012629334835	188.575691487712	121.549857771133	385.702676102267	27.5227136997789	36.7553757660781	38.9351849869041	122.471359226626	50.8140320321145	62.8894356257973	6.42435124164864	9.4617375219394	3.82529473895964	92.2999737822774	112.400688619513	139.79376105622	157.806911535482	79.8919265485299	51.8109721346299	93.8555039405951	36.769124472267	44.0672752620033	120.364754377867	297.044455628465	74.6713829895234	487.457347482095	165.691975048343	58.918108146022	120.344385889744	128.492659948581	131.040144088397	269.146668553499	66.2998077305576	39.4441277301995	36.799350228616	354.524470840573	71.6751217417831	275.737606158978	40.42044139122
Marinomonas sp. MWYL1	18.1701521182423	21.5805602313436	10.9990075013231	11.3257681579147	17.3771200287559	13.4311272270078	21.7505879557255	12.7005235831039	11.4253640507196	5.26345866380335	11.8712145153024	18.4275920020565	7.76676407483277	16.183329067228	6.96357816500431	9.52298372121114	8.17638884724987	8.05732626490958	9.63714400609068	9.66225830369393	5.47259550214514	5.51934688779799	13.9510749303234	17.8371114978021	9.64221593549743	3.1640563202025	6.44802434231	6.43965151020896	10.2728651646249	12.3581980277652	11.5246509539941	12.2571229205572	10.0482121771932	4.47645035392735	10.6973048664767	4.87762198856381	5.67006758720564	26.9771557445155	10.0473049444127	9.54516902475172	4.77957972358894	8.64545511837107	5.21804042323833	12.4737839830545	11.1712313194013	14.3498000102137	13.7700972804411	4.51500173827567	7.74008452172298
Marmoricola sp. URHB0036	1098.64526914943	985.566337181813	1217.49308033028	994.369615951409	214.31781368799	862.049056045637	483.382469642915	719.106860597767	595.245374980448	493.637230398128	562.040604465869	1323.40823228103	1438.01636845529	651.918439258167	865.307486741845	1015.95200015237	622.184256090728	709.447577625288	278.309037509225	2723.73976182025	21.4145041388288	35.8757547706869	22.5017337585861	113.251501573346	777.438096284964	13.5191497317743	175.793505753504	310.1094680385	292.106687724551	677.028848710272	1766.56435337653	95.4304570243383	1514.50074602631	511.274579709274	1317.02700503151	520.686147279186	565.746743701185	573.858056997335	1877.72965738913	1103.93550990109	296.732241172813	1536.16086734846	1134.46337672287	647.962508525157	612.446328804823	222.421900158312	574.460212186607	99.9750384903898	806.688809041795
Massilia timonae	1779.70150658141	1196.99092350843	1351.58392178023	845.493214223458	310.535570884249	981.29125874395	1669.76342015335	573.935053059251	566.923345784298	4907.79924266349	596.426191337779	1200.55761893398	5437.12319058668	541.871801601017	141.592756021754	157.546906124598	153.015276998533	201.433156622739	128.203218747691	916.388919118761	162.036414650471	151.38780035103	136.135489239446	1900.36019640075	374.668962065043	11.2180178625361	213.802912402911	244.103040058858	373.172993262787	532.404531250209	247.505599059588	144.458948706567	878.256502636373	884.418691354503	1089.86658992574	379.235109610836	310.593702276931	175.243603716373	3290.82727945998	688.720657324394	161.709113981426	885.704125679436	544.210921788327	908.226325685106	1622.45706632951	492.535782703511	643.310698588812	479.880184753871	480.315245042476
Marinomonas ushuaiensis	7.62497454961952	8.76203197362823	5.49950375066156	6.23737956522838	10.9411496477352	8.84488866168809	13.7970147480349	5.14451588176359	3.86209489038409	3.38365199815929	9.0057489426432	4.91402453388174	8.54344048231605	10.2494417425777	3.6475885626213	5.34623647506591	5.06157404829754	3.62579681920931	4.67255466961972	4.23783258933944	0.237938934875876	1.57695625365657	2.47519071344447	7.07821884833416	3.30590260645626	1.72584890192864	2.3755879155879	2.61610842602239	4.91310942655973	4.34206957732291	7.13430773342495	3.5020351201592	8.1240864411349	3.19746453851954	6.29253227439804	2.13395961999667	2.7300325419879	10.359227805894	6.02838296664764	6.24107205464536	0	5.23277546638249	5.21804042323833	5.39406874942899	4.599918778577	11.3954294198756	13.4170178629939	1.93500074497529	5.16005634781532
Pseudomonas stutzeri	1597.99998539899	33251.9113399191	1089.38699296193	3968.61481916031	1870.45389198414	2093.45411083399	1435.05185161619	1327.28509749501	2289.9004287569	1022.99078744349	678.705988495565	902.644881567402	1470.24843936584	578.28429200228	318.666600789007	255.784001353934	649.82823743143	1140.11166648471	818.573171184005	231.21614607436	128.487024832973	183.71540355099	192.164806298325	1008.78775026458	210.200307393844	50.62490112324	225.68085198085	602.107416204538	638.25757914126	1680.38092642397	206.346131366752	458.766600740856	528.279410422219	206.23646273451	289.45648462231	217.054178491089	193.622307977911	426.670695255258	553.494865715537	364.552032368402	232.606213214662	818.360580546861	672.20638393482	281.502962860825	528.333528282272	2113.2190779747	273.283469104139	554.055213311257	306.163343303709
Kocuria polaris	1374.11775394207	2139.72065993029	2582.98751159748	1359.74874521979	436.680590352255	1537.04509632002	1744.916571075	1842.54051627789	1580.88417513055	1047.05231276374	1566.59096379525	5855.98161172019	8656.05856140112	1329.7302050239	1847.50360696769	2153.36381022264	212.975461878366	856.896648273134	246.185224155589	11017.008625854	14.7522139623043	35.0872766438586	18.2264043444547	1583.53912074932	609.388047123438	65.8698997569429	88.236122578979	323.190010168612	322.478636906921	176.020820557629	136.100639837645	92.8039306842189	3314.84105973149	486.654102762673	4302.41406708175	525.868620642035	432.815159156697	813.199382762677	5550.3545247368	714.786311199677	315.850560067169	5737.8520548768	6361.71210659045	1313.11861118912	1630.01407575146	7827.81590557156	2033.73744449592	401.190154458209	783.038550780975
Faecalibacterium prausnitzii	50.7790858304449	42.9988606113237	149.457101929744	45.3030726316588	71.2783719698044	107.776606285014	55.0257411715743	70.254795010334	93.4948804713815	166.550870576063	226.781132464742	93.9807192104882	69.5125384697533	139.176629978161	22.3829298160853	19.7142470018055	17.9101850939759	57.6098827941035	23.9468426818011	108.827540894237	3.09320615338638	10.2502156487677	3.82529473895964	45.8668581372053	421.778074207045	16.395564568322	57.3534796763363	1617.76120283031	24.7888702885514	22.0443532387163	18.6589586874191	61.8692871228126	679.64396832547	235.972882942742	194.648998354713	72.8594784541718	283.923384366742	35.1782110908483	282.217632216393	1357.98385471372	42.2196208917023	284.162459022249	61.6956544159355	257.229653488395	106.783828788395	138.011311862937	66.0258510626278	54.8250211076331	198.66216939089
Lactococcus lactis	117.294821263296	110.33669892717	79.7428043845926	72.2222897026444	3853.69816489568	242.743055492995	124.984721835139	74.5954802855721	80.4603102163352	112.412438605514	203.038703434138	120.70072761347	41.5521878003553	451.24515882454	64.9933962067068	41.9345423512982	79.4277773732845	23.7691124814833	117.982005407898	5.08539910720733	39.4978631893953	8.67325939511112	7.65058947791927	1444.2397738141	33.0590260645626	1.43820741827386	15.2716366002079	13.080542130112	10.7195114761303	87.1753968985599	17.0125799797056	369.464705176796	59.2203143209044	89.209260624695	50.3402581951843	22.2541503228224	27.9303329295685	5.82706564081536	19.8713364456163	22.7615569051772	31.0672682033281	40.4971318702645	21.1791052472615	47.8723601511823	158.040066606824	51.9125118016554	25.4217180561989	66.4350255774849	14.6201596521434
Acinetobacter sp. P8-3-8	171.643044116967	354.70003508058	109.343074571977	144.444579405289	199.836880330693	134.311272270078	316.032796640281	101.121890300916	325.864256376158	198.883545225141	656.191616138957	144.042344149408	200.770851334427	191.233005144411	94.8373026281539	90.0506706268913	503.431941880671	121.262760286889	106.300618733849	36.2758469647456	11.8969467437938	16.1638015999798	8.32564149067686	2237.00028482753	115.706591225969	93.7711236714559	60.4078069963779	119.938509377642	88.2126465223225	117.56988393982	51.0377399391169	276.95261075259	386.963064696162	172.343338626203	126.899400867027	170.716769599733	200.762393087726	34.3149421070238	97.1239477959897	95.0845683619499	302.706715827299	176.32178201941	152.550946491144	93.3848152244893	117.297928853713	163.33448835155	174.774311636368	135.772552272433	245.532681216879
Paracoccus aminophilus	158.98883103462	184.81397070301	174.043118697407	184.166838741743	58.0846326887119	116.621494946702	114.596381318972	205.298336906628	103.311038317774	110.908593272999	120.349554051686	165.234074951773	156.111957904139	133.24274265351	311.703022624002	267.980103312678	107.071758713986	164.772322117401	106.5926534007	121.541038662255	11.1831299391662	13.4041281560808	26.7770631727175	225.087359377026	130.583152955022	83.9913132271936	98.7565833480111	128.793030204179	247.888702885514	124.583996333957	42.2570534979785	213.040469809685	157.564518608327	117.666695017519	108.021804043833	97.8572911455613	61.9507384528024	655.005341476837	214.119232037596	189.802014838332	46.6009023049922	177.231829926607	155.006494925609	157.102252327119	220.138970117613	439.357112077425	134.523258047386	221.880085423833	65.7907184346453
Sphingomonas astaxanthinifaciens	3080.32748454523	2534.82339800037	3136.17288886991	2275.16626720081	449.874329633348	2037.60027687777	1456.31548611022	2858.4216368049	1608.24068060411	430.851687765617	680.752749618893	1059.58654011825	1413.16272341582	387.051286857869	4057.77647643608	4382.91149021497	1316.39860440723	2566.2584153737	780.316629826493	2304.87238868994	32.1217562082432	32.3276031999596	144.911165405294	216.310368005092	1568.37529487963	22.1483942414175	200.228124313837	931.334599663971	682.69888713605	1345.0395529138	1218.32024370795	147.669147566713	1423.63925293467	404.479264122721	2425.98094285626	300.88830641953	424.415059027504	328.689665591177	1941.80913559017	805.465416934819	172.8614666698	1346.87090265149	1402.73204318819	4635.52783154054	2696.53810112724	280.665206082121	1185.28760437028	97.717537621252	1054.80151843258
[Propionibacterium] humerusii	291.209134395043	78.5337680599271	143.634097958455	320.404339771732	1269.01245987776	324.312584261897	171.407618516762	117.841566916647	70.4832317495097	4274.68035767457	3274.40844510014	981.883527176245	733.182528664214	3201.60193379993	61.843206084443	58.4744614460333	2211.12915540629	5480.19045907825	2890.26709782665	70.0089943758876	82.0889325321771	1173.6496917839	33.977617975465	43.8849568596718	182.92661089058	1410.0185528757	406.564903267757	6023.28779225201	873.640185304622	1829.68131881345	203.053373951325	2516.21223383439	486.162435977389	3410.41567678494	657.569622674595	5815.03996449091	3614.35308308875	57.8390219162413	395.193994480234	689.822022981096	2265.12249067086	1336.63286369553	104.667752019075	46.523842963825	68.0130847975313	1151.78247729039	543.389223451252	4026.41405016941	28.3803099129842
Staphylococcus lugdunensis	19.3057866256324	9.24881152771869	7.92575540536519	10.6692018878907	114.560272782169	13.1035387580564	11.6868830806884	10.6105640061374	7.72418978076818	9.39903332822026	13.0992711892992	9.21379600102826	1.16501461122492	14.2952740093847	2.81859116202555	3.508467686762	7.39768514751179	16.5175188430646	8.17697067183451	2.88172616075082	35.9287791662572	214.071811433879	83.7064495819403	2.5481587854003	23.1413182451938	524.370424702651	6.78739404453684	3.21982575510448	2.67987786903258	0.668010704203524	1.64637870771345	5.54488894025207	11.9723379132514	21.1032659542289	8.39004303253071	7.92613573141618	15.1201802325484	4.53216216507861	3.79564853455592	2.93697508453899	2.78808817209355	3.64019162878782	7.67358885770342	5.39406874942899	11.1712313194013	28.6996000204274	17.3008914549132	27.090010429654	8.17008921737425
Cutibacterium granulosum	389.522636034819	124.29104614443	271.416685106179	361.60387321574	1632.16208862685	318.08840335182	285.030092912344	540.495699827787	148.046970798057	3529.14903408014	3179.02937675305	1158.78841039599	933.565041794899	3403.62382498916	74.1123676132601	50.7892465131261	812.57731067669	3330.89867791362	980.652411286439	174.429189377212	31.8838172733673	262.563216233818	17.3263349941113	132.504256840815	124.246839625981	1137.33442637097	344.799617462472	269.257928770612	296.349827683853	809.962978846773	239.822498423592	1445.46499584571	649.071748296988	4120.89229724398	843.828577996777	8992.20098729166	16097.1118775736	99.4917503857733	527.818419746482	651.641346882089	3491.08468977142	2701.47721251416	151.016228719603	94.059073818168	82.1414067603035	1968.87697198961	888.700893714621	2851.54609784525	55.4706057390147
Nocardioides halotolerans	863.731159620731	741.852040433857	1008.51193780514	842.53866600835	170.070517318472	720.367043224152	409.365543465223	633.740050184752	495.31366969176	396.639206450895	422.042143630234	1011.6748009129	1257.05076551168	496.019035910537	787.879129526201	855.397836010545	446.97592364966	575.695961627789	255.82236816168	1854.13651448779	14.2763360925525	39.029667278	13.7260575927375	86.0711411957433	611.040998426666	8.91688599329795	181.902160393587	413.345131311538	249.005318664277	456.919321675211	2373.52930362022	101.267182224604	1238.06801527927	374.74284391449	1066.79397158628	485.018536487813	491.825862564282	554.65032210724	1458.1988575991	1071.62878397116	212.691297699708	1242.44290530064	876.630791104039	487.151833932805	496.462662459274	220.311635450928	440.643112974115	80.625031040637	620.066771129141
Microbacterium sp. MRS-1	449.711264926496	190.330805649369	541.054118998909	353.889219542958	151.567102473038	286.639910332484	208.091445964479	363.813732513469	224.16242426271	1600.09143379622	573.911818981171	673.835614208533	873.372620214945	543.75985665886	280.86431932184	278.338436483119	872.926847406391	509.223019942285	811.564339179575	360.046256790279	21.6524430737047	230.235613033859	30.827375249263	233.581221995027	326.182390503685	68.7463145934907	350.908272102555	511.751055951918	523.91612339587	1165.01066813095	1686.98938250371	237.262879390786	345.059881999782	249.402234004524	293.861257214388	614.580370559039	463.055519621794	10231.248179042	607.750312415365	284.152339429148	164.895500463818	501.208884888723	318.300465817538	120.692288268474	171.511257315514	367.608112026356	143.350243483566	208.657580333168	110.511206782378
Prevotella timonensis	26.1195936699733	34.5613483404225	29.2767699667571	27.5757833410097	165.887136570809	42.9140894326348	26.9447582138093	16.8804427370368	15.2874589411037	119.555703934962	89.6481372017664	42.0763350713624	14.3685135384406	101.954973123536	15.0877526908427	16.3728492048893	10.5124999464641	43.5095618305117	15.1858026762641	4.74637250006018	2.14145041388288	4.7308687609697	1.57512136310103	26.3309741158031	57.5778037291132	30.4899972674059	16.6291154091153	18.1115198724627	10.0495420088722	14.6962354924775	3.2927574154269	14.2999767406501	37.6273477273616	40.9275460930501	26.0091334008452	44.5083006456447	82.9509887757862	14.0281209871481	16.0756879110604	26.4327757608509	53.7702718903756	43.4547875686546	43.2790411574473	27.3074730439842	23.9852907740086	119.863035379432	27.8932739783294	51.6000198660076	174.581906434418
Rothia mucilaginosa	150.714922480777	68.6359171267545	117.107079867028	165.78298318107	3411.54699971955	157.733847800104	223.836274559295	105.784107818764	113.2881167846	478.222815739847	1230.10343512013	763.209435418507	339.795928273934	970.190577580317	1767.58825755026	2422.17926298455	307.587961396543	1096.19923834095	459.370530956989	126.96546437661	15.228091832056	78.8478126828284	13.0510055799799	3848.85228097018	214.883669419657	190.993945146769	66.5164616364611	140.062420347045	230.469496736802	5536.80672179091	66.4039412111091	468.98086984132	521.224282723339	4908.10806662749	600.517330053386	1963.24285039693	4061.44841246508	116.972947308219	496.336864253989	465.143429013863	403.077890022667	1080.45437781958	238.188198143114	175.981492950121	203.382123138511	1038.25023603311	317.065316867592	509.550196176826	162.541774956183
Corynebacterium genitalium	33.2578677164256	15.5769457308946	39.3052768061988	41.3636750115145	49.8787704529105	23.4225755300259	24.6723087258976	15.4335476452908	14.0000939776423	1289.17141129869	1578.46217831055	600.739499267043	505.228003067872	1461.08489261957	18.0721433329874	27.7336017144044	98.1166661669985	167.995252623365	125.866941412881	115.777586340754	2.37938934875876	24.4428219316768	2.02515603827275	110.98647154188	145.184222800204	590.527965943248	43.7786915872626	47.089951668403	82.4062444727519	61.790990138826	25.793266420844	119.069194085413	861.36695450875	836.136976822859	597.790566067813	1150.2042351782	1007.59201049677	35.3940283368044	367.061540635878	466.611916556132	223.843650388082	892.529484983413	122.163534614639	42.141162104914	46.9848846668936	471.01108268819	352.020179194866	506.970195183525	47.7305212172917
Pseudoclavibacter faecalis	81.4412175299787	52.2476721390424	94.1385642025008	61.3889462472478	43.9254978504663	61.7504263973409	54.3764698893139	62.6987873089938	51.6555191588872	129.330698596311	185.027205548851	176.290630153007	640.758036173704	198.515503224663	62.1748050446813	75.6826601001517	113.301388311891	139.794610696181	133.459842751013	115.947099644327	10.4693131345385	20.1061922341212	14.4011096054951	135.052415626216	100.003553845302	30.7776387510607	47.5117583117579	86.1303389490449	247.218733418256	80.4952898565247	61.4648050879688	73.5427375233432	112.454459685183	79.2971205552845	118.71910891031	178.947756705435	84.4210062983951	522.061917967865	248.503342291808	80.0325710536875	54.1685702006746	200.438051560129	69.369243273639	36.4099640586457	51.2562378184294	104.669129486264	70.2628040719943	110.617542587754	30.1003286955894
Stenotrophomonas maltophilia	377.192889954583	360.541389729665	506.439595391804	384.419551099076	739.332097519754	439.459931098317	412.77421769709	559.787634384401	555.658902354011	870.726447526325	781.862749111296	807.128529690076	1142.10265720416	566.146795201859	257.320793144921	337.147037708844	833.602310569618	1020.86323776404	877.564173887954	241.386944288775	140.146032641891	219.196919258263	214.441522719326	1474.53455048497	465.030299974848	227.81205505458	512.108880660305	458.221452773306	1082.44733593341	1384.78618981391	1269.35798364707	1294.00197689883	803.00180718165	470.666780070076	424.116675294428	692.927173750346	557.136641068761	4727.4767726689	1029.29057319428	1391.02482441478	1223.97070754907	1492.47856780301	437.394564889095	215.76274997716	690.644948040632	798.102112332767	459.709401516264	527.932703254091	260.582845564674
Staphylococcus simulans	8.59837555595393	7.46395316272034	4.85250330940726	6.40152113273439	74.9790549388913	6.55176937902821	6.00575936090929	4.82298363915337	5.31038047427813	4.88749733067453	10.23380561664	4.29977146714652	5.0483966486413	7.28249808025259	1.3263958409532	2.67311823753295	9.73379624672604	6.84872732517314	8.46900533868575	1.69513303573578	0.475877869751751	43.3662969755556	4.95038142688894	3.96380255506713	12.1216428903396	5.46518818944068	2.3755879155879	1.40867376785821	4.24313995930159	1.67002676050881	2.74396451285575	1.45918130006633	5.13100196282204	6.71467553089103	4.82427474370516	4.87762198856381	2.52003003875806	1.29490347573675	3.34910164813758	2.93697508453899	1.99149155149539	7.0528712807764	4.91109686893019	3.03416367155381	6.57131254082428	13.9277470687368	8.47390601873298	10.3200039732015	8.60009391302553
Anaerococcus prevotii	40.2339082618222	17.1995442445295	10.9990075013231	43.4975153890927	162.508252120773	29.482962205627	67.8488489962185	14.9512492813754	23.1725693423046	94.7422559484602	38.888461343232	77.3958864086374	20.5819247983068	41.8069334236723	2.81859116202555	3.17432790707038	4.6722221984285	6.84872732517314	7.30086667128081	3.0512394643244	3.09320615338638	0.788478126828284	0.225017337585861	6.79509009440079	65.5670683613825	43.7215055155255	10.8598304712589	9.86071637500747	6.02972520532331	3.67405887311938	3.2927574154269	6.42039772029187	32.7101375129905	73.8614308398013	28.7358973864177	39.3258272827957	25.4103028908105	3.23725868934187	52.022712267737	14.684875422695	9.95745775747696	49.1425869886355	26.3971456704998	15.5079476546083	24.642422028091	102.55886477888	56.4927067915532	100.297538614552	73.9608076520196
Paracoccus zeaxanthinifaciens	557.758776629615	579.592189070371	491.558585242955	597.803588856889	161.54285656362	351.011044481436	377.55125063446	738.559561275686	353.381682470144	160.159527912873	279.587569446605	569.105466330179	551.440249313127	288.332979547778	639.488594819562	569.708324374211	132.768980805343	224.799402790977	150.981922762087	399.712369826496	5.23465656726926	7.88478126828284	26.5520458351316	234.147479502894	182.375627122837	60.9799945348118	137.444729401871	188.963524002694	278.260652067883	151.972435206302	70.2454915291072	176.85277356804	302.51532405805	146.124129410343	227.160415105769	160.65667424832	99.9611915374031	967.508713621305	436.499581473931	190.536258609467	58.9481499242636	364.70169880918	425.423766271078	355.334278868635	441.920768370433	592.984382775007	275.755025026269	328.950126645799	159.101737390972
Paracoccus sp. N5	206.685480345006	217.103681124344	209.304642745766	209.116357002657	62.1071141768498	146.759634090232	132.451341581135	275.713898038267	149.334335761518	251.518131863174	151.869675350938	206.696156956401	199.605836723202	156.16912549875	333.754353479849	303.733059739682	135.105091904557	201.433156622739	133.751877417865	130.525243751655	6.18641230677277	24.0485828682627	20.0265430451416	210.364664172491	134.991023096964	152.162344853375	85.8605346633911	126.176921778157	246.102117639492	112.893809010396	53.2329115494015	152.338527726925	219.136542162191	117.027202109815	127.948156246093	102.125210385555	66.1507885173991	531.126242298022	216.798513356106	201.182793290921	50.982183718282	203.623219235319	212.711883135539	173.958717169085	238.538645231921	405.592876759275	135.582496299728	189.952573131741	70.5207700868093
Paracoccus halophilus	258.600200682841	269.51361311475	262.682179149246	270.012878547387	83.0240179151671	168.544267275501	192.671253010793	313.172404302359	177.495444337236	138.729731924531	156.372549822259	245.394100160719	261.351611118123	176.668008983905	424.280869624905	372.565854356155	132.379628955474	210.29621551414	136.672224086377	151.714406698352	12.6107635484214	23.6543438048485	37.3528780392529	270.387960006365	143.531271496976	123.110555004243	102.829019774733	162.80243974247	335.878026252084	125.252007038161	50.4889470365458	181.813989988265	201.178035292314	124.701117002262	142.211229401396	112.490157111253	74.130883640133	817.084093189887	227.738912073355	205.955377803297	72.0919941641332	222.051689356057	224.989625307864	206.660258962498	317.065830094771	606.490076902266	162.416532025715	208.335080209006	98.9010799997936
Corynebacterium jeikeium	73.4917759782477	42.3498212058698	34.4527734967915	54.8232835470074	177.471883256646	64.6987226179036	35.8722383448906	30.8670952905815	41.3565994511963	654.17271964413	2979.26549111624	694.413091944163	1022.10615224799	995.0050154834	78.2573546162389	152.200669649532	811.019903277213	320.681585343401	1098.34238202749	77.1285531259779	4.52083976264164	43.3662969755556	4.72536408930308	86.0711411957433	283.481148503625	2190.9651809984	94.684146921289	140.263659456739	482.378016425865	167.002676050881	45.0010180108343	186.775206408491	301.660157064246	1874.673458934	286.519969560924	1051.1275385355	1080.46287911752	43.379266437181	264.579030202868	724.698602109996	298.723732724309	728.720861687961	135.362107449888	58.9976269468795	81.8128411332623	687.524241665826	153.236467172088	739.815284828885	123.411347651916
Nocardioides sp. JS614	909.481006918448	775.439829666098	1099.90075013231	838.763409955711	188.734831423432	729.539520354791	436.310301679032	707.531699863799	552.279569324925	417.693041106108	441.281698189517	1051.29412371732	1220.54697435997	543.49013450774	762.84340802821	850.719879094862	539.641663918492	643.37750225303	306.928434860645	1805.3166830586	31.1700004687397	60.3185767023637	36.2277913513236	113.817759081213	539.964092387856	30.7776387510607	241.631227985512	348.143659770672	355.083817646817	507.354129842577	2793.90466698972	87.2590417439668	1222.6750093908	387.85244852242	1086.93007486435	460.020723796424	512.616110384036	810.609575811203	1473.82799862374	951.212805505066	191.979785564156	1225.6070190175	959.198607212928	557.948986269061	501.719712491934	251.965606061693	466.770989865208	87.720033772213	617.916747650884
Marinomonas profundimaris	9.73401006334407	5.84135464908549	6.47000441254301	6.40152113273439	11.5847466858373	9.00868289616379	9.73906923390696	7.55600770134027	4.3448567516821	6.01538133006097	8.187044493312	4.60689800051413	6.60174946360786	12.6769411026619	4.80818492345535	5.17916658522009	4.28287034855946	1.20859893973644	6.13272800387588	5.25491241078091	2.61732828363463	3.54815157072728	3.82529473895964	8.21073386406762	4.13237825807033	0.287641483654773	5.76928493785632	4.62849952296269	5.80640204957059	2.33803746471233	5.4879290257115	1.7510175600796	3.4206679752147	2.23822517696367	4.19502151626536	3.65821649142285	2.31002753552822	10.1434105599378	4.24219542097426	6.24107205464536	1.19489493089723	2.9576556983901	5.21804042323833	3.03416367155381	6.57131254082428	6.75284706362997	9.5331442710746	1.93500074497529	7.74008452172298
Brevibacterium senegalense	126.379897322417	73.1791929649321	136.19359288403	122.121326224471	92.9997720057493	95.9834214027633	108.915257599193	109.160196366171	85.6097700701807	242.119098534954	501.45647521536	351.659880705912	1033.3679601565	473.092653065298	95.003102108273	186.951206737461	119.141666059927	197.80735980353	140.176640088592	180.192641698713	8.8037405904074	22.0773875511919	6.07546811481825	365.519221327976	97.7996187743311	94.3464066387654	138.462838508552	122.755856913358	274.017512108582	141.952274643249	145.430119181355	107.103907424869	194.978074587238	133.014524802413	175.351899379892	256.380005773885	137.131634609085	320.272792998889	201.392645774673	149.051485540354	169.276781877108	283.707435068651	147.639849622214	61.0204027279154	106.455263161353	325.824870820146	170.184279209554	1167.12794934426	79.1208639998349
Gordonia sputi	65.2178674244053	40.5649628408714	54.0245368447341	52.8535847369352	219.466589992806	48.8106818737602	35.2229670626302	62.6987873089938	33.6324096704281	424.460345102427	166.606355438899	103.808768278252	210.479306427968	287.254090943297	44.2684611918131	49.6197572842054	202.073610082033	416.563767895825	315.397440199331	82.0444389296116	4.04496189288989	1274.18065295451	5.62543343964652	38.2223817810044	111.298721084028	77.0879176194791	14920.7283281053	178.297851188911	277.367359444872	279.228474357073	94.3923792422377	130.158971965917	84.0201571412109	321.025439667361	88.514953993199	623.116209039026	75.6009011627419	138.12303741192	76.3595175775367	97.2872996753541	125.065669433911	165.401207133047	37.1401700712846	20.2277578103587	42.7135315153578	102.980917720357	20.8316856293852	70.3050270674354	21.0702300869125
Brevibacterium ravenspurgense	68.7870044476314	31.8029308672432	57.2595390510056	42.1843828490446	75.6226519769933	42.4227067292077	39.6055482178883	45.818344571957	34.7588540134568	151.136455917782	374.557285569024	145.577976816246	331.640825995359	331.488523727053	32.9940965437109	100.743143577023	103.178240215296	141.808942262409	144.849194758211	86.6212981260982	5.47259550214514	13.798367219495	3.82529473895964	115.516531604813	43.2522257678028	67.020465691562	60.0684372941511	47.4924298877911	104.738560048023	56.112899153096	65.3063554059668	44.0672752620033	418.390451718447	98.8016542402537	91.4514690545848	166.753701734025	124.111479408835	110.066795437623	134.187339368712	253.681222927055	91.2103130584889	513.494531635882	151.323172273912	32.0272831997346	88.0555880470453	334.265929649683	75.2059159162552	891.712843309445	42.1404601738251
Marinomonas posidonica	8.11167505278673	8.27525241953777	8.73450595693306	6.07323799772237	9.81485483105658	7.69832902035815	10.3883405161674	5.3052820030687	4.82761861298011	3.7596133312881	8.5963967179776	9.82804906776348	5.43673485238294	13.4861075560233	7.46097660536176	5.68037625475752	4.6722221984285	6.84872732517314	4.96458933647095	8.47566517867889	2.14145041388288	2.36543438048485	9.45072817860616	4.81318881686723	4.13237825807033	0.287641483654773	4.75117583117579	1.81115198724627	7.3696641398396	7.34811774623877	6.03672192828265	2.91836260013267	6.19996070507663	0.959239361555861	7.55103872927764	2.4388109942819	3.15003754844758	10.5750450518501	4.91201575060178	8.4438033680496	1.19489493089723	10.465550932765	2.14860488015696	8.09110312414348	3.28565627041214	7.59695294658371	9.1800648536274	2.90250111746293	8.17008921737425
Ilumatobacter coccineus	387.089133518983	396.238557029632	461.634814834944	360.947306945716	76.2662490150954	336.105769144147	187.964036214404	344.682564078161	267.450071159098	173.69413590551	191.576841143501	402.335758711567	460.180771433842	221.711608221023	370.396038586181	478.989374187936	167.421295443688	214.72774495984	84.9820880537087	983.855213941045	9.7554963299109	16.558040663394	13.5010402551517	39.9211543046046	246.289744180992	8.34160302598841	47.5117583117579	83.3129914133284	86.4260612763008	149.968403093691	599.281849607695	32.1019886014594	681.140510564626	265.06981024327	598.83932144688	213.091110625381	262.503129037298	183.22884181675	712.465557280467	557.291022291274	121.08268633092	735.09119703834	356.361466551747	214.751362086642	242.809998383457	91.5854883004814	154.648784841877	38.7000148995057	316.48345599934
Curtobacterium sp. UNCCL17	272.227814771523	143.437708605321	413.433281961498	197.298164142224	52.2922593457933	149.544136076319	107.292079393542	164.14220985252	196.162236307425	132.71435059447	167.834412112896	275.799626964113	255.526538061998	174.779953926062	185.032219812972	171.747846761492	458.656479145731	339.616302065939	457.618322955881	611.773512597042	30.9320615338638	59.1358595121213	38.2529473895964	111.552729049746	161.162752064743	43.4338640318707	75.6794435965858	57.9568635918806	125.730936688779	180.696895487053	114.148923734799	258.858762631768	387.390648193064	136.211989340932	300.153789488786	226.809422468217	158.761892441758	315.308996341898	464.408761875077	529.022637102586	71.6936958538341	525.78017838304	146.105131850673	127.43487420526	165.925641655813	506.463529772248	103.805348729479	44.1825170102691	253.272765738602
Kocuria marina	1610.97866548344	527.506776782692	2278.57380398733	819.558846557508	242.636083364481	520.046694460364	978.776458007649	1352.3646124186	2109.02565139058	838.017811544118	522.742790897971	634.216291404112	849.295651582964	387.32100900899	1590.01701434265	3405.21849483729	1962.72267518984	518.086078833686	292.326701518084	720.601053491279	5.71053443702101	190.023228565616	14.1760922679092	3293.63679450685	2955.4769301719	194.445642950626	195.816318184888	595.466525584635	601.185935286309	859.061765605732	100.977894073092	493.786951942448	246.074302467007	170.744606356943	286.100467409297	164.619742114028	128.101526970201	232.435173894746	424.889362427054	182.092455241418	72.8885907847313	658.192148880197	516.892945454903	112.60118514433	164.611379147648	373.938906148509	191.722123673834	217.365083685557	82.9909062606964
Luteimonas huabeiensis	158.502130531453	144.573527564866	169.837615829254	136.729925732506	49.2351734148084	110.069725567674	105.01962990563	543.550256132584	101.86275273388	112.036477272385	137.542347487642	286.856182165346	425.618671300836	321.508804135596	98.9822896311326	133.990051656339	130.04351785626	191.764365104848	137.840362753782	126.117897858742	28.5526721851051	31.5391250731313	50.8539182944046	176.955471208354	134.440039329221	1896.13266025226	796.161321424172	184.536263589426	404.884881379673	336.009384214373	1155.75785281484	122.863065465585	165.902396797913	82.494585093804	165.913100968295	155.779052259757	70.5608410852257	3843.05769874071	217.691607128942	135.100853888794	71.6936958538341	205.215803072913	150.709285165295	114.961090222205	211.267698187501	505.619423889294	75.2059159162552	124.485047926743	79.5508686954862
Brochothrix thermosphacta	37.8004057459861	11.5204494468075	20.0570136788833	302.34876734607	74.0136593817382	32.5950526606654	19.1535028266837	39.0661674771423	13.195490875479	60.1538133006097	64.6776514971648	49.1402453388174	11.2618079085075	81.4560896383808	4.47658596321705	3.508467686762	1.94675924934521	5.64012838543671	6.42476267072712	3.0512394643244	1.18969467437938	0.788478126828284	0.900069350343444	8.77699137193435	3.85688637419897	0.862924450964318	1.69684851113421	1.20743465816418	3.34984733629073	3.00604816891586	5.4879290257115	2.04285382009287	16.8895481276226	21.7427588619328	15.1020774585553	14.9377173399767	14.0701677163992	6.90615187059598	4.46546886418343	6.60819394021273	14.7370374810659	10.9205748863635	53.1012348953077	15.170818357769	29.242340806668	79.768005939129	27.187115143435	21.2850081947282	16.3401784347485
Acinetobacter johnsonii	526.285477424803	732.927748608865	203.643388884791	595.833890046816	1865.7878134579	482.210226296476	385.829459483281	208.513659332731	581.888963484536	792.902451568661	261.166719336653	322.482860035989	1450.05485277128	286.444924489935	28.0201121401364	26.0629028159463	32.7055553889995	99.9108456848788	38.8406106912139	3.89880598219229	12.3728246135455	9.4617375219394	6.52550278998997	9634.02211009065	288.71549429718	13.5191497317743	14.2535274935274	35.0156050867612	71.2400866851161	56.4469045051978	23.0493019079883	631.241830408696	219.350333910642	341.169466260034	161.71807945203	97.8572911455613	140.491674660762	43.1634491912249	68.3216736220065	131.796756918687	56.9566583727682	149.4753687571	332.72681287002	101.813047645472	274.023732952372	707.360729915239	473.126419379258	715.627775516694	129.001408695383
Peptoniphilus harei	18.6568526214095	10.2223706358996	7.27875496411089	16.578298318107	145.452930611068	17.1983946199491	33.4374710364139	6.75217709481471	9.97707846682557	40.6038239779115	22.9237245812736	20.2703512022622	9.70845509354096	31.2877695299741	1.9895937614298	1.16948922892067	1.16805554960712	4.43152944570027	2.33627733480986	2.20367294645651	0.237938934875876	0.394239063414142	1.1250866879293	1.13251501573346	50.1395228645866	3.45169780385727	1.35747880890737	3.21982575510448	2.67987786903258	0.668010704203524	2.74396451285575	2.04285382009287	19.6688408574845	47.3224751700891	6.71203442602457	12.1940549714095	7.98009512273386	2.37398970551737	5.35856263702012	5.50682828351061	4.38128141328986	20.2485659351322	16.5749519326394	10.4510082020187	10.1855344382776	88.2090647686665	18.713209124702	52.2450201143327	30.1003286955894
Brevibacterium mcbrellneri	67.1646694370741	45.757278084503	72.9492997514224	57.6136901946095	73.3700623436361	47.6641222324302	41.2287264235395	54.0174167585177	46.9888211663398	293.249839840472	2527.34063508542	300.676876166889	297.467064066095	504.110700444151	52.2268362375323	121.793949697595	249.574535766056	157.117862165737	301.963845524174	121.710551965829	3.56908402313813	25.6255391219192	3.60027740137378	180.069887501621	107.7173265937	137.204987703327	110.295153223724	85.1241434005747	218.856692637661	101.537627038936	98.7827224628069	71.7917199632636	168.681689527775	332.536312006032	144.308740159528	468.861413650696	337.89402769681	137.691402920007	202.0624661043	171.445920559964	165.293798774117	307.596192632571	104.667752019075	41.4669035112353	54.2133284618003	388.288706158723	161.710373190821	774.000297990115	57.6206292172711
Staphylococcus saprophyticus	155.906394514561	73.828232370386	27.4975187533078	80.7576512129569	392.272394723212	124.31982396706	84.5675845144254	45.0145139654314	73.5407235377304	9.02307199509145	20.8769634579456	36.5480574707454	17.0868809646321	24.0052714497215	12.4349610089363	11.360752509515	53.3412034320587	81.7818615888322	59.5750720376514	1.86464633930936	0.951755739503502	226.687461463132	3.82529473895964	53.7944632473396	210.751291161587	32.7911291366441	3.73306672449526	16.0991287755224	10.0495420088722	5.34408563362819	8.23189353856724	3.79387138017247	20.95159134819	19.8242801388211	27.2676398557248	5.18247336284904	9.87011765180241	3.66889318125411	10.2705783876219	3.30409697010637	5.5761763441871	13.4232066311551	18.4166132584882	9.10249101466142	29.242340806668	55.2889353334704	50.8434361123979	50.9550196176826	15.9101737390972
Streptomyces sp. NRRL F-2890	30.3376646974224	25.1502769613403	45.6135311084282	30.2020484211058	7.88406371675037	21.6208389507931	20.1274097500744	26.6871761366486	19.4713950723531	13.1586466595084	25.3798379292672	33.4767921370693	42.7172024115802	26.4327708098057	30.0097059015662	41.0991929020691	32.3162035391304	26.5891766742016	16.353941343669	83.0615187510531	2.14145041388288	6.30782501462627	5.85045077723239	10.4757638955346	26.1717289677787	4.88990522213114	17.9865942180226	13.281781239806	16.9725598372064	14.028224788274	52.1353257442592	10.7979416204909	48.7445186468094	15.3478297848938	44.2574769965995	26.8269209371009	16.3801952519274	54.1701287349872	55.5950873590838	40.0162855268438	10.355756067776	51.6452187334272	31.9221296480462	27.3074730439842	25.2995532821735	18.9923823664593	21.8909238817269	10.3200039732015	25.8002817390766
Chryseobacterium caeni	218.69075942313	174.753859918474	124.062334610512	176.616326636467	287.366077512575	356.907636922562	434.03785219112	107.87406739573	242.668295612467	65.0413106312842	173.565343258214	84.4597966760924	68.3475238585284	104.652194634741	62.3406045248005	59.1427410054166	172.093517642116	165.980921057137	240.928600152267	10.1707982144147	7.37610698115214	22.8658656780202	8.55065882826272	2772.11362976159	111.574212967899	356.387798248263	30.5432732004158	35.4180833061493	159.452733207439	55.7788938009943	28.5372309336998	12.2571229205572	57.0823968363952	70.9837127551337	57.0522926212089	40.2403814056514	43.8905231750362	310.345199684907	20.9877036616621	50.2956983227302	21.1098104458511	36.4019162878782	75.8150579141098	41.4669035112353	57.4989847322124	376.471223797371	60.7296598009197	207.690079960681	34.4003756521021
Fenollaria massiliensis	25.7951266678618	25.1502769613403	8.08750551567876	15.593448913071	167.978826944641	21.9484274197445	22.8868126996814	9.00290279308629	6.59774543773949	27.0692159852743	21.2863156826112	24.2629961360411	7.37842587109113	39.918878365829	3.315989602383	2.67311823753295	3.11481479895233	6.84872732517314	2.33627733480986	5.08539910720733	0.475877869751751	0.788478126828284	1.35010402551517	5.94570383260069	32.5080422968199	5.75282967309545	1.69684851113421	3.21982575510448	5.13643258231245	3.00604816891586	2.74396451285575	1.16734504005307	12.6137131586042	20.783519500377	7.97054088090418	9.75524397712761	11.5501376776411	4.10052767316636	6.02838296664764	11.747900338156	5.5761763441871	14.7882784919505	10.7430244007848	23.9361800755911	12.8140594546073	74.7033706414065	14.8293355327827	27.090010429654	34.4003756521021
Kocuria atrinae	2587.46210833791	1730.01453523749	5271.59784522973	2148.61311865367	464.355262990644	1224.85328540932	3127.21513100752	3429.62366580196	3561.173330175	565.069883692602	580.870806800487	3021.51083527053	4676.36864945681	668.371490476515	187.850810974997	288.863839543405	177.933795390152	269.920429874471	124.406768078625	2760.52414869571	9.7554963299109	22.8658656780202	9.90076285377788	9791.4416972776	1547.16241982153	199.623189656412	68.2133101475953	116.919922732231	194.96111497212	207.417323655194	66.9527341136803	102.434527264657	682.209469306881	186.731929049541	1036.79956774498	321.618199870926	208.11248070077	774.999730228443	1888.67005610638	473.95435426748	279.605413829953	3243.41074124995	1525.81640846575	347.58030504133	609.489238161452	636.033782805648	510.199758211215	299.280115222844	271.332962955955
Staphylococcus caprae	46.5610148029958	29.5312929481544	12.940008825086	35.4545785812982	220.914683328536	37.6726739294122	37.9823700122371	21.3818941335799	30.0921560209094	17.2942213239253	15.9647367619584	18.7347185354241	4.66005844489966	21.8474942407578	3.6475885626213	4.34381713599105	22.5824072924044	21.7547809152559	21.6105653469912	1.35610642858862	40.4496189288989	4033.06561872667	409.306537068681	7.36134760226752	40.7727988129606	115.919517912873	15.9503760046616	3.21982575510448	3.57317049204344	4.67607492942467	4.3903432205692	5.54488894025207	7.05512769888031	24.6204769466004	11.1168070181032	14.0231632171209	15.9601902454677	0.647451737868373	2.67928131851006	3.30409697010637	7.16936958538341	4.55023953598477	13.1985728352499	10.1138789051794	19.7139376224728	55.7109882749472	25.7747974736462	69.9825269432729	9.03009860867681
Acinetobacter sp. MDS7A	60.9997963969562	155.120417903492	27.9827690842485	41.0353918765025	56.1538415744057	28.5001967987727	32.3012462924581	13.3435880683243	29.6093941596114	40.9797853110403	29.0640079512576	46.6832330718765	143.685135384406	27.5116594142876	28.3517111003747	20.3825265611888	28.033333190571	41.4952302642843	23.3627733480986	1.86464633930936	2.85526721851051	3.15391250731313	0.900069350343444	3337.52175136652	28.3756640387496	1.43820741827386	6.10865464008316	18.3127589821567	46.6745395523175	114.229830418803	13.1710296617076	51.363181762335	11.9723379132514	20.463773046525	14.0533220794889	16.7668255856881	6.72008010335483	10.1434105599378	4.01892197776509	8.4438033680496	5.97447465448617	30.9416288446965	39.9026620600578	13.4851718735725	20.3710688765553	62.0417823971003	26.1278768910934	49.3425189968698	7.3100798260717
Acinetobacter towneri	62.4598979064578	199.741877028451	27.6592688636214	34.6338707437681	47.9479793386043	25.55190057821	25.8085334698534	17.5235072222572	28.9657116778807	30.8288293165625	19.6489067839488	51.9043841391259	96.696212731668	24.5447157519624	27.8543126600172	23.0556447987217	15.1847221448926	30.6178398066564	28.3273626845696	2.54269955360367	2.14145041388288	1.57695625365657	0.675052012757583	1225.38124702361	25.8962370839074	2.58877335289295	3.39369702226842	12.0743465816418	26.1288092230677	131.932114080196	6.5855148308538	39.397895101791	20.3102161028373	20.783519500377	15.3118285343686	20.4250420771109	8.40010012919354	3.66889318125411	6.47492985306598	11.747900338156	5.17787803388802	22.2961737263254	33.7637909738951	14.8336890609297	19.7139376224728	56.1330412164241	32.1302269876959	45.7950176310818	12.0401314782357
Conexibacter woesei	535.695020486035	506.737515808166	614.165168860645	601.250561774515	102.975526096331	493.675822709776	275.291023678437	499.661105016289	306.392861303805	253.773899861947	251.342265944679	656.022275273212	642.699727192412	311.529084544139	794.676908211087	1026.31033332281	562.613423060765	494.719832665448	256.990506829085	1388.48346957118	33.0735119477467	27.5967344389899	27.0020805103033	52.9450769855395	560.901475562079	21.573111274108	131.675444464015	138.050029250105	172.405476241096	292.922693793245	582.26926962799	105.936562384816	698.2438504407	369.94664710671	783.839770314182	343.567498819463	401.524786175451	176.754324438066	820.306630350497	938.363539510208	158.522727499033	968.29097325756	862.818331160173	471.306756981358	460.649009111782	211.448523679913	444.173907148587	78.3675301714991	789.058616520092
Chthoniobacter flavus	170.831876611688	154.471378498038	208.819392414826	194.836040629634	36.363232652767	171.492563496063	93.1704290043766	236.48696443982	104.27656204037	63.537465298769	65.0870037218304	123.771992947146	141.743444365698	69.0488706868394	182.379428131065	212.51289988387	142.502777052069	116.025498214698	104.25637606589	293.936068396584	13.8004582228008	22.0773875511919	27.452115185475	28.3128753933366	152.347011780859	27.901223914513	31.9007520093232	75.8671443546493	83.07621394001	157.31652083993	149.271669499353	50.7795092423084	175.736817226655	75.1404166552091	226.950664029956	70.1158160856047	71.4008510981451	112.224967897185	187.103145409286	121.150222237233	64.9226245787497	149.020344803501	106.509413344924	163.170579670227	139.311825865475	55.7109882749472	87.9167749443547	30.9600119196046	159.961746782275
Pseudomonas psychrotolerans	856.430652073223	3366.40513623824	215.127646717055	644.419794028595	307.63938421279	218.665303025067	129.042667349267	131.185154984972	192.139220796609	673.346747633699	359.820605481063	232.49478575928	2004.99014591808	210.653000025084	286.169902685653	189.79139486484	530.297219521634	355.730954595758	734.175152463999	87.4688646439661	19.2730537249459	66.2321626535758	29.4772712237478	46.7162443990054	164.468654671199	19.8472623721793	1455.2172831487	205.062652778217	491.757588967479	410.826583085167	320.495055101551	582.213338726467	193.909115844983	404.159517668869	138.225958960944	178.642905331149	180.602152777661	82.0105534633273	246.493881302926	153.089826281595	225.436843629278	216.136377959277	139.045430101586	195.87212146364	329.222758295296	294.17090020938	326.951540556114	351.202635213015	42.5704648694764
Acinetobacter junii	161.584567051512	195.523120893	65.1852944563708	115.883946659243	100.240238684398	64.2073399144765	92.5211577221161	51.4451588176359	75.4717709829225	111.284554606128	67.1337648451584	76.7816333419022	144.46181179189	71.2066478958031	72.6201722921878	44.9418003685228	81.3745366226297	114.816899274962	127.91118408084	2.20367294645651	7.13816804627627	9.85597658535355	9.67574551619202	727.924026362685	50.9659985162007	11.7933008298457	12.89604868462	63.7927977730075	236.722545097878	51.4368242236714	29.0860238362709	52.8223630624013	28.4343025439722	24.3007304927485	17.6190903683145	62.4945317284738	23.1002753552822	15.3230244628848	11.3869456036678	26.0656538752836	8.36426451628064	27.0739252391094	78.5775499028831	30.6787660123774	28.5852095525856	142.653894219183	86.5044572745659	199.305076732455	21.0702300869125
Marmoricola aequoreus	1047.54171631688	912.873923770971	1177.37905297251	914.760955710994	186.643141049601	765.410457704971	454.814533223455	716.213070414275	604.096009104245	383.856521124515	435.960119268864	905.40902036771	1074.14347154937	543.75985665886	1890.94307075891	1925.98169014249	990.900457916711	1514.777337803	560.122491020664	2350.13244074408	18.3212979854424	40.2123844682425	28.3521845358185	147.793209553217	834.464916246335	14.9573571500482	277.943786123784	568.500484885635	513.419935075492	1965.62149711887	2107.91353877579	102.142691004643	1230.37151233504	364.830703845079	1116.0854744024	428.316180870759	425.465071543653	727.735753364051	1507.09574166191	835.569411551343	207.911717976119	1174.64433621447	1016.90399542286	529.967254631398	553.961647191487	230.440906046373	485.48419898991	108.360041718616	509.985569042414
Nocardioides sp. URHA0020	617.136238016014	533.834910985868	711.21523504879	581.225290538782	132.09829207045	525.124315729111	296.392340351902	472.33086439442	372.531236301632	310.920022497526	357.364492133069	832.312905426219	971.233847557838	445.31127149989	518.786573292821	581.737356443109	387.015738769827	444.764409823009	202.672058794755	1464.08640296499	16.8936643761872	32.3276031999596	14.4011096054951	69.3665447136747	404.422085523149	9.4921689606075	170.702960220102	235.248519232321	233.372697761587	350.70561970685	1720.46574956055	66.8305035430381	1025.98660081596	308.875074420987	840.262809707951	370.089568382279	373.594453245883	538.679845906486	1181.11651457652	797.755857337904	163.700605532921	984.216811633506	683.563295444221	345.220399963455	382.778955503014	274.334411959967	354.491735116996	56.4375217284459	440.754813042558
Streptomyces griseofuscus	23.0371571499143	20.6070011231627	34.6145236071051	20.8459790732633	5.95327260244416	18.1811600268033	13.4723791069046	21.2211280122748	21.4024425175452	11.6548013269931	17.6021456606208	22.1131104024678	28.3486888731396	18.3411062761917	21.7197318956087	24.2251340276424	21.0249998929282	20.5461819755194	17.522080011074	52.3796108042355	6.90022911140039	3.15391250731313	5.85045077723239	14.1564376966683	23.6923020129365	4.02698077116682	16.9684851113421	14.4892158979702	16.9725598372064	17.3682783092916	44.4522251082631	12.8407954405837	30.1446365315795	13.1096046079301	23.2823694152727	15.5474200885471	13.4401602067097	41.652728469532	38.6263056751867	23.8629225618793	10.7540543780751	33.6717725662873	18.4166132584882	16.5193355451263	21.3567657576789	11.8174823613524	16.2416532025715	8.0625031040637	16.7701831303998
Streptococcus agalactiae	4.05583752639336	4.70553568954109	6.30825430222943	9.02778621283055	9.9757540905821	8.18971172378527	5.51880589921394	4.50145139654314	4.50577737211477	22.5576799877286	3.2748177973248	4.91402453388174	1.94169101870819	4.58527656904793	11.4401641282214	6.84986548367819	4.28287034855946	4.43152944570027	4.38052000276849	2.03415964288293	0.237938934875876	0.394239063414142	0	13.0239226809348	4.68336202581304	6.328112640405	0	1.20743465816418	0.893292623010861	0.668010704203524	6.03672192828265	2.33469008010614	4.06204322056745	8.31340780015079	2.72676398557248	3.96306786570809	2.31002753552822	1.94235521360512	1.78618754567337	2.56985319897162	1.19489493089723	5.23277546638249	12.2777421723255	3.37129296839312	1.97139376224728	9.70721765396808	2.82463533957766	5.48250211076331	2.58002817390766
Brevundimonas sp. BAL3	221.773195943189	114.393195211257	215.289396827369	144.937004107807	173.288502508983	188.363369647061	141.216503891651	381.819538099642	92.6902773692182	188.356627897534	278.359512772608	349.817121505706	2501.67470850364	234.927993625926	110.919852199711	152.534809429224	408.819442362494	387.960259655396	552.821624349383	137.136262591024	23.3180156178358	131.675847180323	45.2284848547581	116.93217537448	232.515149987424	4563.43213818297	419.12158225015	275.496341171127	4673.93032674858	648.30438842952	167.381835284201	393.395278497884	287.763693414936	267.627781874085	305.817068535745	460.020723796424	189.842262919774	164.668558664523	498.123051799662	288.557802055956	123.074177882415	500.981372911924	165.749519326394	200.92906091623	200.753598122182	289.106264911658	130.992463872914	286.380110256342	95.8910471302347
Gemmobacter nectariphilus	149.741521474443	130.943700050333	154.471355349464	142.803163730229	50.6832667505381	106.138663940257	100.150095288677	178.128862406064	111.196148718975	65.7932332975418	94.151011673088	141.585331882468	189.50904342592	84.4230333007059	175.747448926299	178.430642355325	89.5509254698795	134.960214937235	105.424514733295	128.999624019493	7.13816804627627	8.67325939511112	36.4528086889095	122.311621699214	153.448979316345	54.0765989270973	63.8015040186463	100.015837517933	244.538855549223	166.000659994576	78.4773850676744	114.399813925201	134.047426278726	92.0869787093626	107.81205296802	84.1389793027256	50.4006007751612	634.071068619093	169.464543395761	122.618709779503	54.5668685109737	132.411970497157	137.510712330045	160.810674592352	156.725804098659	237.615806051479	85.7982984396714	104.812540352828	72.2407888694145
Hymenobacter sp. IS2118	975.347808347076	501.058421010444	1267.15036419655	621.275833010248	102.814626836806	387.700953003994	520.228614911197	425.869455337242	478.095163305464	172.566251906124	162.512833192243	421.377603780359	377.853072240614	209.574111420602	242.398839934197	267.478893643141	138.998610403248	216.742076526068	116.229797406791	2993.09640119866	44.2566418869129	21.6831484877778	24.0768551216871	148.359467061084	950.171507472304	5.17754670578591	72.9644859787711	207.075043875157	87.3193538993116	316.971079144572	149.820462401924	72.6672287433035	921.014852326557	301.840652436244	1327.9340609738	178.947756705435	229.322733526984	164.452741418567	1366.43347244013	427.329874800423	106.743947160153	712.795023312015	276.86308598594	2541.28063957473	957.440237198098	299.65758844858	187.485170664467	22.8975088155409	1171.76279564973
Marinomonas mediterranea	9.89624356439981	11.682709298171	12.940008825086	7.22222897026444	6.59686964054623	11.3018021788237	10.8752939778628	9.64596727830673	8.52879288293154	7.89518799570502	4.9122266959872	11.3636817346015	5.0483966486413	7.82194238249352	10.4453672475065	9.35591383136533	9.344444396857	4.43152944570027	7.30086667128081	11.1878780358561	4.04496189288989	3.15391250731313	6.97553746516169	6.79509009440079	8.81574028388337	2.58877335289295	6.44802434231	6.64089061990299	8.70960307435589	8.01612845044229	9.32947934370954	4.96121642022554	9.83442042874225	3.83695744622344	7.76078980509091	6.09702748570476	1.89002252906855	33.4516731231993	7.81457051232101	6.60819394021273	3.5846847926917	8.19043116477259	7.98053241201156	11.7995253893759	6.89987816786549	6.75284706362997	7.41466776639136	3.22500124162548	4.30004695651277
Roseomonas aerilata	2308.90718702521	1576.02993629354	2284.073307738	1342.51388063166	206.75554849029	1355.39729028646	1478.06607406595	1329.05352482936	1099.73152003687	186.100859898761	175.202752156877	681.820904076091	437.657155616827	179.634952646231	1637.60146513685	1932.99862551602	1037.23332805113	1405.60056691348	803.679403174592	4320.04654157263	47.825725910051	75.6939001755152	99.0076285377788	165.630321051019	2266.74722049351	27.3259409472034	137.105359699644	610.156980592299	1657.05781568515	684.37696645651	469.217931698333	239.305733210879	2591.15599122513	440.930359861844	2550.15357973771	399.965003062232	258.093076469471	395.593011837576	2505.79785313653	590.699113877905	132.235039019294	876.376134630667	1281.79628279078	5318.88891623382	3077.34566286801	766.026088780524	1021.81183409222	111.585042960242	1679.59834121389
Nakamurella multipartita	539.101924008206	290.93191349473	765.239771893524	534.609085367075	94.1260668224279	297.450329807881	209.227670708435	435.836954858159	273.243213494674	300.393105169919	321.750848587162	769.966219152595	976.670582410221	320.699637682234	282.85391308327	314.091392910122	278.775924506234	317.055788524192	218.149896137871	1924.31502216725	48.0636648449269	60.3185767023637	34.6526699882226	357.308487463908	704.432747059055	21.8607527577627	390.275157560868	196.006892841985	185.358219274754	3317.0071517226	77607.5483170991	132.493662046023	1085.84829038221	344.686677252406	836.067788191686	299.973752296674	370.444415697435	554.866139353196	1442.56971657446	762.145034437869	151.751656223949	786.05387984137	538.68593781078	325.329771449936	466.891756025565	144.764158926567	349.195543855288	54.180020859308	323.36353112976
Knoellia aerolata	676.838166404524	563.852983488113	742.918256670251	679.874372609894	144.970232832491	525.779492667014	353.528213190823	549.016304256958	410.025740862444	863.959143530006	1128.17473117839	1794.54033446694	2014.31026280788	941.600029561548	154.19351651081	185.113437949157	174.040276891462	243.331253200269	178.433181446103	1203.71396867598	9.99343526478678	15.3753234731515	11.9259188920506	123.727265468881	227.556296077739	26.1753750125843	282.016222550506	172.663156117478	150.296483821577	129.260071263382	550.988074181434	42.608093961937	1166.44777954821	574.264631118109	829.146002689848	350.579080428024	575.406858849757	2780.15776240679	1678.79301948976	582.622432395423	202.733839942231	1559.36708898198	609.282955301652	227.225146069696	278.623651730949	183.170976600963	285.994328132238	64.5000248325096	350.023822260139
Rubellimicrobium mesophilum	792.186185655152	876.52771706555	827.675314474565	646.881917541186	131.937392810925	564.926314706708	361.644104219078	511.075499628952	348.232222616299	123.691278599379	135.495586364314	296.069978166375	359.601176664757	135.939964164715	1051.33450343553	1271.23479183676	475.3986086901	759.000134154482	374.096408236429	1159.81002305042	27.1250385758498	33.5103203902021	74.7057560785058	156.287072171218	1044.66522364018	28.1888653981677	74.6613344899053	354.784550390575	381.212626869885	482.637733787046	372.081587943239	174.809919747947	832.291276719425	164.669423733756	689.032284046585	160.65667424832	182.49217530673	554.434504861283	622.263086223962	270.201707777587	86.0324350246009	506.214148378306	796.518523429615	1919.95134549988	1160.82236033661	628.436829859064	652.137684024992	100.942538862877	514.285615998927
Hymenobacter norwichensis	2730.22758926696	845.373825603761	2726.94510977657	1624.01666890446	164.278143975554	808.16075290313	1154.72897550024	851.256612310569	907.109537378964	163.167218577904	176.430808830874	404.178517911773	529.304971699853	216.856609500855	312.034621584241	360.870962066949	185.331480537664	306.581264379809	115.937762739939	3950.33802647866	57.8191611748378	24.0485828682627	38.927999402354	383.922590333645	1489.03363232467	3.1640563202025	51.58419473848	265.233146576732	132.43063136136	305.614897173112	162.991492063631	66.2468310230116	1482.21819201022	285.213836835943	1611.51751547334	176.204094336867	255.783048933943	196.177876574117	2276.49602696071	549.948584579926	148.166971431257	951.455086974416	711.188215331953	3685.16034375052	2709.35216058185	244.368653115109	252.451783474753	29.6700114229544	921.500062780686
Paracoccus sp. TRP	140.169744912155	146.682905632591	154.471355349464	153.964790320637	47.7870800790788	102.043808078364	100.637048750372	185.684870107405	104.437482660803	122.939355933121	115.027975131034	144.349470682776	160.772016349038	97.0999744033679	275.06133751767	253.277953006247	79.4277773732845	138.98887806969	102.504168064783	105.267761519192	15.7039697018078	22.8658656780202	39.6030514151115	166.479707312819	112.125196735642	82.265464325265	68.892049552049	106.85796724753	200.544193865938	88.5114183069669	32.927574154269	123.738574245625	137.040510757039	81.5353457322482	87.4661986141327	69.5061133370342	53.5506383236088	465.733616773316	145.797558415589	143.544657256843	42.6179192020014	146.972737012308	131.371841243883	147.999761312458	176.768307348173	332.999770825253	95.331442710746	130.290050161669	73.100798260717
Cutibacterium avidum	234.102942023425	80.8054059790159	149.29535181943	245.884068124003	777.787020546353	230.786076376269	133.26293068396	108.356365759646	75.6326916033551	2792.6407824808	1955.47557722757	676.292626475474	591.827422502257	1910.44199638626	45.9264559930046	39.9297036731485	595.318978449764	861.328177718834	774.475936489469	89.1639976797019	33.5493898174985	85.9441158242829	20.4765777203134	104.191381447479	135.266514980835	2045.9938732364	274.889458803742	162.80243974247	129.080784025069	527.728456320784	158.601148843062	1125.90429113118	562.058506677465	2125.99417166164	432.926220478585	3450.00300278604	2689.29205636131	66.0400772625741	288.46928862625	459.269478844785	1358.99383474045	974.661308607938	79.8053241201156	40.7926449175567	45.3420565316875	769.824565253816	362.612561718282	1894.04322920664	26.6602911303791
Acidihalobacter prosperus	86.4704560627065	80.6431461276524	118.239330639223	113.257681579147	50.6832667505381	90.9058001340164	81.8081815648185	68.1648354333676	64.8510100343662	89.1028359515281	109.706396210381	94.2878457438559	99.4145801578595	90.0871984742357	87.210526542673	88.2129018385874	84.489351421582	93.0621183597056	100.459925396824	120.184932233667	15.228091832056	14.9810844097374	22.9517684337578	27.7466178854699	83.4740408130206	31.3529217183702	63.8015040186463	58.1581027015747	42.2080764372632	102.205637743139	61.4648050879688	173.642574707894	152.005933148603	77.6983882860247	238.486973199686	88.1020471684337	79.1709437176491	74.2411326089068	127.935682958855	74.5257427701769	82.0494519216101	110.343308747631	70.2900739365634	176.31862224696	117.955060107796	80.1900588806059	59.6704215485781	77.0775296748489	364.643981912282
Pseudoxanthomonas suwonensis	161.584567051512	121.532628671251	168.220114726118	134.596085354928	42.4774045147367	110.069725567674	101.448637853197	317.030791213681	91.0810711648915	107.52494127484	122.396315175014	295.148598566272	885.022766327194	137.288574920317	123.686412168886	282.515183729264	175.987036140807	287.646547657272	201.795954794202	164.088877859223	26.8870996409739	27.2024953755758	39.3780340775257	294.737032844634	158.958816993772	194.733284434281	264.029628332483	370.682440056403	2178.07073805623	332.001319989152	1258.93091849822	100.683509704577	188.778113882161	103.278104594181	162.347332679469	169.192512728307	89.2510638726814	3770.54310409945	238.232763904186	180.256845813581	98.3796826438723	252.083270293556	189.691116562429	134.514589438885	133.069078951692	229.174747221942	151.117990667405	140.932554259033	85.1409297389527
Brevundimonas diminuta	119.079389774909	92.4881152771869	111.607576116367	95.3662507209918	73.5309616031616	126.449149015244	108.428304137497	204.333740178798	66.9429780999909	195.123931893853	209.178986804122	378.994142175629	2119.16157781812	217.396053803096	79.0863520168346	99.9077941277941	167.421295443688	201.836022935985	220.194138805829	106.454354644207	14.9901528971802	47.7029266731112	64.804993224728	236.978767042228	140.500860774391	6266.55736290288	513.805729171439	183.328828931261	1590.50751527084	854.385690676307	111.953752124515	199.907838109088	185.998821152299	560.515533602475	186.888208549622	249.368424165325	138.181647125234	160.136396499444	331.114516279202	192.371868037304	135.421425501687	371.527058113157	186.314737465039	109.567021472776	163.297116639483	254.497923710554	146.174878823144	210.915081202306	76.9708405215785
Jeotgalicoccus psychrophilus	38.7738067523205	29.2067732454274	31.5412715111472	42.8409491190686	23.8130904097766	33.0864353640925	32.4635641130232	31.3493936544969	24.2990136853332	16.1663373245388	53.6251414311936	57.7397882731104	39.2221585779055	47.7408207483225	2.81859116202555	3.84260746645362	5.45092589816658	10.8773904576279	8.17697067183451	7.628098660811	0.475877869751751	1.57695625365657	0.900069350343444	22.3671715607359	25.3452533161647	1.15056593461909	0.678739404453684	3.42106486479851	5.13643258231245	4.34206957732291	3.2927574154269	0.291836260013267	32.9239292614414	13.1096046079301	30.8334081445504	14.9377173399767	9.66011514857257	3.66889318125411	14.5127738085962	10.6465346814538	6.77107127508433	26.6189012855109	59.5470495357786	54.9520753848078	83.1271036414271	25.7452294300893	52.2557537821867	22.5750086913783	97.6110659128398
Herbaspirillum rubrisubalbicans	54.8349233568383	53.0589713958598	43.3490295640382	36.7677111213463	31.8580533860525	41.2761470878777	55.999648094965	36.1723772936502	34.2760921521588	55.2663159699351	63.8589470478336	57.4326617397428	39.9988349853888	59.3388732465026	44.6000601520514	43.6052412497563	48.6689812336302	52.3726207219123	62.2033840393125	35.9368203575985	30.2182447292362	32.3276031999596	28.3521845358185	23.216557822536	59.5062469162127	39.9821662280134	38.3487763516332	75.6659052449553	31.7118881168856	39.0786261959062	26.8908522259863	78.2121176835555	53.4479371127296	51.7989255240165	49.9207560435577	65.2381940970409	66.7807960270886	26.3297040066472	63.8562047578231	56.1696484918082	102.362665746863	52.3277546638249	27.6249198877323	45.8495843701464	41.399269007193	46.0037706209792	59.3173421311309	43.537516761944	33.1103615651483
Streptomyces sp. NRRL F-2580	19.6302536277439	11.682709298171	22.6450154439005	17.2348645881311	3.70068296908691	13.922509930435	9.90138705447207	19.1311684353084	11.2644434302869	7.89518799570502	9.4151011673088	22.1131104024678	29.9020416881062	17.5319398228303	14.2587552902469	20.3825265611888	21.0249998929282	14.5031872768372	9.63714400609068	41.361246071953	6.18641230677277	7.49054220486869	3.15024272620205	7.64447635620089	12.397134774211	3.45169780385727	19.6834427291568	11.6718683622537	14.0693588124211	13.0262087319687	20.8541302977037	5.54488894025207	25.0136345687575	8.9529007078547	20.1361032780737	7.62128435713095	11.5501376776411	23.9557143011298	25.0066256394272	18.3560942783687	6.77107127508433	25.2538294247155	19.0305003671045	15.5079476546083	13.4711907086898	8.44105882953746	9.88622368852181	4.19250161411312	12.0401314782357
Atopobium vaginae	39.5849742575992	41.0517423949619	15.6897607004168	50.0631780893331	123.570631315598	35.3795546467523	24.5099909053325	14.9512492813754	16.8966651454304	35.716326647237	195.670363390157	81.0814048090487	31.0670562993311	103.573306030259	8.28997400595751	15.7045696455061	7.39768514751179	70.0987385047133	8.46900533868575	33.9026607147156	2.61732828363463	1.97119531707071	2.02515603827275	6.22883258653406	48.7620634452299	15.5326401173577	3.73306672449526	13.281781239806	7.3696641398396	43.7547011253308	7.68310063599609	14.5918130006633	34.2066797521469	23.3414911311926	29.9944038412973	25.3026640656747	22.050262839133	7.1219691165521	18.0851488999429	749.29576844301	5.5761763441871	20.021053958333	12.8916292809418	11.4623960925366	54.5418940888415	73.015158875499	26.4809563085406	22.5750086913783	9.03009860867681
Staphylococcus massiliensis	21.2525886383012	15.5769457308946	8.89625606724664	11.3257681579147	92.6779734866982	14.9052753372892	15.0955573125558	12.2182252191885	31.3795209843707	14.6624919920236	6.5496355946496	11.3636817346015	38.8338203741639	11.8677746493005	4.9739844035745	5.84744614460333	12.0699073459403	13.6974546503463	9.92917867294191	4.40734589291302	6.66229017652452	93.0404189657375	105.983166002941	9.90950638766782	14.0500860774391	22.1483942414175	4.07243642672211	7.04336883929105	5.13643258231245	4.34206957732291	7.13430773342495	2.33469008010614	15.606797636917	15.0280833310418	14.892326382742	7.31643298284571	6.09007259366532	3.23725868934187	7.1447501826935	4.40546262680849	8.76256282657972	5.68779941998097	35.912395854052	14.4965597640904	19.0568063683904	43.4714529721179	43.0756889285593	39.6675152719934	10.7501173912819
Brachybacterium faecium	212.201419380901	191.953404163004	270.931434775239	182.853706201695	120.030847606036	194.423756322662	253.540435722711	218.159626611037	173.472428826419	202.2671972233	315.201212992512	564.498568329665	709.493898235974	335.53435599386	99.6454875516092	111.435616527155	137.051851153903	280.797820332099	230.415352145623	767.047698670439	4.52083976264164	22.0773875511919	5.62543343964652	507.083598294659	112.125196735642	97.5104629589679	64.4802434231	128.793030204179	296.1265045281	234.471757175437	111.404959221943	60.9937783427728	266.170726821393	108.07430140196	208.073067206762	263.696438756731	115.501376776411	374.011287241963	474.232793376281	165.204848505318	93.6001029202834	475.27251953361	479.44583182931	201.603319509908	685.387898007972	225.798323690127	281.757375122872	226.072587037946	433.444733216487
Streptomyces flavochromogenes	18.9813196235209	15.4146858795311	25.5565174295449	19.5328465332152	5.95327260244416	12.9397445235807	11.3622474395581	13.6651203109345	15.2874589411037	8.27114932883383	11.8712145153024	23.3416165359383	24.8536450394649	18.0713841250712	16.579948011915	17.2081986541184	14.4060184451545	13.2945883371008	11.9734213409005	41.5307593755266	2.37938934875876	4.7308687609697	2.70020805103033	6.51196134046742	13.4991023096964	2.30113186923818	8.8236122578979	12.4768248010299	11.8361272548939	11.3561819714599	20.3053373951325	8.46325154038474	27.1515520532666	7.67391489244689	24.9603780217789	13.7183118428357	9.66011514857257	26.3297040066472	33.4910164813758	18.7232161639361	7.16936958538341	27.7564611695071	18.1096697041801	10.788137498858	11.4997969464425	10.5513235369218	16.947812037466	6.12750235908841	16.3401784347485
Corynebacterium freneyi	126.704364324529	52.5721918417694	65.9940450079387	59.5833890046816	242.153385585904	62.4056033352437	55.6750124538348	63.1810856729091	73.0579616764324	698.912118286459	1432.7327863296	326.1683784364	775.511392872052	1173.56107952515	38.2996799075237	37.2565854356155	58.0134256304872	94.6735836126876	70.6723893779983	73.2297471437856	6.66229017652452	13.0098890926667	4.27532941413136	246.888273429895	43.2522257678028	97.7981044426227	47.1723886095311	39.8453437194179	118.137949393186	91.5174664758828	39.5130889851228	25.6815908811675	177.233359465811	190.568886495764	208.492569358388	469.471116399266	334.533987645133	32.8042213853309	104.491971421892	198.980061977517	62.5328347169553	531.92300175662	56.7845575470053	27.3074730439842	39.4278752449457	579.900741589223	59.3173421311309	90.6225348896759	44.2904836520815
Niastella koreensis	378.490757963029	317.380269266978	450.312307112993	360.126599108186	61.4635171387478	277.303638967369	193.645159934183	215.42660254885	210.966933387231	101.885521277908	105.612873963725	262.286059495938	250.866479617099	162.1030128234	351.660697332717	377.076741381992	484.353701237088	200.627423996248	162.079240102434	156.799805805559	442.566418869129	390.29667278	398.50570486456	186.864977596022	296.429267045578	9.20452747695273	259.278452501307	137.245072811328	260.618122763419	236.809794640149	217.321989418175	61.5774508627993	197.115992071747	71.3034592089856	274.144656087941	49.3859226342085	61.110728439883	421.059446860399	163.212886985905	195.308843121843	23.4996003076456	150.157904687498	176.185600172871	625.711974933763	397.235843092828	92.4295941834352	130.28630503802	26.4450101813289	378.834136868775
Rhodococcus fascians	720.154511186405	419.766235477338	871.671344479857	1166.55412026521	176.184689180442	659.107999530238	600.251300449799	586.957108884965	602.164961659053	383.856521124515	451.106151581491	644.965720071978	638.816345154995	488.466815679164	178.068641647967	222.537093274618	166.64259174395	562.401373290689	205.884440130119	1327.62819358826	53.7741992819479	66.62640171699	44.3284155044146	147.793209553217	263.370240981016	65.8698997569429	800.573127553121	120.743465816418	206.797242227014	209.421355767805	403.911576292366	123.738574245625	911.608015394716	304.078877613208	912.836681939342	872.789484578636	488.465822512604	382.212342588296	1551.08060997412	998.938650628825	352.892302924983	1416.94459150566	323.825449795084	423.097267533336	588.132472403773	203.007464850376	203.020665032144	135.772552272433	207.262263303915
Brevibacterium casei	146.496851453328	124.940085549884	167.734864395178	192.53805868455	166.530733608911	121.535321980973	116.057241704058	116.233905703596	118.11573539758	243.24698253434	329.937893080474	244.779847093984	4165.70391153656	353.336017967811	163.644086877601	266.142334524375	591.814811800943	1098.61643622042	660.874451084339	279.696950896403	14.9901528971802	32.3276031999596	15.9762309685961	283.4118826873	163.642179019585	744.991442665861	678.400034751457	397.044763426321	552.054841020712	332.669330693355	160.247527550776	614.315327327927	255.694931147298	302.160398890096	148.92326382742	329.544335602342	215.252565810584	209.558545823397	261.006655111522	202.65128083319	274.029237485766	565.139750369309	116.024663528476	49.5580066353788	192.868023073193	532.630812143814	217.143841730033	647.580249318396	72.6707935650657
Staphylococcus sp. E463	21.414822139357	10.2223706358996	8.08750551567876	10.0126356178666	85.5984060675754	12.775950289105	18.5042315444232	17.201974979647	40.7129169694656	12.4067239932507	11.4618622906368	44.8404738716709	3.88338203741639	11.59805249818	2.3211927216681	1.16948922892067	4.6722221984285	11.2802567708734	4.67255466961972	1.5256197321622	4.04496189288989	232.601047414344	22.5017337585861	4.24693130900049	6.88729709678388	10.3550934115718	2.71495761781474	2.21363020663433	2.67987786903258	2.33803746471233	1.0975858051423	1.16734504005307	5.13100196282204	11.5108723386703	2.93651506138575	4.87762198856381	5.88007009043548	1.29490347573675	1.5629141024642	3.67121885567374	0.398298310299078	0.910047907196955	11.3569115094011	3.70842226523243	11.4997969464425	22.3688058982743	16.5947326200188	46.7625180035694	5.59006104346659
Neisseria elongata	43.8030452850483	27.5841747317926	69.3907973245238	43.0050906865746	74.0136593817382	161.501115193045	46.7475323227534	58.8404003976711	84.8051669680173	33.0845973153353	40.93522246656	32.2482860035989	18.251895575857	45.0435992371179	88.5369223836262	82.6995954736757	29.9800924399162	141.406075949163	48.1857200304534	58.1430631257372	4.99671763239339	5.12510782438384	3.15024272620205	14.4395664506017	20.6618912903516	51.4878255742043	34.9550793293647	30.3871055637985	23.6722545097878	56.112899153096	14.2686154668499	43.77543900199	25.0136345687575	187.051675503393	34.1894253575627	73.1643298284571	110.251314195665	12.085765773543	19.2015161159888	20.5588255917729	48.9906921667866	50.9626828030295	2801.47382017037	11.7995253893759	24.3138564010498	58.2433059238085	42.0164506762177	58.0500223492586	18.4902019130049
Corynebacterium ureicelerivorans	35.6913702322616	18.9844026095278	20.5422640098241	43.1692322540806	93.8042683033768	35.8709373501795	30.1911146251116	22.3464908614106	22.0461249992759	2344.11891205813	1195.30849602355	751.845753683906	637.262992340029	1615.09624090935	21.7197318956087	33.5810478590077	475.3986086901	931.024049910302	723.953939124206	151.375380091205	6.66229017652452	95.4058533462223	6.07546811481825	65.1196134046742	225.62785289064	2025.85896938056	58.7109584852437	113.700096977127	404.66155822392	210.757377176212	30.7324025439844	318.685195934487	841.056738405913	1520.07464161219	1086.93007486435	1782.46598544579	2008.88394589664	38.6312870261463	490.755028173759	568.304678858295	511.813328734316	2163.86641133756	168.205067760859	22.9247921850732	64.3988629000779	819.626812348087	801.843357022608	816.247814255408	66.6507278259479
Gulosibacter molinativorax	90.2018265869884	59.0625858963088	114.195577881384	70.4167324600783	37.6504267289711	64.5349283834279	56.8112371977906	78.6146333181999	64.2073275526355	109.780709273613	158.009958720922	184.583046553933	253.58484704329	145.649961605052	57.3666201212259	59.9780904546456	75.144907024725	111.191102455752	111.557242737171	146.968034198292	10.9451910042903	30.3564078828889	13.7260575927375	180.636145009488	57.8532956129846	46.3102788684184	76.3581830010395	56.9506680434105	136.450448164909	66.8010704203524	104.81944439109	55.4488894025207	117.157878151103	65.8677694935024	88.0954518415725	128.952131322656	66.360791020629	639.898134259909	161.203425997022	93.6160808196804	43.0162175123005	159.258383759467	75.8150579141098	39.1069984333602	62.4274691378306	84.8326412368515	45.1941654332426	110.617542587754	43.8604789564302
Phycicoccus jejuensis	689.654612987927	531.563273066779	807.618300795681	595.998031614322	134.350881703807	443.227198491259	315.708160999151	675.378475602776	440.600658744652	327.838282488323	335.259472001127	833.54141155969	761.142879333612	701.277592913212	403.058536169654	430.873245912343	631.528700487585	486.259640087293	269.255962836836	1005.04437688774	16.6557254413113	24.0485828682627	16.6512829813537	156.570200925152	296.429267045578	50.0496181559304	628.173318821885	446.549584411053	254.365074402343	511.028188715696	4722.36292662474	70.9162111832239	636.885618635286	255.797163081563	542.206530977297	231.07734170821	304.293627180036	13033.8509350282	817.850622475196	443.483237765388	117.896299848527	698.916792727261	399.947451263502	202.614707400426	295.05193308301	213.558788387298	185.719773577231	70.3050270674354	243.382657738622
Paracoccus sp. J39	97.6645676355522	102.87274576445	96.8883160778316	107.676868283943	29.9272622717463	71.5780804658832	67.6865311756534	121.37842158536	69.839549267779	80.0797639564366	79.823683809792	108.108539745398	102.521285787793	70.9369257446826	191.498399537618	179.265991804554	64.2430552283919	89.4363215404963	59.5750720376514	74.5858535723742	8.8037405904074	12.6156500292525	14.1760922679092	103.908252693545	67.2200196646107	59.5417871165379	34.6157096271379	61.3779284566792	119.031242016197	60.7889740825207	27.9884380311286	79.6712989836219	103.475206250245	61.0715726857231	55.584035090516	53.0441391256314	37.1704430716814	313.582458374249	109.627260615703	105.363981157836	30.2706715827299	94.1899583948848	91.4691791838248	95.0704617086859	115.655100718507	208.072100148098	63.2012157230502	93.2025358829763	38.7004226086149
Paracoccus versutus	92.1486285996572	102.38596621036	102.064319607866	105.214744771352	32.9843482027311	79.9315864241442	72.8807014337371	125.236808496682	74.5062472603264	78.1999572907926	48.3035625105408	110.258425478972	118.4431521412	67.9699820823575	211.891735592274	182.941529381161	66.1898144777371	100.71657831137	77.0971520487254	78.4846595545665	11.6590078089179	16.558040663394	28.3521845358185	111.552729049746	68.8729709678388	44.0091469991802	51.9235644407069	62.9878413342314	121.041150417972	76.1532202792017	30.7324025439844	85.5080241838872	94.9235363122078	53.3976577932762	67.7495974876855	50.9101795056347	34.0204055232338	285.09458190804	104.491971421892	127.024172406311	34.2536546857207	118.761251889203	90.2414049665923	98.441754677079	122.554978886373	228.752694280465	68.4974069847583	91.9125353863261	46.4405071303379
Streptomyces xylophagus	22.2259896446356	15.4146858795311	28.4680194151892	23.4722441533594	5.30967556434209	15.8880407441434	9.0897979516465	18.3273378287828	15.9311414228344	9.39903332822026	9.0057489426432	18.7347185354241	17.4752191683737	16.4530512183484	19.2327396938214	22.2202953494927	18.688888793714	14.9060535900827	11.9734213409005	69.5004544651669	2.61732828363463	2.75967344389899	0.900069350343444	11.0420214034013	15.1520536129245	3.45169780385727	10.5204607690321	8.25080349745523	10.0495420088722	20.0403211261057	14.2686154668499	7.29590650033167	28.4343025439722	10.2318865232625	24.7506269459656	14.3280145914062	8.82010513565322	31.7251351555503	38.8495791183959	26.4327757608509	6.37277296478525	25.4813414015147	19.6443874757208	23.2619214819125	16.7568469791019	13.9277470687368	12.3577796106523	3.54750136578803	21.0702300869125
Streptomyces sp. NRRL F-5008	26.9307611752519	17.037284393166	28.7915196358164	22.4873947483234	5.14877630481657	15.3966580407163	12.1738365423837	21.0603618909697	15.126538320671	11.6548013269931	16.374088986624	27.9485145364524	24.4653068357232	18.8805505784326	19.895937614298	24.8934135870256	22.1930554425354	19.337583035783	19.8583573458838	60.1772227686201	3.33114508826226	2.75967344389899	3.37526006378791	18.4033690056688	21.2128750580944	2.58877335289295	15.2716366002079	12.0743465816418	12.2827735663993	14.028224788274	30.1836096414132	8.46325154038474	30.5722200284813	11.5108723386703	28.1066441589779	16.1571228371176	13.8601652131693	48.1272458482157	45.547782414671	19.4574599350708	12.3472476192714	31.3966527982949	23.3277101274184	20.564887107198	22.3424626388025	16.8821176590749	14.4762561153355	7.4175028557386	20.21022069561
Pseudomonas fluorescens	715.611973156845	1257.35158821565	849.349829256584	1368.77653143262	1764.9039777354	1351.13864019009	951.669381973275	1867.45926508018	2893.99643786115	534.617015709168	875.604408559719	411.549554712596	354.164441812374	422.38488865465	85.055133301124	100.409003797332	257.750924613305	742.079748998172	398.627320251932	195.109812413188	118.25565063331	124.973783102283	133.21026385083	127.691068023948	170.529476116369	33.9416950712632	132.693553570695	83.1117523036344	173.075445708354	152.974451262607	121.832024370795	298.548493993572	346.128840742037	222.54353188096	210.170577964894	344.786904316604	309.333687257552	142.439382331042	344.287649428543	250.377125956949	129.048652536901	274.151932043083	171.581446858249	116.309607409563	172.168388569596	205.11772955776	104.864586981821	158.992561212136	110.941211478029
Actinomyces neuii	39.2605072554878	26.1238360695212	57.2595390510056	41.3636750115145	35.7196356146649	32.4312584261897	26.1331691109837	42.6030221458547	28.6438704370153	157.527798580972	110.525100659712	62.6538128069922	78.0559789520694	93.5935864388018	28.3517111003747	35.920026316849	33.4842590887376	55.5955512278761	51.1060666989657	64.7540819651067	7.85198485090389	13.798367219495	7.20055480274755	130.239226809348	90.9123216775472	382.563173260848	43.099952182809	21.3313456275672	43.7713385275322	32.0645138017692	62.0135979905399	63.0366321628656	95.3511198091096	86.9710354477314	47.4037431337985	118.587184596958	114.661366763492	61.5079150974954	66.9820329627515	66.4490612876947	38.2366377887115	78.0366080421389	33.4568474195869	24.6104386692698	26.2852501632971	53.6007235675629	29.6586710655654	90.9450350138385	19.7802159999587
Yaniella halotolerans	67.0024359360184	57.9267669367644	83.1395567011777	66.149051704922	48.7524756362319	64.6987226179036	61.3561361736138	78.9361655608101	53.2647253632139	109.404747940484	174.384047707546	129.914523614498	180.577264739862	245.986601821865	41.4498700297875	45.2759401482144	43.9967590352017	76.9474658298865	65.1237307078249	106.284841340633	3.80702295801401	7.09630314145455	9.45072817860616	204.985217847757	77.4132193678508	64.4316923386691	38.3487763516332	56.7494289337165	82.8528907842573	46.7607492942467	60.3672192828265	28.0162809612736	109.46137520687	62.6703049549829	103.407280375941	112.185305736968	65.9407860141693	126.468906130289	103.152330762637	95.0845683619499	39.0332344093097	171.999054460224	73.973396588261	61.3575320247547	68.9987816786549	98.3383353641114	129.227066785678	105.457540601153	132.871450956244
Sphingomonas sp. FUKUSWIS1	1757.31328343572	895.674379526441	2934.30875119857	1294.74868448741	228.637847785761	1022.0760231284	1991.80197615454	1957.80982525366	1800.54082202115	254.149861195076	423.270200304231	805.28577048987	1264.81752958652	388.939341915712	515.636383170557	583.408055341567	453.984256947302	477.396581195893	608.89228038482	7270.7646168779	74.2369476812732	52.0395563706667	158.637222998032	137.034316903749	956.783312685217	26.4630164962391	91.6298196012474	547.571617477456	1311.35357057994	897.138375745333	383.606238897234	206.32823582938	2379.92974375562	423.024558446135	5991.32972953018	557.5731635677	387.034613452592	403.794067183909	6012.53055217979	1053.63981157836	261.681989866494	1782.32882624524	531.012348953077	1744.64411114344	3862.28894586947	347.771623776943	506.315884619296	61.2750235908841	1018.25111930222
Microbacterium sp. UNCCL10	561.327913652841	265.943896384753	660.910950741268	466.818617987093	79.9669319841823	311.536633972791	212.474027119737	334.393532314633	270.668483567752	709.439035614065	632.039834883687	806.821403156708	919.973204663942	347.671852794281	168.286472320937	204.326475281425	214.922221127711	296.912472861918	452.653733619411	831.293240724825	19.2730537249459	107.233025248647	16.201248306182	174.12418366902	250.422122439062	16.395564568322	160.861238855523	294.412817482366	302.379552889176	631.938126176534	985.632053017785	146.793638786673	731.381571450592	194.086097488136	446.140538254821	330.763741099483	369.814408187746	9814.50507710071	831.247029067746	372.995835736452	107.142245470452	619.515112824327	355.133692334514	181.712690996389	236.895817096715	224.532164865696	174.421232218921	105.780040725316	238.222601390807
Rhodobacter sphaeroides	190.786597241544	167.289906755754	192.806131493782	179.735016419081	52.2922593457933	125.957766311817	118.32969119197	186.16716847132	126.000845798781	74.4403439595044	97.0164772457472	170.76235255239	196.499131093269	98.1788630078497	245.549030056461	233.563706004442	128.096758606915	136.571680190217	113.017416071427	192.228086252437	17.131603311063	27.5967344389899	42.5282768037277	111.552729049746	183.477594658323	45.7349959011089	66.1770919342342	103.638141492425	224.216448375726	172.012756332407	83.9653140933859	116.442667745293	173.385107993695	71.9429521166896	132.982182065612	75.2982894484537	58.3806958978951	741.116422613331	243.144779654788	144.646022913545	48.5923938564875	162.216039457857	156.54121269715	218.796913648713	201.082163749223	261.250770774184	120.753160766945	114.487544077704	91.5910001737219
Acetobacter malorum	101.720405161946	147.007425335318	114.195577881384	118.346070171833	39.5812178432774	126.61294324972	117.680419909709	67.0394725842318	73.7016441581631	46.9951666411013	74.9114571138048	70.63910267455	50.0956282826714	52.3260973173705	73.4491696927835	71.1717730743149	68.9152774268204	51.5668880954213	113.601485405129	93.4018302690413	7.13816804627627	7.88478126828284	17.3263349941113	9.06012012586772	77.9642031355935	2.58877335289295	10.1810910668053	28.5759535765523	20.9923766407552	50.7688135194678	141.039775960785	79.0876264635953	201.605618789216	80.8958528245442	376.083678933189	32.00939429995	27.9303329295685	60.4288288677148	118.334924900861	63.8792080887231	17.1268273428604	74.6239283901503	84.4094774347377	345.220399963455	212.253395068624	47.6919823868866	55.7865479566588	102.55503948369	552.986038607542
Chlorobium phaeobacteroides	40.5583752639336	39.1046241786001	40.5992776887074	41.5278165790205	39.2594193242263	36.3623200536066	45.7736253993627	38.9054013558372	46.5060593050418	56.0182386361927	61.40283369984	48.2188657387146	38.4454821704222	63.9241498155505	50.9004403965791	44.1064509192937	42.0499997858565	43.1066955172662	34.7521253552967	23.9013758038745	6.66229017652452	8.67325939511112	10.1257801913637	23.216557822536	58.1287874968559	47.4608448030375	11.8779395779395	64.3965151020896	20.0990840177444	29.7264763370568	27.4396451285575	37.6468775417114	34.4204715005979	50.5199397086087	29.9944038412973	46.9471116399266	50.1905982719314	36.9047490584973	31.4815554924932	18.7232161639361	82.8460485422083	27.5289491927079	25.7832585618835	34.3871882776098	37.4564814826984	42.2052941476873	52.9619126170811	36.4425140303679	34.4003756521021
Brevibacterium linens	134.65380587626	123.80426659034	133.92909133964	88.3081633182334	66.6122934435643	75.5091420933001	79.0487786152115	120.253058736224	83.3568813841233	145.872997253978	208.769634579456	258.907667628894	412.41517237362	292.918256116826	53.055833638128	107.760078950547	83.7106477218439	514.057415701231	106.884688067551	214.264815717002	6.90022911140039	14.1926062829091	5.85045077723239	221.972943083759	87.8819109549623	51.2001840905495	65.4983525297805	76.0683834643433	184.464926651743	117.235878587718	107.563408903945	103.018199784683	175.523025478204	165.628663095312	119.558113213563	173.4604319683	140.281672157532	181.286486603144	125.926221969973	146.114510455815	187.996802461165	212.951210284087	118.480211962941	98.1046253802397	136.026169595063	188.657664840162	275.048866191375	370.552642662767	308.743371477617
Corynebacterium efficiens	83.3880195426475	67.824617869937	129.076588030233	79.6086602404149	63.2334089935285	95.8196271682876	82.2951350265138	107.55253515312	94.9431660552756	160.911450579131	202.219998984806	176.290630153007	170.868809646321	170.464399508135	75.2729639740942	72.842471972773	63.4643515286538	80.9761289623413	88.7785387227747	145.272901162556	58.0571001097136	34.6930375804445	13.0510055799799	562.859962819532	59.2307550323414	292.819030360559	69.2314192542758	40.247821938806	102.505328490496	47.762765350552	49.9401541339746	43.1917664819635	110.530333949125	106.155822678849	102.987778224315	138.402523925498	113.821356750572	100.570836615554	105.385065194729	70.4874020289358	48.1940955461885	174.274174228217	97.3011067156794	105.184340613865	104.483869399106	99.604494188542	111.573095913318	123.840047678418	91.5910001737219
Janibacter sp. HTCC2649	340.04141821282	309.754056252894	407.448527879896	348.144264680247	88.9772905176113	265.83804255407	185.366951085362	310.760912482782	206.782997255982	299.641182503662	332.803358653133	738.946439282466	745.609351183946	459.606545509275	122.028417367695	132.486422647727	159.244906596438	191.361498791602	150.397853428385	703.310696526774	23.0800766829599	13.4041281560808	14.1760922679092	86.9205274575434	146.837174103432	26.4630164962391	273.192610292608	156.161549122567	103.62194426926	103.875664503648	440.680700764633	35.020351201592	644.79591332797	234.374150673482	392.444262846624	208.823191385388	267.543189114814	1831.85678367558	785.252699766657	310.585115189998	125.46396774421	764.667754022241	327.81571600109	141.257175375672	141.940350881804	127.037935384539	138.760211056753	49.6650191210324	167.701831303998
Skermanella stibiiresistens	691.925882002708	369.465681554657	577.447893819464	388.523090286726	104.10182091301	350.847250246961	452.542083735543	474.742356213996	391.358948892255	123.691278599379	162.103480967578	5728.21697383927	293.583682028679	159.136069161075	384.157395436071	487.342868680226	389.741201718911	676.009673625914	362.999090896082	1129.8061683179	48.7774816495545	56.7704251316364	609.121932844926	80.1254373631426	771.928258607537	36.5304684241561	89.2542316856595	1062.94497740387	2524.66827578445	1135.61819714599	264.518179039294	190.569077788663	1550.20396801761	146.443875864195	628.204472060737	140.536483545495	119.281421834548	269.555740199199	698.399330358289	332.979550209608	80.4562586804138	350.595956247627	1147.04806244951	712.354204221466	1893.52370863852	261.672823715661	446.998542488165	248.647595729324	620.496775824792
Sorangium cellulosum	266.062941731405	286.388637656552	310.883712022692	262.954791144628	48.1088785981298	198.027229481128	227.894220073423	247.740592931178	163.334429739161	83.4634159545959	80.2330360344576	218.059838691002	194.169101870819	96.021085798886	351.16329889236	410.657789241	575.072682256574	175.649712575029	133.751877417865	453.787113666468	32.3596951431191	42.1835797853132	58.9545424474956	49.5475319383391	291.745905019765	18.984337921215	118.779395779395	111.888944989881	148.509898575556	268.206297737715	650.319589546812	85.2161879238739	254.412180656593	93.3659645247704	267.64237273773	98.4669938941318	93.661116440508	369.047490584973	342.724735326079	164.103482848616	44.6094107534968	211.586138423292	189.384173008121	268.692049580931	215.539051339036	79.3459529976521	115.10389008779	38.3775147753432	267.032915999443
Belnapia moabensis	2017.211352127	1572.29795971218	1990.9821078498	1114.1929602308	253.899031531267	2322.27465639655	1062.04549995755	1898.80865873468	1143.18008755369	206.026810554588	263.213480459981	888.209934499124	678.815180140384	265.94604100478	2954.71253520337	3709.28569435666	2771.79581921771	2194.41280824812	1534.93420897008	3903.38284138877	42.11519147303	58.7416204487071	106.883235353284	241.791955859095	3351.08327541116	29.6270728164416	135.40851118851	1308.65793034028	877.436678952418	1248.84601150849	1160.69698893798	444.466624000205	1681.47210156647	280.737386482015	1739.0461695678	647.19946760756	265.233161579286	504.796538291375	2153.24908630925	513.236396023189	162.107412291725	1245.85558495263	1250.18109669704	3847.65666482706	2524.36971255765	370.562482616694	1600.15591987074	147.382556742284	1405.25534538837
Escherichia coli	44.614212790327	67.1755784644831	37.0407752618087	63.1945034898139	95.5741601581575	225.708455107522	64.1155391232208	55.1427796076535	75.4717709829225	35.3403653141082	40.93522246656	62.6538128069922	60.9690979874373	24.274993600842	42.7762658707407	32.9127682996245	146.39629555076	42.7038292040208	58.4069333702465	8.13663857153173	51.632748868065	31.1448860097172	49.5038142688894	16.987725236002	25.0697614322933	23.8742431433461	100.114062156918	28.5759535765523	74.8132571771596	68.805102532963	19.2077515899902	39.397895101791	3573.5290753571	38.0498280083825	29.5749016896708	51.5198822542052	26.4603154069597	11.8699485275868	26.5695397418914	2141.42195851449	13.9404408604677	41.4071797774614	37.4471136255927	25.6218265597877	46.3277534128112	54.4448294505166	34.2487034923791	17.092506580615	46.8705118259891
Mobiluncus curtisii	25.1461926636388	14.7656464740772	25.5565174295449	20.8459790732633	46.6607852624001	17.1983946199491	21.7505879557255	13.0220558257141	12.229967152883	100.005714612264	121.986962950349	58.3540413398456	35.7271147442308	101.685250972416	13.0981589294129	17.2081986541184	13.6273147454165	65.6672090590131	21.31853068014	36.4453602683192	3.56908402313813	5.91358595121213	2.70020805103033	42.7524418439383	34.9874692516621	23.8742431433461	16.6291154091153	10.8669119234776	13.6227125009156	18.3702943655969	25.2444735182729	15.4673217807031	57.5099803332971	83.4538244553599	29.9944038412973	108.83194061983	78.1209312014999	21.5817245956124	35.05393058384	56.5367703773756	23.4996003076456	70.528712807764	22.406879464494	13.1480425767332	15.1140188438958	140.121576570322	43.7818477634537	76.1100293023613	11.1801220869332
Gardnerella vaginalis	221.773195943189	266.430675938844	91.8740626581107	166.111266316082	603.533122480217	284.182996815349	205.169725194307	62.3772550663835	82.3913576615273	201.515274557042	627.536960412365	262.286059495938	157.665310719105	1155.48969540008	28.3517111003747	17.7094083236558	32.3162035391304	221.173605971768	46.7255466961972	21.697702857418	11.421068874042	11.4329328390101	7.20055480274755	41.9030555821382	463.377348671619	37.3933928751204	17.307854813569	47.089951668403	33.4984733629073	38.0766101396009	21.951716102846	107.687579944895	242.226050994891	130.136806717745	166.961856347361	167.363404482596	164.851965035423	30.6460489257697	61.4001968825222	1303.64981564975	68.5073093714415	80.5392397869305	105.895526236307	53.9406874942899	984.711184242518	338.486459064452	168.771961539765	209.625080705656	21.0702300869125
Actinoplanes sp. SE50/110	126.542130823473	113.09511640035	146.222099723472	129.671838329748	39.7421171028029	97.2937752785689	72.0691123309115	82.9553185934379	180.552936125456	65.417271964413	76.9582182371328	139.435446148894	138.636738735765	86.5808105096697	134.794977336869	134.157121546185	124.981943807962	95.076449925933	61.6193147056101	287.325049557214	10.9451910042903	21.2889094243637	20.2515603827275	46.7162443990054	107.992818477571	30.2023557837511	64.1408737208732	75.4646661352613	44.2179848390376	72.8131667581841	131.710296617076	42.3162577019237	199.681493053158	75.1404166552091	181.64443165429	70.7255188341752	79.380946220879	143.302651314867	334.017071040921	164.103482848616	70.8970992332359	166.993790970641	130.451010580958	97.4303667865611	120.912150751167	71.7490000510684	85.092139604777	37.7325145270181	89.8709813911168
Porphyromonas bennonis	18.332385619298	11.682709298171	8.41100573630591	11.6540512929267	63.716106772105	15.3966580407163	14.9332394919907	11.2536284913579	6.75866605817216	215.04988254968	219.003440196096	103.808768278252	50.8723046901547	186.378006424242	6.63197920476601	6.51572570398657	20.2462961931902	29.0063745536745	18.1061493447764	32.3770409825534	1.66557254413113	5.91358595121213	0.450034675171722	10.7588926494679	48.4865715613585	9.20452747695273	12.5566789823932	7.84832527806717	22.1089924195188	11.3561819714599	3.84155031799805	14.8836492606766	127.633673825198	304.39862406706	54.5352797114496	202.726163899683	105.211254118149	12.7332175114113	68.3216736220065	79.2983272825528	59.7447465448617	391.32060009469	19.9513310300289	12.1366546862152	48.6277128020997	124.927670677154	19.0662885421492	139.320053638221	72.6707935650657
Peptoniphilus duerdenii	11.5185785749572	10.8714100413535	5.82300397128871	12.9671838329748	72.2437675269575	12.6121560546293	19.9650919295093	7.8775399439505	7.24142791947017	7.51922666257621	13.0992711892992	7.063910267455	4.66005844489966	18.8805505784326	2.48699220178725	3.17432790707038	1.16805554960712	6.04299469868218	3.21238133536356	4.23783258933944	0.713816804627627	0	0	5.94570383260069	14.6010698451818	2.87641483654773	2.03621821336105	2.81734753571642	3.34984733629073	4.00806422522114	3.2927574154269	0.583672520026534	7.48271119578215	11.5108723386703	7.55103872927764	5.18247336284904	7.35008761304435	1.29490347573675	4.91201575060178	5.50682828351061	5.97447465448617	9.10047907196955	7.67358885770342	9.77674960834004	5.91418128674185	83.9885353538977	6.35542951404974	17.7375068289401	15.0501643477947
Acidovorax sp. MR-S7	132.707003863591	94.9220130476392	142.178346965633	88.9647295882574	30.7317585693739	82.5522941757555	106.967443752411	102.247253150051	83.517802004556	76.3201506251485	69.589878193152	126.229005214087	251.643156024582	53.4049859218523	70.7963780108771	79.5252675666053	142.1134252022	112.399701395489	153.026165430046	130.016703840934	191.778781509956	212.494855180222	218.491834795871	499.155993184525	87.3309271872196	10.9303763788814	273.192610292608	91.5637949107837	283.173761494443	369.075914072447	344.093149912111	157.883416667177	126.137131586042	48.9212074393489	117.46060245543	63.1042344770442	39.06046560075	265.023578034121	227.738912073355	226.147081509502	33.4570580651226	114.893548283616	75.5081143598017	85.2937121003459	91.6698099444987	114.376347140233	55.4334685392116	42.8925165136189	43.4304742607789
Curtobacterium sp. S6	82.0901515342017	64.0926412885769	114.357327991698	85.8460398056433	44.8908934076195	56.0176281906912	77.7502360506906	91.1543907799986	77.5637390485472	175.573942571154	153.5070842496	207.003283489768	181.742279351087	218.205220256457	128.991995532699	114.108734764688	350.806016732006	338.810569439448	515.441186992426	168.496223752136	6.66229017652452	12.2214109658384	4.95038142688894	3327.61224497885	151.245044245374	101.537443730135	111.652632032631	104.644337040896	208.137181161531	116.901873235617	61.4648050879688	63.0366321628656	110.530333949125	95.6041897017341	106.763297588953	178.947756705435	81.2709687499475	149.561351447594	147.583745961263	118.580369038262	42.6179192020014	165.628719109846	78.2706063485749	39.7812570270388	34.8279564663687	114.376347140233	54.7273097043172	177.697568413564	39.5604319999174
Gemella haemolysans	91.1752275933228	72.8546732622051	71.3317986482867	47.4369130092369	192.596413652045	313.5021647865	147.384581073125	54.499715122433	78.0465009098452	13.5346079926372	13.9179756386304	22.4202369358354	7.76676407483277	19.689717031794	104.122073514826	57.4720421069585	22.5824072924044	44.7181607702482	37.0884026901065	6.61101883936953	2.61732828363463	0	2.47519071344447	6.22883258653406	13.2236104258251	12.9438667644648	5.09054553340263	4.62849952296269	10.2728651646249	13.3602140840705	8.23189353856724	7.58774276034494	17.7447151214262	60.4320797780192	27.4773909315381	25.3026640656747	31.2903729812459	2.80562419742962	18.5316957863613	9.9122909103191	8.36426451628064	20.7035898887307	46.6554202548368	16.8564648419656	16.0997157250195	158.269853053827	338.603161331872	143.512555252334	46.8705118259891
Microbacterium testaceum	295.751672424604	170.048324228933	359.570495227078	225.03808905074	56.7974386125078	208.182472018621	143.975906841258	226.840997161513	151.426303827143	390.999786453963	766.716716798669	435.505424315269	539.013426793394	363.585459710389	228.30588412407	279.507925712039	475.3986086901	464.504859172037	665.254971087108	615.333291972087	41.4013746684024	78.0593345560001	28.1271671982326	151.757012108284	216.536620722885	25.6000920452748	194.458839375981	164.211113510328	228.906234646533	502.010044208948	342.995564106969	1532.14036506965	389.956149174475	148.362354587306	322.806905676619	246.624761796757	218.402603359032	3749.39301399575	645.483524317715	281.215364344609	97.9813843335732	442.28328289772	217.316036450161	145.302726937743	193.525154327275	205.11772955776	105.923825234162	69.0150265707852	186.622037912654
Haematomicrobium sanguinis	102.369339166168	65.3907200994848	124.385834831139	85.8460398056433	41.9947067361601	75.3453478588244	65.5763995083069	82.4730202295226	65.0119306547989	75.1922666257621	91.2855461004288	135.135674681748	192.615749055853	137.558297071438	52.5584351977706	57.9732517764959	73.9768514751179	112.399701395489	105.132480066444	285.629916521479	7.37610698115214	18.9234750438788	9.90076285377788	347.682109830174	75.7602680646227	41.1327321626325	77.0369224054932	67.6163408571941	90.8925243913551	77.4892416876088	219.51716102846	35.6040237216186	134.261218027177	54.6766436086841	127.948156246093	77.7371004427357	45.7805457041048	262.649588328603	170.580910611807	78.564083511418	34.2536546857207	137.644745963539	81.0330983373482	45.8495843701464	58.8132472403773	79.3459529976521	44.8410860157954	69.6600268191103	38.7004226086149
Tissierellia bacterium S7-1-4	13.9520810907932	7.62621301408383	4.69075319909368	12.3106175629508	54.5448489791505	14.9052753372892	20.6143632117697	5.3052820030687	5.14945985384546	38.3480559791387	42.981983589888	25.1843757361439	8.15510227857441	33.7152688900583	2.6527916819064	3.17432790707038	4.28287034855946	13.6974546503463	2.92034666851233	2.20367294645651	0.475877869751751	1.18271719024243	0.225017337585861	5.37944632473396	20.3863994064803	10.3550934115718	6.10865464008316	5.63469507143284	6.25304836107602	2.00403211261057	4.3903432205692	2.33469008010614	12.6137131586042	28.7771808466758	8.59979410834398	51.8247336284904	39.6904731104395	2.15817245956124	13.6196800357595	4.77258451237586	9.95745775747696	32.5342126822911	9.82219373786038	7.41684453046486	9.85696881123642	88.2090647686665	13.4170178629939	41.9250161411312	46.0105024346866
Prevotella copri	134.167105373092	174.753859918474	476.83932520442	100.618780881184	94.9305631200555	617.668058207885	129.529620810963	194.04470841527	161.242461673536	196.251815893239	166.197003214234	134.521421615013	31.0670562993311	134.591353409113	13.9271563300086	15.5374997556603	5.45092589816658	16.1146525298192	8.46900533868575	3.72929267861871	0.951755739503502	1.57695625365657	1.35010402551517	299.833350415435	368.608140619873	26.4630164962391	5.42991523562947	9.65947726531344	16.0792672141955	10.3541659151546	2.74396451285575	13.4244679606103	55.5858545972388	235.972882942742	119.558113213563	25.60751543996	100.171194040633	6.90615187059598	25.8997194122639	70.1202801433684	25.491091859141	127.861730961172	70.9039610451796	348.254563635009	538.51906272055	102.980917720357	63.9073745579446	37.4100144028555	64.9307090433428
Segetibacter koreensis	384.493397502091	285.415078548371	430.740543765051	396.073602392002	58.4064312077629	252.570709561538	191.535028266837	249.026721901619	319.427431558851	109.780709273613	111.753157333709	289.00606789892	251.25481782084	155.359959045389	316.345408067338	297.217334035695	242.566202468413	182.095573586956	176.680973444996	162.732771430635	568.911993288218	497.135458965233	495.038142688894	140.998119458816	265.298684168115	20.4225453394889	345.478356866925	121.145944035806	314.439003299823	251.506030132627	183.296829458764	56.908070702587	194.978074587238	69.3849804858739	257.574321098693	59.7508693599066	50.6106032783911	320.272792998889	135.750253471176	245.237419559006	28.6774783415336	136.052162125945	159.917591794539	713.702721408823	400.850064990281	113.532241257279	159.238817268691	32.2500124162548	420.9745970426
Pseudomonas caeni	64.2444664180709	82.4280044926508	34.9380238277323	46.7803467392129	11.5847466858373	34.3967892398981	52.4286560425325	36.6546756575656	20.4369187949492	17.6701826570541	14.327327863296	21.4988573357326	18.6402337795987	9.44027528921632	9.94796880714901	14.033870747048	10.5124999464641	69.6958721914679	11.0973173403468	12.5439844644448	8.08992378577977	11.8271719024243	11.7009015544648	467.445572743988	40.7727988129606	4.02698077116682	12.5566789823932	10.2631945943955	26.7987786903258	11.3561819714599	15.3662012719922	11.3816141405174	16.6757563791716	7.03442198474298	11.5363091697297	5.79217611141952	3.99004756136693	46.832342372479	20.0946098888255	11.747900338156	4.77957972358894	17.5184222135414	16.2680083783313	11.7995253893759	20.3710688765553	17.7262235420287	30.7179093179071	7.09500273157605	19.7802159999587
Candidatus Blastococcus massiliensis	2738.01479731763	1510.96373589678	2294.26356468775	1478.58724009414	304.260499762754	2043.82445778785	1285.23250323459	3343.13149253981	1357.20451272914	283.474845179123	395.024896802304	1139.43943879383	1187.92656524567	600.401508394158	1055.47949043851	1573.96543223737	678.640274321739	934.246980416266	247.353362822994	4657.37801568405	24.7456492270911	75.2996611121011	68.4052706261017	141.564376966683	1411.62041295682	11.5056593461909	415.727885227882	995.932353875755	772.698118904395	534.742568714921	582.818062530561	117.02634026532	1492.90777943276	271.784485774161	3246.10764928613	383.503028850829	258.723083979161	490.768417304227	2507.360767239	565.000581888189	307.087997240589	979.666572097522	1806.36281710339	1668.45289005775	2747.79433894567	2647.53810188442	980.148462833448	164.797563447062	571.476240520547
Microbacterium sp. 292MF	338.256849701206	190.006285946642	428.799542441288	292.171990160698	53.2576549029464	218.501508790591	141.216503891651	255.296600632518	177.978206198534	375.209410462553	314.382508543181	570.026845930282	596.487480947157	249.223267635311	264.781769750283	321.609537953183	218.037035926663	262.265969922807	455.866114954774	656.69453804404	21.1765652039529	66.2321626535758	25.6519764847882	148.642595815017	264.472208516501	12.9438667644648	126.245529228385	181.718916053709	222.206539973952	446.565155760056	451.107765913485	139.205896026328	436.562750336775	148.042608133455	433.765224781838	245.405356299616	227.432710997915	7306.06122735268	678.527993912673	352.804132030246	97.9813843335732	453.658881737682	350.836482574201	192.163699198408	243.795695264581	146.874423633952	191.722123673834	71.5950275640856	237.792596695156
Corynebacterium imitans	46.5610148029958	27.2596550290656	38.6582763649445	33.32073820372	187.447637347228	47.0089452945274	26.9447582138093	23.9541520744617	18.3449507293244	1176.38301136005	1223.55379952548	847.054979027865	1168.89799326233	1040.04861472052	21.0565339751321	29.9055102823999	74.755555174856	132.945883371008	92.2829547249895	112.556833572856	6.90022911140039	35.0872766438586	13.7260575927375	99.0950638766782	251.248598090676	448.145431534136	65.1589828275537	79.6906874388359	97.5922190639365	162.99461182566	32.3787812516978	245.142458411144	764.305500712033	1447.17245013394	379.229945070388	2017.5063950197	1430.32704949843	33.8833076151115	382.020861330893	448.990066048898	241.76707435154	838.154122528395	88.0928000864353	21.9134042945553	55.8561565970064	373.094800265556	156.414181929113	1116.8179299749	62.7806855650864
Prevotella sp. oral taxon 473	64.0822329170151	95.4087926017296	425.241040014389	45.3030726316588	117.617358713153	73.379817045116	82.7820884882092	34.8862483232094	19.4713950723531	125.195123931894	189.120727795507	145.577976816246	26.4069978544314	119.756635097487	475.678708461842	424.19045031851	116.805554960712	165.578054743892	181.937597448318	26.4440753574781	3.09320615338638	5.91358595121213	1.57512136310103	14.1564376966683	47.1091121420017	16.9708475356316	19.0047033247032	27.1672798086941	64.9870383240401	73.8151828144894	5.4879290257115	63.9121409429054	73.9719449640178	423.344304899987	193.600242975646	314.606618262365	277.833311773076	11.4383140356746	25.2298990826364	58.7395016907798	117.896299848527	179.734461671399	63.2303721874762	13.4851718735725	36.1422189745335	243.524547232156	287.05356638458	379.582646139319	43.8604789564302
Paracoccus denitrificans	96.6911666292178	97.5181706694549	101.740819387239	102.096054988738	32.1798519051035	68.1384015418934	62.979314379265	116.716204067511	62.4372007278762	77.8239959576637	64.6776514971648	107.801413212031	105.627991417726	62.5755390599482	194.648589659882	166.735750066118	65.411110777999	90.2420541669873	59.5750720376514	73.7382870545063	20.9386262690771	27.9909735024041	43.653363491657	109.004570264346	57.5778037291132	51.4878255742043	51.2448250362532	67.012623528112	132.653954517113	62.1249954909277	28.5372309336998	64.495813462932	97.7028290420697	58.8333475087595	59.9888076825946	51.21503087992	29.4003504521774	259.628146885218	107.171252740402	121.884466008368	24.2961969282438	97.6026380468734	83.1817032175051	101.813047645472	123.869241394538	197.520776611177	64.613533392839	109.972542339429	43.0004695651277
Anaerococcus lactolyticus	26.7685276741962	14.2788669199867	7.60225518473804	14.7727410755409	120.191746865562	24.4053409368801	41.3910442441046	8.03830606525561	16.2529826636997	30.4528679834336	29.4733601759232	24.5701226694087	8.54344048231605	37.4913790057448	2.6527916819064	3.00725801722457	6.22962959790466	8.05732626490958	5.54865867017342	2.03415964288293	5.71053443702101	1.97119531707071	4.50034675171722	5.94570383260069	17.6314805677667	7.76632005867886	7.80550315121737	2.41486931632836	5.13643258231245	3.67405887311938	6.5855148308538	2.33469008010614	21.1653830966409	28.1376879389719	9.22904733578379	20.7298934513962	17.8502127745363	1.94235521360512	16.5222347974787	11.3807784525886	4.77957972358894	37.7669881486736	19.0305003671045	9.10249101466142	13.799756335731	66.6843647533459	21.1847650468325	63.8550245841845	52.0305681738045
Moraxella boevrei	59.3774613863988	53.2212312472233	33.9675231658508	40.3788256064785	29.6054637526953	38.9830278052179	43.5011759114511	28.7771357136151	22.5288868605739	46.6192053079725	35.6136435459072	24.2629961360411	82.716037396969	28.8602701698899	9.28477088667241	12.3631718485899	41.6606479359874	47.941091276212	31.8317786867844	3.55977937504513	3.09320615338638	7.49054220486869	2.47519071344447	839.759884166364	43.2522257678028	69.3215975608002	19.34407302693	28.9784317959403	258.608214361644	11.6901873235617	9.32947934370954	46.985637862136	36.1308054882052	31.6548989313434	93.3392287369042	23.4735558199633	22.050262839133	23.5240798092176	11.8334924900861	33.0409697010637	29.8723732724309	47.0949791974424	24.2485407903428	13.1480425767332	8.21414067603035	23.6349647227049	17.6539708723604	38.3775147753432	7.3100798260717
Dermabacter sp. HFH0086	55.4838573610612	36.0216870026938	77.4783028402025	50.2273196568391	68.8648830769216	42.0951182602563	41.7156798852348	44.5322156015161	40.2301551081676	369.194029132492	456.427730502144	214.067193757223	235.721289671175	261.900208737973	37.6364819870471	50.1209669537429	88.3828699202724	141.003209635918	159.158893433922	95.7750165190714	4.75877869751751	7.49054220486869	6.30048545240411	282.845625179433	148.765617290532	1599.28664912054	240.273749176604	66.6101453087239	87.9893233665698	85.1713647859493	51.5865328416881	117.318176525333	178.729901704968	309.514567328691	120.187366441002	471.300224644978	207.48247319108	102.944826321071	166.561988634042	151.621338739325	84.4392417834046	271.87681227509	67.220638393482	26.6332144503056	44.3563596505639	171.35349423961	56.139627374106	415.057659797199	51.6005634781532
Haematobacter missouriensis	97.9890346376636	64.7416806940308	66.3175452285658	74.0278469452105	54.705748238676	50.1210357495658	52.9156095042278	70.0940288890289	55.195772808406	45.4913213085861	71.63663931648	69.7177230744472	85.8227430269021	61.4966504554663	97.4900943100603	86.5422029401293	47.5009256840231	80.5732626490958	61.6193147056101	54.0747438399713	12.1348856786697	10.6444547121818	21.8266817458285	47.5656306608055	62.2611657549263	20.7101868231436	43.099952182809	45.6812779005448	113.448163122379	108.217734080971	36.2203315696959	53.6978718424411	72.6891944733123	48.281714531645	51.8085157258772	54.2635446227723	31.2903729812459	262.649588328603	71.0009549405166	81.1339367103897	24.2961969282438	88.0471350213054	53.4081784496158	65.7402128836658	73.2701348301907	131.258464799307	45.5472448506898	79.9800307923119	25.8002817390766
Geminicoccus roseus	140.494211914266	121.04584911716	161.426610092948	112.601115309123	33.1452474622567	107.285223581587	91.7095686192905	207.709828726205	91.5638330261895	37.2201719797522	50.7596758585344	91.5237069435474	120.384843159908	53.9444302240933	205.591355347746	259.459538930542	193.897221234783	194.181562984321	221.362277473234	256.982168217544	23.3180156178358	32.3276031999596	112.733686130516	31.4272916866036	188.711940451878	17.8337719865959	55.3172614629753	84.7216651811866	175.308677265881	161.324585065151	154.759598525064	69.7488661431708	140.674970480704	50.5199397086087	148.713512751607	57.0072069913395	45.1505381944153	144.165920298691	155.175043030374	116.377637724858	25.491091859141	138.327281893937	131.371841243883	187.781018339497	167.568469791019	156.159588346443	115.10389008779	37.087514278693	134.59146973885
Anaerococcus vaginalis	17.1967511119079	8.59977212226475	7.44050507442446	12.1464759954447	104.745417951112	14.9052753372892	20.1274097500744	6.75217709481471	10.2989197076909	12.7826853263796	7.7776922686464	8.90666946766065	6.60174946360786	7.01277592913212	1.9895937614298	1.50362900861229	8.17638884724987	1.20859893973644	3.21238133536356	1.5256197321622	0.475877869751751	0	0.450034675171722	4.24693130900049	14.6010698451818	17.5461305029411	2.03621821336105	2.0123910969403	1.33993893451629	1.67002676050881	2.1951716102846	1.45918130006633	7.91029469268398	9.27264716170665	6.71203442602457	3.65821649142285	5.4600650839758	1.94235521360512	4.01892197776509	5.50682828351061	1.99149155149539	7.28038325757564	10.1291372921685	3.37129296839312	12.4854938275661	29.1216529619042	12.0047001932051	33.8625130370675	17.2001878260511
Jeotgalicoccus saudimassiliensis	20.4414211330225	18.0108435013469	17.6307620241797	22.3232531808174	13.5155378001435	24.5691351713558	14.1216503891651	16.8804427370368	11.2644434302869	9.39903332822026	35.6136435459072	29.4841472032904	34.1737619292642	31.2877695299741	2.81859116202555	3.00725801722457	1.55740739947617	5.64012838543671	0.584069333702465	3.39026607147156	0.713816804627627	2.36543438048485	2.47519071344447	17.5539827438687	17.9069724516381	0	1.35747880890737	3.62230397449254	2.9032010247853	2.6720428168141	1.0975858051423	0.291836260013267	26.7239685563648	9.27264716170665	21.6043608087666	4.57277061427857	13.02015520025	4.53216216507861	10.9403987172494	11.0136565670212	7.16936958538341	21.6136377959277	36.2193394083602	27.9817316376629	36.4707846015747	18.1482764835055	28.952512230671	14.1900054631521	56.7606198259685
Corynebacterium variabile	362.429641358511	215.318822759346	412.301031189303	296.767954050866	165.243539532707	222.923953121435	175.46556403089	262.852608333858	192.782903278339	193.244125228209	314.791860767847	384.522419776246	416.298554411037	709.908701749067	173.094657244393	215.854297680786	504.599997430278	313.832858018228	278.309037509225	389.033031701361	11.6590078089179	33.9045594536162	18.9014563572123	232.16557822536	450.429230129666	258.877335289295	215.160391211818	236.254714780791	262.628031165193	208.753345063601	335.861256373544	204.5772182693	326.673791633003	191.52812585732	277.29092222514	445.997560579303	204.332435642633	840.82399024506	416.851518471524	258.820929324999	176.047853152193	358.786387412399	175.878656618562	107.54424569174	120.912150751167	238.037858992956	123.577796106523	119.325045940143	126.851385217127
Tetrasphaera elongata	368.756747899685	302.290103090174	474.898323880657	343.876583925091	104.584518691587	269.769104181487	214.421840966518	349.827079959924	277.105308385059	247.758518531886	196.489067839488	452.09025711712	445.423919691659	753.873412381703	211.394337151916	221.868813715235	297.854165149817	383.12586389645	226.034832142854	438.530916344846	12.1348856786697	28.7794516292324	12.3759535672224	376.561242731377	146.561682219561	56.6653722799902	495.819134953416	312.323098245135	220.41995472793	162.326601121456	1039.41375746976	50.1958367222819	311.066993996086	125.340609909966	288.407729243243	134.134604685505	131.461567021879	5147.67295054548	407.697307299948	192.738989922871	60.1430448551608	331.71246217329	212.711883135539	132.491813657849	132.083382070568	166.710911883365	116.516207757578	66.4350255774849	122.551338260614
Hymenobacter aerophilus	936.087301091588	362.813027648754	972.279913094901	628.005637277994	76.2662490150954	336.105769144147	499.127298237732	328.605951947649	329.726351266542	122.187433266863	182.980444425523	470.210722585809	539.790103200878	158.057180556593	203.933360546555	210.50806120572	93.44444396857	195.793028237303	64.2476267072712	1693.60741600362	40.9254967986506	15.7695625365657	23.6268204465154	162.515904757752	496.160882852311	4.31462225482159	29.1857943915084	165.418548168493	88.8826159895806	184.036949008071	107.014616001374	29.1836260013267	729.457445714534	124.061624094558	951.22112881317	94.5039260284237	99.9611915374031	126.900540622201	5508.15584397027	264.327757608509	82.0494519216101	485.283046512776	225.603512416481	2048.06047829882	793.814554931573	109.31171184251	121.459319601839	9.99750384903898	450.214916346887
Microbacterium yannicii	366.485478884904	218.726279637979	481.3683282932	289.709866648108	56.9583378720333	224.234306997241	156.636696845337	254.492770025993	183.127666052379	370.697874465007	317.24797411584	612.717434068379	671.048416065551	236.006882230408	249.859816539559	304.401339299065	201.294906382294	249.374247898951	412.644984260792	887.232630904106	14.9901528971802	56.7704251316364	20.4765777203134	103.625123939612	300.83713718752	8.91688599329795	98.7565833480111	199.025479487396	228.236265179275	467.273487590365	474.157067821473	129.283463185877	548.589626525057	178.098774795538	510.95362068112	257.294559896741	258.933086482391	7877.32947739854	814.501520827058	461.472210158189	97.1847877129751	529.875393965427	394.729410840264	222.842465210785	323.637142635596	129.992305974877	204.432982701933	64.177524708347	294.123211825473
Paeniglutamicibacter gangotriensis	112.265582730568	90.865516763552	149.780602150371	115.227380389219	37.6504267289711	96.3110098717147	79.8603677180371	103.854914363103	93.3339598509489	147.000881253365	186.664614447514	275.799626964113	267.953360581731	250.302156239793	57.6982190814642	64.3219075906367	65.411110777999	89.4363215404963	88.1944693890722	381.743959647697	6.90022911140039	12.2214109658384	9.00069350343444	453.006006293386	63.0876414065403	39.6945247443586	44.7968006939432	44.2726041326866	72.3567024638797	57.7829259136048	114.148923734799	31.5183160814328	178.729901704968	61.711065593427	170.947126787813	107.307683748404	65.9407860141693	449.115688834695	270.607413169516	104.262615501134	38.6349360990106	184.512213184183	136.896825221429	81.5852898351134	75.241528592438	97.0721765396808	81.561345430305	78.0450300473366	69.2307559998555
Rhodopseudomonas palustris	346.692991756105	287.524456616097	397.581771150768	282.159354542831	64.0379052911561	271.079458057292	207.929128143914	698.207264828102	269.702959845156	553.791043698738	495.725544070042	894.352465166476	1357.63036028077	438.568217721878	413.835502377399	518.919077861084	886.943514001677	551.121116519815	940.351627260969	651.270112329686	2386.05163893528	3262.32824975202	2515.69383420993	89.7518149968771	397.534788426366	73.9238612992766	1092.09170176598	306.688403173702	1713.33525093483	687.049009273325	489.523269093465	384.932026957499	443.831669784107	236.612375850446	855.784389318133	241.747139808194	152.881822351322	419.980360630618	494.773950151525	1178.46125267127	89.6171198172926	516.452187334272	333.954587087253	460.18149018566	331.194152057544	493.801941527941	386.621962104692	199.305076732455	276.493019303771
Ornithinimicrobium pekingense	685.76100896259	881.395512606455	838.836072086201	758.498183445272	307.317585693739	791.289946752132	559.67184530852	749.491657524433	657.843496328757	361.674802469916	401.983884621619	1674.4538599202	2012.36857178917	706.402313784501	361.608666139866	324.282656190716	222.319906275223	518.891811460177	226.618901476556	663.136043579836	19.7489315946977	37.8469500877576	18.2264043444547	200.455157784823	208.547356090616	71.3350879463836	349.890162995874	244.907996497635	317.118881168856	190.717056050106	361.654522794388	46.6938016021227	684.133595042939	228.618714504147	594.224797778988	239.613180188197	252.423008882266	1131.96145503987	1216.84026548999	544.441756296416	131.040144088397	955.777814533602	832.430919283667	287.234160907094	330.865586430502	964.390971274655	773.597003626832	126.742548795881	420.114587651297
Brevundimonas naejangsanensis	67.813603441297	53.2212312472233	76.8313023989482	63.0303619223079	47.6261808195532	68.7935784797962	59.4083223268324	142.599549597635	74.6671678807591	105.645134609196	100.291295043072	179.361895486683	747.939380406396	114.631914226198	48.0818492345535	58.1403216663417	109.407869813201	106.356706696806	134.335946751567	73.9078003580799	8.08992378577977	14.1926062829091	37.8029127144246	149.775110830751	91.7387973291613	1997.95774546605	217.875348829633	97.1984899822165	732.723274024658	379.430079987602	66.4039412111091	86.383532963927	98.1304125389716	156.995508841309	105.29504005826	142.060740416921	69.9308335755362	75.7518533305996	177.055840464873	99.4900309887584	72.4902924744322	217.046425866474	107.737187562156	64.3916956963085	68.6702160516137	115.642505964663	67.7912481498638	110.617542587754	46.4405071303379
Prevotella disiens	13.1409135855145	11.8449691495345	13.2635090457132	9.68435248285459	29.9272622717463	16.2156292130948	6.16807718147441	9.1636689143914	5.63222171514347	13.910569325766	36.0229957705728	14.4349470682776	12.4268225197324	21.5777720896373	13.5955573697703	11.0266127298234	6.22962959790466	11.6831230841189	6.13272800387588	1.01707982144147	1.42763360925525	1.57695625365657	0.450034675171722	24.6322015922029	17.9069724516381	2.58877335289295	3.05432732004158	4.62849952296269	2.00990840177444	3.00604816891586	1.64637870771345	4.08570764018574	12.6137131586042	11.5108723386703	13.0045667004226	11.2795008485538	12.3901476905605	1.94235521360512	3.79564853455592	18.3560942783687	26.2876884797392	12.2856467471589	7.05970174908715	21.2391457008766	33.842259585245	35.4524470840573	13.7700972804411	10.9650042215266	19.7802159999587
Variovorax paradoxus	1503.90455478666	853.973597726026	1277.3406211463	757.841617175248	133.707284665705	739.367174423334	1193.19829897417	756.083068497943	710.786380451106	236.479678538022	450.28744713216	717.447581946734	698.232090327466	234.388549323685	188.182409935235	250.103625099177	279.165276356103	277.97775613938	247.353362822994	1834.13394466611	413.299929879396	440.759272897011	476.136686331682	242.924470874828	471.091121420017	20.9978283067984	526.023038451605	233.839845464463	682.69888713605	817.645101945114	1177.70956891769	649.627514789532	880.394420120882	238.211108119705	1378.06456809317	260.343073639593	267.543189114814	699.679511389755	1682.36539458111	903.486960381307	131.438442398696	644.086406318645	317.99352226323	564.354442909008	852.956367798991	295.859111975288	293.762075316077	87.720033772213	267.462920695094
Porphyromonas gulae	3.08243652005896	2.43389777045229	4.04375275783938	3.93939762014424	2.89618667145932	4.25865009636834	30.840385907372	2.73302406218691	1.28736496346136	2.25576799877286	29.8827124005888	1.53563266683804	1.16501461122492	4.04583226680699	6.13458076440855	5.01209669537429	2.33611109921425	2.41719787947287	4.08848533591726	1.5256197321622	0.237938934875876	0	0.450034675171722	3.11441629326703	1.65295130322813	0.287641483654773	1.35747880890737	0.60371732908209	0.893292623010861	3.00604816891586	1.0975858051423	0.583672520026534	4.06204322056745	8.63315425400275	2.09751075813268	3.65821649142285	6.93008260658467	1.51072072169287	2.23273443209172	1.83560942783687	4.38128141328986	9.78301500236726	0.920830662924411	1.34851718735725	2.2999593892885	9.70721765396808	3.17771475702487	2.90250111746293	4.73005165216404
Dyadobacter alkalitolerans	132.544770362535	94.1107137908217	183.424625095594	130.00012146476	26.8701763407615	88.6126808513566	70.1212984841301	333.750467829413	74.1844060194611	42.1076693104268	54.8531981051904	94.2878457438559	98.2495655466346	42.8858220281541	57.3666201212259	66.4938161586322	36.2097220378209	46.3296260232301	25.4070160160572	108.827540894237	15.228091832056	18.1349969170505	14.626126943081	84.3723686721431	88.1574028388337	6.328112640405	17.6472245157958	26.1610842602239	30.3719491823693	52.1048349278749	49.9401541339746	8.17141528037147	266.170726821393	33.2536312006032	172.625135394319	30.1802860542385	54.1806458332983	634.286885865049	249.619709507854	51.029942093865	27.8808817209355	223.644273193652	68.1414690564064	232.282085522286	251.68127031357	21.5247000153205	40.2510535889817	9.67500372487643	205.112239825659
Nesterenkonia massiliensis	84.6858875510934	63.6058617344864	100.285068394417	89.6212958582815	111.503186851184	75.3453478588244	75.4777865627789	78.1323349542845	55.195772808406	122.187433266863	243.155221451366	265.664451362981	267.176684174247	228.724384150155	87.8737244631496	107.593009060701	83.7106477218439	197.80735980353	105.424514733295	127.134977680183	9.04167952528327	18.5292359804647	11.250866879293	211.214050434291	68.8729709678388	29.6270728164416	59.0503281874705	172.059438788396	141.586880747221	104.877680559953	93.2947934370954	31.5183160814328	132.123300542668	147.083368771899	127.10915194284	488.067050230666	68.0408110464677	194.667155852424	136.196800357595	89.2106181928719	37.8383394784124	197.025371908141	77.0428321313424	38.0956105428422	54.8704597158827	95.3839647737733	42.7226095111121	90.6225348896759	38.2704179129636
Nocardioidaceae bacterium Broad-1	425.538473269192	335.228852916962	497.058088993617	384.091267964063	88.0118949604582	317.433226413917	235.523157639983	316.387726728461	254.093659663187	216.177766549066	259.52931043799	511.979931123804	566.973777462792	309.371307335175	328.117171155798	348.006580548821	265.148609760817	310.207061199019	196.53933079088	875.366699653955	22.3662598783323	26.0197781853334	24.9769244720306	104.757638955345	244.636792877763	33.6540535876084	202.943081931652	167.632178375127	186.251511897764	276.222426188157	1143.68440895828	51.9468542823615	586.64455774932	214.549870534661	471.310667352413	216.444475742519	228.062718507605	528.968069838461	730.773979623619	501.488495685033	100.371174195368	619.970136777925	410.076588555671	245.767257395858	259.8954109896	139.277470687368	213.259968138113	67.0800258258099	303.583315129801
Tannerella forsythia	19.3057866256324	9.0865516763552	48.6867832043861	12.1464759954447	22.0431985549959	118.095643056984	32.6258819335883	14.9512492813754	17.5403476271611	21.4297959883422	47.4848580612096	21.191730802365	13.2034989272157	52.8655416196114	64.6617972464686	89.0482512878165	33.8736109386066	27.797775613938	95.7873707272043	7.79761196438458	9.04167952528327	3.54815157072728	6.07546811481825	42.1861843360716	16.25402114841	8.05396154233364	9.50235166235158	9.65947726531344	14.7393282796792	11.3561819714599	8.78068644113839	23.3469008010613	15.3930058884661	39.9683067314942	13.4240688520491	57.6169097399099	97.6511640018749	14.8913899709726	12.0567659332953	12.4821441092907	26.2876884797392	25.4813414015147	16.5749519326394	13.1480425767332	18.7282407413492	39.2509235573492	31.0709887353543	37.4100144028555	17.2001878260511
Jeotgalicoccus marinus	21.2525886383012	21.5805602313436	15.5280105901032	23.1439610183474	17.5380192882814	16.3794234475705	12.8231078246442	16.7196766157317	11.1035228098543	9.39903332822026	41.3445746912256	32.2482860035989	38.0571439666806	31.827213832215	12.103362048698	9.35591383136533	7.78703699738083	11.2802567708734	13.7256293420079	1.18659312501504	0	4.33662969755556	1.57512136310103	13.3070514348682	17.6314805677667	4.88990522213114	2.71495761781474	9.45823815561941	6.69969467258145	12.0241926756634	6.03672192828265	0.291836260013267	45.5376424200456	11.5108723386703	20.1361032780737	7.01158160856047	14.7001752260887	3.02144144338574	13.1731331493411	8.81092525361698	6.37277296478525	17.7459341903406	39.5957185057497	16.182206248287	25.2995532821735	29.5437059033811	23.6563209689629	21.9300084430533	22.7902488695177
Peptoniphilus rhinitidis	30.9865987016453	9.24881152771869	15.5280105901032	32.335888798684	177.954581035223	41.4399413223534	25.3215800081581	10.9320962487476	8.2069516420662	15.79037599141	11.4618622906368	7.98528986755783	2.33002922244983	15.1044404627461	3.6475885626213	2.67311823753295	12.8486110456784	18.9347167225375	16.9380106773715	1.01707982144147	0.951755739503502	1.57695625365657	0.225017337585861	4.81318881686723	15.1520536129245	23.5866016596914	2.03621821336105	1.81115198724627	5.58307889381788	2.00403211261057	3.2927574154269	1.7510175600796	6.41375245352755	12.7898581540781	3.56576828882555	19.20563657997	10.5001251614919	1.07908622978062	2.67928131851006	5.50682828351061	2.38978986179447	4.77775151278401	7.36664530339529	20.2277578103587	8.21414067603035	48.9581412113173	43.0756889285593	189.630073007578	7.3100798260717
Salinicoccus luteus	12.6542130823473	10.5468903386266	10.5137571703824	15.921732048083	16.5726237311283	18.8363369647061	9.90138705447207	15.2727815239857	7.24142791947017	23.3096026539862	93.7416594484224	207.617536556503	219.411085114026	94.4027528921632	9.61636984691071	9.35591383136533	9.344444396857	6.04299469868218	10.5132480066444	5.93296562507522	0.237938934875876	2.75967344389899	5.85045077723239	12.4576651730681	11.2951672387256	0.862924450964318	2.3755879155879	16.9040852142985	12.0594504106466	9.35214985884934	9.87827224628069	1.45918130006633	36.9859724820089	20.463773046525	32.7211678268698	11.8892035971243	27.9303329295685	4.53216216507861	14.5127738085962	27.5341414175531	17.5251256531594	123.083979448388	28.2388069963486	20.564887107198	26.2852501632971	20.6805941323668	26.8340357259878	13.545005214827	46.8705118259891
Clavibacter michiganensis	296.725073430938	159.66369374167	456.782311525536	244.899218718967	49.717871193385	185.74266189545	155.175836460251	233.271642013718	170.254016417765	259.03735852575	264.850889358643	540.542698726991	522.703222236246	282.399092223128	150.21432898795	151.699459979995	178.323147240021	159.937926358455	199.751712126243	1123.19514947853	84.9441997506876	109.598459629131	107.333270028456	142.98002073635	143.806763380847	19.2719794048698	109.955783521497	71.8423621607687	150.966453288835	135.940178305417	141.588568863357	133.661007086076	775.850255128383	242.048065565929	776.498482660718	449.655777070726	282.663369347363	838.450000539543	1095.82605927061	638.792080887231	162.505710602024	1398.51612138492	214.553544461388	220.819689429749	295.709064337093	272.224147252583	144.409481735908	58.0500223492586	282.083080347237
Veillonella parvula	139.845277910043	31.6406710158797	262.358678928619	40.0505424714664	330.165280546362	4489.76376121356	213.285616222562	45.4968123293468	75.4717709829225	89.4787972846569	158.828663170253	67.5678373408739	70.6775530809782	129.736354688944	97.3242948299411	72.1741924133897	76.7023144242012	65.6672090590131	118.858109408452	158.833965448442	3.09320615338638	2.75967344389899	0.450034675171722	15.5720814663351	18.7334481032522	3.1640563202025	5.42991523562947	3.62230397449254	12.9527430336575	13.6942194361722	1.0975858051423	16.0509943007297	38.4825147211653	195.045336849692	43.4184726933464	137.183118428357	163.171945009585	6.04288288677148	6.25165640985681	8.81092525361698	51.7787803388802	39.8145959398668	41.7443233859066	27.3074730439842	14.1283219627722	135.056941272599	78.3836306732801	176.085067792751	35.690389739056
Brevundimonas subvibrioides	153.310658497669	99.1407691830898	160.294359320753	109.154142391497	54.5448489791505	121.535321980973	78.7241429740812	391.143973135338	75.9545328442205	106.397057275453	158.419310945587	222.052483624781	605.807597836956	127.578577479981	101.303482352801	122.963438926516	198.180091583342	152.283466406791	232.751629480432	225.622207056432	9.27961846015915	24.4428219316768	45.9035368675156	54.926978263073	165.570622206684	1873.12134155988	119.458135183848	151.331810489911	988.428287361517	355.715699988377	118.539266955368	126.073264325731	213.577956702468	99.7608936018095	232.194440925287	180.472013576861	82.3209812660967	136.180682198314	436.72285491714	167.407579818723	61.337939786058	244.120351105583	139.96626076451	179.689915215353	194.83941683544	126.193829501585	109.807698826082	132.547551030807	118.681295999752
Dietzia sp. UCD-THP	1078.20384801641	1028.07841823905	1357.56867586184	749.470397232442	314.236253853336	1003.8948631016	1076.00483252615	1624.86318803077	1272.88210762242	1103.07055139993	1172.79412366694	1293.61695854437	1244.62394299195	3156.82805671394	226.647889322878	291.0357481114	168.199999143426	404.074912185215	160.034997434475	290.545802325112	9.27961846015915	38.2411891511718	20.7015950578992	739.815434027886	174.110870606696	1195.43800606924	2215.74478583905	400.868306510508	985.748409492485	287.244602807515	167.381835284201	79.9631352436351	245.432927221654	147.083368771899	307.914579293877	288.69425144812	185.852215358407	374.22710448792	580.510952343846	290.393411483793	94.3966995408815	690.726361562489	370.787813604229	182.049820293228	188.268104294616	289.950370794612	257.747974736462	215.107582816419	139.321521391014
Arthrobacter sp. Br18	709.609333617783	473.961025832742	1043.93521196381	624.558664360368	113.273078705964	655.668320606248	615.346857762355	693.223515067644	585.268296513623	231.968142540476	302.511294027879	716.526202346631	946.380202518373	359.000183141341	61.843206084443	65.6584667094031	59.9601848798324	93.4649846729511	120.026248075857	6231.98709257901	15.4660307669319	27.9909735024041	11.4758842168789	267.273543713098	151.245044245374	12.3685837971552	39.3668854583137	33.405692209209	69.6768245948471	44.7567171816361	69.696698626536	37.9387138017247	1288.30907616523	213.590631173105	2287.33548174369	266.440101125298	188.582247900395	994.054234873909	2491.50835277115	527.187027674749	182.420626116978	1318.43190555159	626.471794342908	197.220638650997	360.436492864212	161.646276585642	338.956240749319	73.5300283090609	147.921615304039
Streptococcus thermophilus	50.7790858304449	18.9844026095278	37.3642754824359	75.1768379177526	132.580989849027	59.2935128802053	257.923016877969	19.1311684353084	50.8509160567239	122.939355933121	144.091983082291	79.5457721422106	16.3102045571488	125.420800271017	47.7502502743152	23.3897845784133	6.61898144777371	23.3662461682378	15.1858026762641	5.93296562507522	10.4693131345385	4.7308687609697	1.35010402551517	18.6864977596022	29.477631574235	10.3550934115718	7.80550315121737	3.82354308418657	4.01981680354887	12.3581980277652	0.54879290257115	354.289219656106	81.4546561597999	234.374150673482	116.83134922799	90.5408581627156	233.102778585121	27.4087902364278	27.4626335147281	186.865039753793	46.2026039946931	315.559111820544	109.885792442313	44.5010671827891	142.268916508846	179.372500127671	85.7982984396714	654.030251801647	24.5102676521228
Rubellimicrobium thermophilum	214.14822139357	214.994303056619	267.696432568967	178.093600744021	42.6383037742622	169.363238447879	121.900683244402	190.025555382643	117.311132295417	42.8595919766844	53.6251414311936	110.258425478972	124.656563401066	57.4508181886593	288.65689488744	370.728085567851	182.216665738711	211.504814453876	164.123482770393	430.563791076888	6.42435124164864	17.3465187902222	33.3025659627074	62.8545833732073	373.566994529558	19.8472623721793	39.7062551605405	125.774443558769	200.097547554433	173.014772388713	141.039775960785	95.138620764325	284.343025439722	59.1530939626114	214.9948527086	66.7624509684671	67.8308085432378	318.114620539327	204.295200536392	108.300956242375	41.4230242711041	169.041398761834	230.207665731103	629.083267902156	395.26444933058	194.144353079362	168.771961539765	58.0500223492586	135.881483825803
Nocardioides sp. Iso805N	369.730148906019	287.68671646746	426.858541117525	317.121508421611	76.4271482746209	287.131293035911	162.804774026811	267.354059730402	202.438140504299	153.768185249683	170.699877685555	413.392313912801	492.024504140656	238.704103741613	288.65689488744	324.783865860254	209.471295229544	282.812151898326	159.158893433922	723.48277965203	13.8004582228008	26.4140172487475	14.1760922679092	85.5048836878766	216.536620722885	15.244998633703	153.73447510876	135.031442604694	157.442824805664	189.047029289597	994.412739458923	36.7713687616716	487.872769964996	156.036269479753	420.970409157229	168.887661354022	200.762393087726	370.126576814753	571.133467729061	369.691738766346	86.0324350246009	492.335917793552	335.182361304486	218.122655055035	192.539457446151	115.642505964663	169.831199792107	49.9875192451949	230.052512173433
Pimelobacter simplex	352.371164293055	288.498015724278	423.138288580313	323.194746419334	67.5776890007175	276.157079326039	163.778680950202	268.318656458232	210.645092146366	183.469130566859	187.89267112151	410.321048579125	486.976107492015	246.795768275227	289.983290728394	301.059941502149	237.504628420115	277.574889826135	210.84902946659	708.396095633981	7.85198485090389	20.8946703609495	15.3011789558385	59.1739095720735	218.465063909985	16.6832060519768	181.223420989134	138.653746579187	203.447394890724	229.461676893911	907.15466795011	40.5652401418441	472.47976407653	163.390437918348	418.243645171656	181.081716325431	201.812405603875	364.299511173938	585.422968094448	398.694367726168	79.2613637495166	508.261756169499	332.419869315712	197.557767947837	209.296304425253	101.29270595445	179.717423480629	50.3100193693575	245.96268591253
Microbacterium sp. TS-1	354.642433307836	145.060307118956	477.324575535361	252.778013959255	50.5223674910126	178.86330404747	152.254115690079	240.988415836363	197.449601270887	354.155575807339	275.903399424615	340.29619897131	399.988349853888	238.704103741613	166.462678039627	173.752685439642	357.42499817978	255.014376284388	587.865784371531	378.184180272652	13.5625192879249	76.0881392389294	21.1516297330709	132.221128086882	161.989227716357	20.1349038558341	121.494353397209	187.957328454224	241.189008212932	328.327261116032	475.254653626616	1633.69938355427	249.708762190673	97.5226684248458	245.408758701523	187.788446559707	181.022157784121	4017.86966796517	430.694471950492	197.14445254968	62.1345364066562	291.215330303025	209.642447592458	110.915538660134	170.196994807349	149.406741282813	118.281604844815	76.7550295506864	134.161465043198
Kineosphaera limosa	1153.15572550416	502.356499821352	1365.00918093626	868.308892106793	247.623960409772	599.15930971213	600.413618270364	731.968150302176	580.27975728021	234.599871872378	257.891901539328	751.845753683906	744.444336572721	457.17904614919	967.274167015122	803.439100268498	387.405090619696	663.117951602058	487.405858974707	495.826412952715	19.9868705295736	40.2123844682425	21.3766470706568	671.015146822078	182.651119006709	120.234140167695	705.549610929605	309.908228928806	349.277415597246	250.17000872422	713.430773342494	66.5386672830249	516.520864257419	162.11145210294	332.665206239843	229.248233462499	140.071669654302	1453.09751702259	675.625439150954	276.8099017178	139.404408604677	445.923474526508	503.387429065345	182.386949590068	221.124666998737	606.06802396079	205.139141536828	124.162547802581	161.251760869229
Pseudomonas oleovorans	243.999185587825	414.087140679616	75.5373015164396	193.194624954574	237.487307059664	141.354424352534	94.6312893894626	69.7724966464187	107.494974449024	257.909474526364	115.846679580365	164.619821885038	358.436162053532	161.83329067228	53.8848310387238	56.3025528780378	95.0018513680461	276.769157199644	113.601485405129	41.8697859826737	19.2730537249459	31.5391250731313	37.1278607016671	89.4686862429437	75.20928429688	15.8202816010125	56.6747402718826	134.226486165918	148.06325226405	114.563835770904	58.720840575113	56.3243981825605	234.743339799108	141.967425510267	111.168070181032	118.892035971243	102.481221576161	56.7599356864607	222.380349436335	252.946979155921	640.861981271217	870.688335210686	283.001957072102	48.8837480417002	102.512475636859	325.824870820146	182.188979402759	315.405121430972	27.5203005216817
Exiguobacterium sp. AT1b	6.81380704434085	5.35457509499503	6.79350463317016	5.58081329520434	2.57438815240828	6.2241809100768	4.22026333469302	7.39524158003516	6.75866605817216	162.039334578517	37.6604046692352	78.9315190754754	223.682805355184	39.918878365829	24.7041225377534	30.740859731629	12.4592591958093	20.9490482887649	19.2742880121814	1.86464633930936	0.237938934875876	1.97119531707071	1.1250866879293	84.3723686721431	4.68336202581304	1.72584890192864	1.69684851113421	13.281781239806	16.7492366814536	13.0262087319687	6.5855148308538	0.583672520026534	21.1653830966409	9.27264716170665	5.2437768953317	195.104879542552	5.25006258074596	1.94235521360512	6.02838296664764	5.50682828351061	7.56766789568249	50.9626828030295	17.8027261498719	14.4965597640904	51.5848034454706	16.460064717598	19.4193679595964	14.8350057114772	6.45007043476915
Hymenobacter sp. APR13	1300.13927746066	501.382940713171	1326.35090457132	861.250804704035	93.4824697843258	438.804754160415	598.628122244148	413.008165632833	389.749742687928	93.238410615945	103.975465065062	253.686516561645	246.983097579682	206.337445607157	229.632279965023	300.057522163074	132.379628955474	238.899723754569	86.7342960548161	1862.10363975575	34.7390844918778	19.317714107293	26.1020111599599	163.365291019552	715.727914297781	2.01349038558341	39.7062551605405	210.093630520567	107.418437917056	235.139767879641	134.454261129932	39.6897313618043	591.775559712142	141.647679056415	714.831666371617	81.0904655598733	115.711379279641	97.3335779262121	1263.05786823428	262.125026295105	67.3124144405442	410.204094169027	207.186899157992	2972.13188093537	1061.59554097016	111.421976549894	143.703322901013	11.2875043456892	477.735216868568
Staphylococcus pettenkoferi	49.481217821999	17.6863237986199	10.5137571703824	13.1313254004808	234.430221128679	19.982896606036	22.2375414174209	11.5751607339681	16.2529826636997	13.910569325766	31.1107690745856	37.7765636042159	33.0087473180393	59.608595397623	7.62677608548091	3.67553757660781	17.5208332441069	12.0859893973644	15.1858026762641	4.40734589291302	3.09320615338638	97.7712877267072	30.1523232365054	8.77699137193435	36.3649286710189	10.3550934115718	13.2354183868468	16.0991287755224	12.7294198779048	5.67809098572996	3.84155031799805	4.377543900199	102.620039256441	469.068047800816	103.617031451754	36.8870162885138	23.5202803617419	4.74797941103474	38.1797587887684	190.536258609467	5.5761763441871	40.952155823863	77.6567192399586	24.9475679661091	41.0707033801517	101.29270595445	59.6704215485781	100.297538614552	33.1103615651483
Staphylococcus equorum	59.2152278853431	33.750049083605	32.6735222833422	43.9899400916107	163.473647677926	57.4917763009726	118.167373371404	40.9953609328036	39.7473932468696	9.39903332822026	30.2920646252544	72.7889884081232	21.7469394095318	32.6363802855764	6.13458076440855	5.68037625475752	6.22962959790466	46.7324923364756	9.05307467238821	7.79761196438458	0.951755739503502	46.1259704194546	13.2760229175658	16.4214677281352	106.615359058214	6.90339560771454	2.71495761781474	3.82354308418657	5.35975573806516	5.67809098572996	2.1951716102846	0.583672520026534	14.5378388946625	15.9873226925977	24.9603780217789	12.4989063456948	10.9201301679516	2.80562419742962	5.35856263702012	7.70955959691485	7.16936958538341	6.37033535037868	49.7248557979182	62.3689199152727	104.812435026147	68.3725765192534	212.553809303219	52.2450201143327	244.242667129925
Nocardioides sp. J54	424.565072262857	361.190429135119	501.74884219271	380.151870343919	88.6554919985603	325.622938137702	205.656678656002	323.461436065886	253.610897801889	176.325865237412	222.278257993421	475.431873653058	548.721881886935	310.450195939657	342.210126965926	384.929026204745	261.255091262127	349.28509358383	190.406602787004	768.573318402602	9.27961846015915	17.7407578536364	10.1257801913637	80.408566117076	260.339830258431	18.1214134702507	161.20060855775	164.009874400634	199.650901242927	239.481837456963	1115.14717802458	43.1917664819635	534.479371127296	169.465620541535	449.28680439202	204.86012351968	225.542688468847	383.938880555945	671.383243729979	429.16548422826	83.6426451628064	572.875157580483	385.52110421102	236.664766381197	223.096060760984	122.395353028293	213.966126973008	51.6000198660076	276.493019303771
Pseudonocardia autotrophica	340.690352217042	238.359721652961	324.955971619973	230.126477643426	58.0846326887119	197.863435246652	132.28902376057	225.554868191072	140.966463499019	156.023953248456	139.998460835635	309.890672167917	364.649573313399	171.543288112617	493.419252834591	451.255772473532	370.273609225458	318.667253777174	187.19422145164	834.174966885576	17.3695422459389	31.5391250731313	24.301872459273	66.5352571743411	292.021396903637	24.7371675943105	156.449432726574	129.396747533261	143.373465993243	181.364906191257	321.043848004123	79.3794627236086	492.148604934014	168.826127633831	384.893224117347	201.811609776827	181.44216279058	232.21935664879	545.233748316797	690.189144866663	80.0579603701147	424.537348707379	372.015587821462	253.184101926323	257.924017227353	134.212835389646	245.743274543256	61.5975237150466	246.822695303833
Glutamicibacter arilaitensis	131.733602857256	96.2200918585471	136.840593325285	139.356190812603	47.1434830409767	108.595577457393	93.6573824660719	113.018583277494	95.2650072961409	90.6066812840433	137.542347487642	173.526491352699	181.353941147345	150.2352381741	39.4602762683577	44.4405906989853	58.4027774803562	84.6019257815506	64.5396613741224	158.494938841295	4.52083976264164	11.038693775596	2.47519071344447	427.524418439383	66.3935440129966	40.557449195323	38.68814605386	45.8825170102388	63.2004530780184	61.1229794346225	55.4280831596861	26.5570996612073	199.253909556256	39.3288138237903	96.9049970257297	78.6516545655914	54.1806458332983	275.814440331927	138.206261346477	67.1833050588294	32.6604614445244	123.311491425187	172.195333966865	98.441754677079	98.8982537394054	79.3459529976521	96.0376015456405	68.0475261982976	147.061605912737
Pedobacter sp. R20-19	69.4359384518544	45.108238679049	62.7590428016672	42.8409491190686	14.6418326168221	40.7847643844506	37.0084630888464	42.2814899032445	32.1841240865341	12.7826853263796	17.6021456606208	31.9411594702313	33.3970855217809	14.0255518582642	25.5331199383491	29.4043006128625	18.299536943845	18.9347167225375	18.3981840116277	43.7344323219831	22.1283209434564	16.9522797268081	19.5765083699699	139.016218181283	32.5080422968199	5.17754670578591	15.9503760046616	15.4954114464403	15.4092977469373	30.0604816891586	26.3420593234152	6.1285614602786	35.0618467459506	14.068843969486	39.4332022528944	7.92613573141618	11.5501376776411	51.1486872916015	38.1797587887684	24.9642882185814	3.18638648239263	30.486604891098	21.4860488015696	74.1684453046486	62.4274691378306	15.1939058931674	17.6539708723604	2.90250111746293	67.0807325215991
Patulibacter minatonensis	151.201622983945	131.592739455787	169.999365939568	143.295588432747	42.1556059956856	126.449149015244	71.2575232280859	241.309948078973	89.6327855809975	72.1845759607316	81.0517404837888	148.342115616555	177.082220906187	97.3696965544883	154.690914951167	176.425803677175	135.494443754426	216.339210212822	80.0174987172377	329.872888754182	9.04167952528327	4.7308687609697	6.75052012757583	24.3490728382695	117.084050645326	125.98696984079	50.5660856317995	41.8577348163582	71.0167635293634	104.877680559953	145.978912083926	32.9774973814992	210.584872224155	97.8424148786978	192.761238672393	158.827566002609	113.821356750572	94.0963192368702	249.173162621436	218.804643798155	41.0247259608051	264.596429017515	166.670349989318	94.3962031150073	88.7127193011278	49.3801941527941	91.0944897013796	25.1550096846787	119.111300695404
Paracoccus pantotrophus	82.4146185363131	80.9676658303794	79.4193041639654	73.8637053777045	21.8822992954704	52.4141550322257	42.8519046291906	95.977374419152	44.7359324802824	61.2816972999961	44.2100402638848	78.9315190754754	72.6192440996864	46.9316542949611	129.157795012818	112.103896086538	42.0499997858565	69.6958721914679	56.3626907022879	55.4308502685599	5.23465656726926	8.67325939511112	21.6016644082427	72.1978322530084	55.9248524258851	37.6810343587752	32.24012171155	49.3035818750374	87.0960307435589	44.0887064774326	26.8908522259863	44.9427840420431	69.4823182465485	47.3224751700891	48.0329963612383	42.0694896513628	22.8902728520524	173.517065748724	82.6111739873935	92.1475932774109	21.9064070664493	73.2588565293548	93.6177840639818	74.1684453046486	81.8128411332623	130.414358916354	47.665721355373	72.8850280607358	33.1103615651483
Sphingomonas phyllosphaerae	991.408924951594	447.188150357767	1151.49903532234	718.119357838794	156.554979518329	494.65858811663	559.184891846825	1406.54279529843	577.061344871556	159.031643913487	168.243764337562	327.704011103238	942.496820480957	154.550792592027	930.964080869028	1157.12605707208	812.966662526559	857.702380899625	1028.25406198319	1779.0421210047	156.32588021345	64.2609673365051	264.170354325801	172.142282391487	957.885280220702	47.4608448030375	201.246233420517	973.192334480329	3468.65525515117	1887.79825007916	722.211459783633	521.803232903721	605.458231613001	159.873226925977	1093.43235821457	204.250420771109	203.072420623254	250.132188063148	806.686950314737	729.471186622372	74.8800823362267	525.097642452643	438.31539555202	1341.77460142046	1558.71533468352	221.577794275358	399.332821132792	71.2725274399231	533.635827303234
Kribbella catacumbae	250.488525630054	171.833182593931	303.443206948267	207.310799760091	48.7524756362319	161.173526724094	107.941350675802	189.543257018727	143.541193425942	106.773018608582	98.6538861444096	279.485145364524	318.437327068144	155.090236894268	163.146688437244	188.956045415611	110.186573512939	152.283466406791	96.0794053940555	610.417406168453	15.228091832056	17.7407578536364	16.6512829813537	92.8662312901441	157.581357574415	18.6966964375602	146.268341659769	76.2696225740374	83.7461834072682	124.583996333957	460.437245257195	37.9387138017247	367.080432090227	119.904920194483	305.817068535745	108.83194061983	127.051514454052	322.43096545845	443.197784770206	258.086685553864	55.7617634418709	320.791887286927	256.911754955911	195.87212146364	173.15408545072	78.9239000561752	116.163128340131	35.4750136578803	165.981812521393
Arthrobacter sp. TB 23	268.496444247241	177.512277391653	372.672254162477	218.636567918005	49.3960726743339	235.372314941589	217.181243916125	252.885108812942	196.805918789156	133.842234593856	173.97469548288	382.67966057604	586.002349446133	181.792729855194	51.895237277294	71.6729827438523	52.9518515821896	63.2500111795402	79.7254640503865	1905.32953216701	9.27961846015915	24.4428219316768	16.6512829813537	219.991041806226	71.9033816904237	29.9147143000964	45.13617039617	34.8143659770672	49.8010637328555	51.1028188715696	81.7701424831013	21.3040469809685	466.921178616806	89.529007078547	667.847425389445	127.123023076944	82.7409862725564	393.003204886102	887.288663313248	176.21850507234	69.3039059920396	483.235438721583	274.714481105783	87.9907464750603	155.082975963453	122.395353028293	121.106240184392	57.082521976771	82.9909062606964
Actinomycetospora chiangmaiensis	311.48832202701	177.83679709438	443.680552590137	365.871553970896	72.2437675269575	186.070250364401	118.97896247423	392.430102105779	187.794364044926	172.190290572995	175.202752156877	339.681945904575	274.94344824908	191.502727295531	1181.48709532906	1373.14742464271	863.971754859403	1204.16741029074	495.582829646542	1001.65411081627	14.9901528971802	37.4527110243435	14.8511442806668	68.2340296979413	423.431025510273	17.8337719865959	166.969893495606	253.15879999509	188.038097143786	227.4576447813	367.142451820099	141.540586106434	525.286325943907	208.794434365326	433.765224781838	317.655132005218	231.212756056052	157.762406793927	508.170356744075	455.965381874679	99.1762792644705	556.266783274139	328.736546664015	282.851480048183	317.065830094771	141.809788336229	192.781361926175	60.9525234667215	328.093582781924
Rhizobium sp. IRBG74	19.3057866256324	18.1731033527104	17.7925121344933	15.593448913071	17.8598178073325	17.1983946199491	13.3100612863395	15.5943137665959	14.9656177002384	104.14128927668	118.302792928358	50.983004539023	86.2110812306438	84.6927554518264	20.8907344950129	27.9006716042502	87.9935180704034	90.6449204802328	122.070490743815	21.697702857418	4.28290082776576	50.8568391804243	4.50034675171722	6.51196134046742	57.5778037291132	170.57139980728	15.9503760046616	54.5357987270821	990.214872607539	67.1350757724542	10.975858051423	289.793406193174	462.859135396238	122.143145371446	60.6180609100344	184.130230068284	94.921131459887	32.3725868934187	52.6925325973645	134.733732003226	52.9736752697774	132.184458520358	40.5165491686741	25.958955856627	29.242340806668	134.212835389646	45.5472448506898	52.2450201143327	21.0702300869125
Nesterenkonia sp. AN1	105.776242688339	113.257376251713	115.489578763893	107.020302013919	73.5309616031616	105.974869705781	82.9444063087743	205.137570785323	94.9431660552756	117.299935936189	194.851658940826	706.698153278867	813.956875042475	221.711608221023	56.2060237603919	60.3122302343372	62.6856478289157	89.4363215404963	85.5661573874111	240.539377770907	7.37610698115214	13.798367219495	12.3759535672224	182.618046287021	80.9946138581784	29.051789849132	50.2267159295726	83.7154696327165	84.639476030279	83.5013380254405	84.514106995957	31.5183160814328	198.184950814001	90.1684999862509	191.712483293327	110.051346116971	69.3008260658467	166.826731124084	336.026532029803	92.1475932774109	53.7702718903756	263.231357156719	112.341340876778	65.4030835868265	72.9415692031495	119.440982437955	53.3149920345283	71.5950275640856	42.5704648694764
Corynebacterium jeddahense	25.6328931668061	13.1430479604423	18.277762465434	25.7702260984436	62.7507112149519	24.0777524679287	13.9593325686	14.1474186748499	11.1035228098543	780.871688908539	902.621655387648	478.503138986734	482.704387250857	770.596185751172	19.0669402137023	25.5616931464089	226.992128473651	275.963424573153	307.512504194348	111.539753751414	4.28290082776576	27.9909735024041	13.2760229175658	71.6315747451416	200.282599574475	1276.26526297623	39.3668854583137	86.935295387821	120.147857794961	193.723104219022	172.320971407341	210.997615989592	830.367150983367	877.384269369761	880.744767339912	969.427370227056	1480.51764777036	35.3940283368044	372.866650159317	398.327245840601	223.445352077783	1004.46537756864	91.1622356295167	27.9817316376629	46.9848846668936	536.429288617105	307.885252013965	579.532723120098	51.1705587825019
Janthinobacterium lividum	353.34456529939	195.523120893	296.973202535724	183.674414039225	77.070745312723	266.165631023021	333.076167799618	185.5241039861	130.506623170896	116.172051936802	209.178986804122	287.470435232082	247.759773987165	118.947468644126	77.0967582554048	84.0361545924422	118.752314210058	331.558975801029	146.309368092468	250.371149378174	134.197559269994	137.195194068121	149.186494819426	200.455157784823	138.572417587292	3.1640563202025	161.539978259977	59.3655373597389	161.462641609213	152.974451262607	86.7092786062416	96.5978020643913	340.784047030764	91.7672322555107	231.984689849474	86.2729389227223	100.801201550322	161.862934467093	291.818390274387	180.623967699148	61.7362380963571	173.36412632102	131.371841243883	224.528111694982	190.239498056863	105.513235369218	156.061102511666	39.6675152719934	129.861418086686
Acinetobacter sp. CIP 102129	84.8481210521492	124.940085549884	29.6002701873843	52.8535847369352	84.6330105104223	47.3365337634788	51.6170669397069	32.6355226249378	45.7014562028784	62.0336199662537	65.496355946496	69.4105965410796	606.972612448181	55.0233188285751	26.1963178588257	17.3752685439642	81.3745366226297	65.2643427457676	41.1768880260238	2.54269955360367	0	58.7416204487071	0.450034675171722	3906.32741801865	52.3434579355575	15.244998633703	14.2535274935274	176.084220982276	3759.42200394121	53.4408563362819	218.419575223318	47.2774741221492	82.7374066505054	51.4791790701645	34.6089275091892	32.9239484228057	62.5807459624919	280.130785251049	37.73321190235	25.3314101041488	15.5336341016641	37.0844522182759	35.2985087454357	21.2391457008766	24.3138564010498	120.285088320909	34.2487034923791	67.725026074135	13.7601502608408
Microbacterium paraoxydans	561.814614156009	223.91859488161	622.09092426601	357.828617163102	70.6347749317023	318.252197586295	210.36389545239	367.350587182181	285.955942508855	307.912331832496	324.616314159821	404.485644445141	438.43383202431	265.136874551418	291.309686569347	311.919484342126	272.935646758198	367.011211366631	327.370861540232	393.948917504995	104.455192410509	255.466913092364	119.709223595678	189.979393889289	202.211042761575	20.4225453394889	870.822655914077	414.552565969702	813.566256407141	703.749276878413	475.254653626616	175.393592267973	269.591394796608	125.660356363818	340.006493893307	213.091110625381	156.45186490623	2839.72332229068	513.528919381095	315.357699702374	106.743947160153	375.394761718744	305.101892982288	134.514589438885	228.024545166602	153.627270697582	141.231766978883	81.270031288962	151.361652869249
Microbacterium sp. C448	257.464566175451	148.143244294862	358.923494785823	214.861311865367	56.9583378720333	187.871986943634	137.483194018653	257.708092452095	173.311508205986	300.017143836791	235.786881407386	445.333473383033	511.441414327738	214.698832291891	138.939964339848	158.048115794136	160.802313995914	187.735701972393	438.3440349437	627.199223222238	23.7938934875876	75.6939001755152	30.1523232365054	161.949647249885	183.753086542194	22.1483942414175	101.810910668053	146.703310966948	177.988555134914	324.987207595015	380.862274384378	121.112047905506	360.666679636699	129.817060263893	326.162922889631	184.739932816854	175.772095203375	4576.83633499153	600.605562232672	273.872926633261	72.8885907847313	354.691171830013	236.960423925882	143.279951156707	190.896629310945	130.414358916354	119.340843097156	67.4025259499725	165.12180313009
Streptococcus sanguinis	149.254820971276	34.399088489059	439.960300052925	54.1667172769833	259.691404874186	692.194434894331	114.109427857277	65.4318113711807	53.9084078449446	166.926831909192	221.050201319424	98.2804906776348	99.4145801578595	173.161621019339	182.545227611184	105.25403060286	102.788888365427	157.923594792228	144.265125424509	224.605127234991	11.421068874042	11.4329328390101	2.25017337585861	19.8190127753356	28.1001721548782	98.0857459262775	47.1723886095311	28.1734753571642	52.4809416018881	204.74528083838	2.1951716102846	70.6243749232106	73.7581532155669	679.461214435401	86.6271943108796	216.139624368234	333.693977632213	6.25870013272761	20.5411567752438	38.5477979845743	133.82823226049	194.750252140148	10564.3832521775	10.788137498858	42.3849658883166	147.718529516906	138.407131639305	135.127552024108	39.5604319999174
Sphingomonas wittichii	470.963853564797	316.08219045607	530.540361828527	340.429611007465	74.9790549388913	297.777918276832	246.236133797281	709.13936107685	282.576609479769	112.412438605514	145.320039756288	273.649741230539	340.960942885159	120.026357248607	576.484792374285	638.70818888053	475.009256840231	446.375875075991	680.732808430223	927.576797154617	68.5264132442522	74.9054220486869	419.657334597631	94.2818750598109	494.507931549083	29.3394313327868	156.449432726574	492.83457964068	732.499950868906	847.705583634272	623.977530223397	147.085475046686	421.38353619676	112.550751755888	687.144524364265	124.989063456948	121.591449370076	339.480527888984	492.317942276224	301.407068050814	62.5328347169553	337.855285546869	296.814417015968	688.080894849035	625.588953886471	146.452370692475	270.105754347114	56.4375217284459	360.773939651421
Marinomonas sp. MED121	15.7366496024062	12.1694888522614	12.1312582735181	8.53536151031252	6.11417186196967	12.775950289105	11.5245652601232	10.9320962487476	8.2069516420662	4.88749733067453	6.140283369984	7.98528986755783	10.4851315010242	8.09166453361399	9.78216932702986	11.1936826196692	13.6273147454165	9.26592520464601	4.96458933647095	11.0183647322826	1.903511479007	1.97119531707071	9.00069350343444	14.722695204535	13.2236104258251	1.15056593461909	7.12676374676369	4.22602130357463	13.3993893451629	12.0241926756634	8.78068644113839	2.91836260013267	10.0482121771932	3.19746453851954	7.97054088090418	3.96306786570809	6.72008010335483	25.6822522687788	10.2705783876219	9.54516902475172	1.59319324119631	8.19043116477259	19.9513310300289	10.4510082020187	10.1855344382776	7.17490000510684	7.06158834894415	3.22500124162548	7.3100798260717
Pseudomonas putida	261.6826372029	456.599221736849	204.9373897673	331.401824794634	613.026178792223	208.510060487573	783.67043768838	167.839830642537	169.9321751769	689.137123625109	453.152912704819	460.382673518045	1203.46009339534	349.290185701004	152.867120669856	121.626879807749	373.77777587428	317.458654837437	254.946264161126	114.082453305018	74.2369476812732	81.2132470633132	87.3067269833141	173.841054915087	399.463231613465	22.4360357250723	101.471540965826	152.136766928687	191.387944480077	270.878340554529	86.7092786062416	433.668682379715	230.039921333188	277.859668397348	206.395058600256	254.855748902459	362.674323077931	145.245006528472	365.052079646996	480.92967009326	205.920226424623	365.384234739577	383.372499330863	114.961090222205	370.622027302489	456.2392297365	182.188979402759	236.070090886985	119.111300695404
Corynebacterium durum	48.6700503167203	21.4183003799801	115.651328874206	29.8737652860938	110.537791294031	44.2244433084404	30.0287968045465	24.7579826809873	22.3679662401412	169.934522574222	245.201982574695	146.499356416349	141.355106161956	201.752169038109	155.188313391525	143.345965487705	179.491202789628	519.697544086668	267.503754835729	257.151681521117	3.80702295801401	19.7119531707071	4.72536408930308	156.003943417285	29.477631574235	199.623189656412	122.173092801663	38.8391481709478	114.118132589637	144.958322812165	35.6715386671247	133.95284334609	94.7097445637569	465.550836808444	88.7247050690123	361.858581276577	468.51558470577	33.4516731231993	57.6045483479663	100.59139664546	125.46396774421	301.225857282192	1245.26999982811	18.5421113261621	21.6853313847201	145.186211868044	82.6205836826466	187.695072262603	11.1801220869332
Candidatus Solibacter usitatus	255.517764162782	333.119474849236	274.16643698151	270.505303249905	46.4998860028746	243.070643961947	148.358487996516	256.261197360349	178.460968059832	57.1461226355792	60.9934814751744	120.70072761347	248.92478859839	57.9902624909002	389.462978799884	464.955503440888	257.361572763436	186.527103032657	167.335864105756	406.153875362292	29.7423668594844	19.7119531707071	24.7519071344447	33.6923217180706	235.545560710009	6.90339560771454	44.1180612894895	71.0374057219926	88.4359696780752	165.666654642474	246.408013254446	48.4448191622023	208.019371242744	81.2155992783962	280.437188362339	67.6770050913228	78.7509387111894	90.8590605475284	282.887452546021	139.873438401169	38.2366377887115	179.961973648198	176.492543727179	329.712452308847	220.138970117613	62.8858882800541	139.466369891647	24.1875093121911	347.01378939058
Solirubrobacterales bacterium URHD0059	265.900708230349	244.038816450683	290.664948233495	284.129053352903	54.383949719625	246.018940182509	137.320876198088	220.249586188004	138.874495433395	122.563394599992	117.484088479027	298.526990433316	348.727706959991	158.326902707714	399.90834604739	477.485745179324	258.529628313044	225.605135417468	118.5660747416	687.037419383711	20.7006873342012	14.9810844097374	19.1264736947982	27.4634891315365	273.838932568127	9.4921689606075	58.3715887830169	59.9692546888209	78.386427669203	128.592060559178	227.749054567027	54.5733806224809	352.115009698663	182.575225149465	376.712932160629	166.44885035974	205.592450662012	99.0601158938611	385.816509865449	477.258451237586	73.6851874053295	446.606010456905	414.373798315985	220.819689429749	213.89622320383	94.5398588908195	224.558509496424	36.7650141545304	378.834136868775
Arthrobacter castelli	148.119186463886	96.2200918585471	202.996388443537	130.82082930229	44.0863971099919	112.035256381382	104.37035862337	143.242614082855	109.426021894216	100.757637278521	120.758906276352	209.460295756709	245.041406560974	152.932459685304	72.6201722921878	80.0264772361428	72.4194440756417	98.2993804318969	108.636896068659	615.163778668514	10.4693131345385	10.2502156487677	27.9021498606468	244.056985890562	72.7298573420378	32.7911291366441	93.3266681123816	44.2726041326866	69.4535014390944	67.1350757724542	102.075479878234	29.7672985213532	235.384715044461	62.6703049549829	237.018715668993	98.1621425198466	54.3906483365282	292.216551024592	336.696352359431	123.352953550638	31.4655665136272	247.98805471117	178.027261498719	93.3848152244893	115.983666345549	91.5854883004814	100.980713389901	68.6925264466227	102.771122260655
Phenylobacterium zucineum	310.839388022787	196.821199703908	357.791244013628	195.328465332152	51.4877630481657	211.785945177087	145.761402867474	301.918775811001	155.932081199258	63.537465298769	83.0985016071168	159.091544284421	426.395347708319	81.1863674872604	318.335001828768	393.950800256419	300.968979948769	273.143360380435	403.007840254701	388.015951879919	29.2664889897327	35.0872766438586	166.962864488709	78.9929223474092	290.919429368151	189.26809624484	95.7022560279695	210.294869630261	517.216428723288	551.776841672111	583.915648335703	79.3794627236086	190.488447869768	79.6168670091364	227.579917257396	144.804402785488	67.4108035367782	226.176473762018	429.354831291237	153.089826281595	65.7192211993479	202.030635397724	192.453608551202	268.692049580931	228.681676420685	86.9429059442358	120.047001932051	43.8600168861065	164.691798434439
Brachybacterium phenoliresistens	149.09258747022	103.684045021267	191.350380500959	140.012757082627	110.376892034505	102.698985016267	102.260226956023	124.915276254072	99.2880228069577	239.863330536181	298.827124005888	263.514565629408	323.874061920527	267.024929609262	107.438063117209	116.948922892067	160.023610296176	244.13698582676	384.317621576222	301.903193664542	10.2313741996626	24.8370609950909	8.77567616584858	708.671271095216	115.706591225969	120.809423135005	96.0416257301963	93.576186007724	176.87193935615	158.986547600439	175.613728822768	112.065123845094	189.205697379063	162.431198556792	132.352928838172	289.608805570976	254.943038921024	283.152226694435	240.465498336278	121.517344122801	100.769472505667	267.099060762306	150.402341610987	80.9110312414348	191.882326192069	140.965682453276	98.1560780503237	214.462582568094	114.38124904324
Devosia sp. LC5	176.347815647583	153.173299687131	202.996388443537	188.106236361888	38.2940237670732	159.535584379337	86.840034002337	145.332573659821	90.9201505444588	77.4480346245349	156.781902046925	251.843757361439	316.107297845694	97.0999744033679	103.790474554588	128.643815181273	106.682406864117	100.313711998124	149.22971476098	297.665361075203	19.7489315946977	23.2601047414344	82.1313282188393	42.1861843360716	116.808558761455	22.1483942414175	40.7243642672211	84.3191869617986	123.497705131251	114.563835770904	65.8551483085379	38.5223863217512	287.549901666485	63.3097978626868	251.911042051735	108.222237871259	53.9706433300685	364.299511173938	367.954634408715	147.215876112517	63.7277296478525	205.670827026512	159.610648240231	182.049820293228	203.382123138511	61.6197294556235	125.696272611206	37.087514278693	163.401784347485
Pseudomonas fulva	70.4093394581888	307.157898631079	43.1872794537246	45.3030726316588	29.4445644931697	57.4917763009726	40.579455141279	48.2298363915337	38.2991076629756	45.1153599754572	41.7539269158912	47.2974861386117	56.3090395425376	36.1427682501425	24.3725235775151	30.0725801722457	43.2180553354636	93.8678509861966	64.2476267072712	50.3454511613526	12.3728246135455	34.6930375804445	14.8511442806668	39.9211543046046	28.1001721548782	9.77981044426227	19.0047033247032	19.3189545306269	38.1882596337143	49.098786758959	27.9884380311286	407.111582718507	57.9375638301989	33.5733776544551	41.9502151626536	37.4967190370843	27.300325419879	53.738494243075	58.2743686775938	33.7752134721984	18.3217222737576	43.4547875686546	34.3776780825113	43.4896792922712	49.6134096832233	37.9847647329186	25.7747974736462	22.2525085672158	36.9804038260098
Rhodobacter sp. SW2	103.991674176726	88.1070992903728	124.709335051767	92.5758440733897	27.8355718979146	70.7591092935047	73.8546083571278	105.623341697459	72.4142791947017	39.8519013116539	53.215789206528	94.5949722772235	93.9778453054765	49.0894315039249	100.308685472086	107.091799391164	51.0050923328444	83.7961931550596	56.9467600359904	94.5884233940564	9.04167952528327	13.0098890926667	20.0265430451416	73.0472185148085	95.3201918194889	19.2719794048698	42.0818430761284	61.1766893469851	114.788102056896	125.586012390263	55.9768760622573	63.3284684228789	103.047622753343	48.281714531645	65.6520867295528	38.1064217856547	36.5404355619919	476.956113563035	125.479675083555	63.5120862031557	36.2451462372161	90.0947428124985	83.1817032175051	128.109132798938	121.569282005249	127.882041267493	57.1988656264476	59.6625229700713	39.5604319999174
Anaerococcus provencensis	41.531776270268	16.2259851363486	17.3072618035525	37.2601358238643	200.158678849744	39.9657932120721	41.2287264235395	13.5043541896294	45.2186943415804	70.3047692950875	38.4791091185664	71.2533557412852	40.7755113928721	43.1555441792746	4.9739844035745	3.67553757660781	17.5208332441069	14.1003209635918	11.0973173403468	3.72929267861871	1.903511479007	1.18271719024243	1.80013870068689	10.4757638955346	52.3434579355575	37.96867584243	3.39369702226842	6.43965151020896	4.68978627080702	0.668010704203524	3.84155031799805	4.66938016021227	27.7929272986194	89.529007078547	23.0726183394595	55.178098745628	31.9203804909355	3.02144144338574	16.5222347974787	9.17804713918435	21.9064070664493	32.3067007054919	18.7235568127964	25.2846972629484	19.3853719954316	139.277470687368	73.087439411572	248.002595480999	32.2503521738457
Geodermatophilaceae bacterium URHB0048	897.151260838212	538.053667121319	830.425066349895	563.662142815639	109.250597217827	709.39282951428	399.626474231316	903.827133977341	453.313387758833	160.159527912873	176.840161055539	546.685229394343	537.460073978428	206.876889909398	541.003703628787	770.693401858719	350.416664882137	437.51281618459	146.601402759319	2053.14513288317	20.7006873342012	65.4436845267475	34.2026353130509	85.78801244181	621.234198129906	12.0809423135005	152.716366002079	311.719380916053	258.161568050139	270.210329850326	308.970404147557	55.740725662534	769.650294423306	164.989170187608	1124.89501958656	207.603785888247	177.872120235673	250.132188063148	1027.72765909182	408.606658636487	119.887791400023	498.251229190333	898.423783459917	966.886823335146	1048.12435026147	650.383582815861	577.991006361079	64.8225249566721	374.104085216611
Bergeyella zoohelcum	57.5928928747857	41.5385219490524	53.701036624107	43.9899400916107	37.9722252480222	74.5263766864459	49.9938887340557	56.2681424567893	43.7704087576864	13.1586466595084	27.4265990525952	31.3269064034961	82.3276991932274	35.6033239479016	26.8595157793023	22.3873652393385	23.7504628420115	37.4665671318295	22.1946346806937	7.96712526795815	8.08992378577977	0.788478126828284	4.72536408930308	1241.80271475174	16.8050049161527	295.120162229797	28.5070549870547	20.123910969403	16.9725598372064	12.0241926756634	15.9149941745633	4.08570764018574	7.48271119578215	11.8306187925223	10.4875537906634	4.26791923999333	8.40010012919354	228.766280713492	8.03784395553018	7.34243771134748	10.355756067776	5.91531139678021	54.0220655582321	12.1366546862152	17.7425438602256	35.4524470840573	13.0639384455467	13.2225050906645	18.0601972173536
Bradyrhizobium elkanii	273.687916281024	318.678348077886	304.413707610149	252.778013959255	42.9601022933132	212.932504818417	148.845441458211	282.466075133082	186.667919701898	247.758518531886	264.032184909312	526.722004725449	581.342291001233	157.517736254352	284.511907884462	361.539241626332	405.704627563541	296.509606548672	423.742301601138	450.56636089857	1055.02123723963	1250.13207008624	1086.15868852695	48.9812744304724	360.618875987604	22.4360357250723	771.726702863839	146.904550076642	830.7621394001	493.325905054303	938.984656299237	183.273171288332	327.528958626807	131.096046079301	515.148642197386	120.111441468384	97.8611665051047	177.185958929978	352.772040270491	729.83830850794	60.1430448551608	310.326336354162	216.088262232928	313.867375357399	241.824301502333	313.585335517317	238.328606776865	96.4275371246018	267.462920695094
Oceaniovalibus guishaninsula	78.0343140078083	75.2885710326574	78.9340538330247	71.0732987301024	22.5258963335725	51.9227723287986	49.9938887340557	84.2414475638788	54.0693284653773	27.821138651532	38.888461343232	71.5604822746528	79.2209935632943	43.1555441792746	98.4848911907752	97.4017457801069	51.0050923328444	61.6385459265583	53.7343787006268	93.7408568761885	4.04496189288989	8.27902033169698	22.5017337585861	93.1493600440775	86.2289596517342	20.9978283067984	27.4889458803742	58.7618200306568	116.574687302917	77.4892416876088	42.2570534979785	73.8345737833565	77.3926129392325	41.8867854546059	69.2178550183784	34.7530566685171	28.9803454457177	319.193706769108	81.7180802145568	69.3860363722337	20.313213825253	71.2112487381617	79.1914370114993	107.207116394901	82.4699723873447	132.524623623738	55.7865479566588	55.1475212317957	41.7104554781738
Blastococcus saxobsidens	1101.40323866738	649.688444859397	1017.89344420333	666.578905641907	120.191746865562	961.799744841342	513.086630806332	1102.37329378915	583.659090309296	170.68644524048	185.027205548851	593.36846246622	613.186023708047	240.052714497215	701.166001423886	999.077941277941	450.480090298481	673.189609433195	178.141146779252	2522.18844387126	21.8903820085806	46.9144485462829	36.6778260264953	124.576651730681	726.472097768764	17.2584890192864	170.363590517875	460.837561199329	351.287323999021	338.681427031187	425.314499492641	56.6162344425738	999.904007504946	188.970154226505	1471.19404575426	203.335866648254	180.392150274431	368.61585609306	1216.61699204678	399.061489611736	146.175479879762	558.76941501893	1183.57434541218	1053.52905262285	1198.60740744635	1035.29586544277	619.654377619849	86.4300332755628	379.264141564426
Spirillospora albida	73.6540094793035	62.145523072215	87.9920600105849	77.6389614303427	17.5380192882814	53.3969204390799	35.8722383448906	63.020319551604	48.9198686115318	30.0769066503048	33.1575301979136	85.3811762761952	81.9393609894857	55.5627631308161	65.3249951669452	95.3969071019572	51.3944441827135	61.6385459265583	38.2565413575115	178.15848205583	5.94847337189689	9.4617375219394	9.90076285377788	34.824836733804	61.4346901033122	8.62924450964318	52.2629341429337	29.7833882347164	36.6249975434453	43.7547011253308	93.8435863396666	24.5142458411144	106.254498980106	44.4447570854215	96.4854948741032	40.2403814056514	50.1905982719314	102.729009075115	119.451292116907	89.5777400784393	22.7030036870475	102.607901536457	70.9039610451796	57.6491097595223	52.5705003265942	33.7642353181498	31.7771475702487	23.542509063866	56.3306151303172
Psychrobacter sp. 1501(2011)	70.7338064603002	4098.19706588756	42.0550286815296	38.5732683639124	59.8545245434926	65.1901053213307	140.080279147695	67.0394725842318	48.1152655093685	76.6961119582773	124.443076298342	113.636817346015	62.5224508024038	131.624409746788	9.61636984691071	12.1961019587441	12.4592591958093	55.9984175411216	19.2742880121814	2.03415964288293	2.14145041388288	1.57695625365657	2.25017337585861	1240.38707098208	289.541969948794	24.7371675943105	6.44802434231	16.0991287755224	92.6791096373768	12.692203379867	4.3903432205692	15.4673217807031	82.0960314051527	47.6422216239411	45.9354856031057	11.584352222839	43.4705181685766	13.1648520033236	15.4058675814328	41.4847730691133	11.5506509986733	34.1267965198858	23.3277101274184	13.1480425767332	38.442178363822	44.7376117965485	22.9501621340685	21.9300084430533	19.3502113043074
Luteimonas sp. J29	213.823754391458	130.294660644879	219.494899695522	150.846100538023	48.7524756362319	124.31982396706	106.155854649586	585.027915429303	96.230531018737	80.4557252895654	93.7416594484224	191.032703754653	421.346951059678	134.861075560233	97.158495349822	163.06021248951	95.0018513680461	178.066910454502	112.725381404576	109.336080804958	16.8936643761872	23.2601047414344	29.4772712237478	163.648419773486	146.010698451818	331.075347686643	293.215422723992	150.728093160828	416.051039167308	282.902533230192	1238.62558110308	78.2121176835555	135.971552014784	53.0779113394243	140.742971870703	90.8457095370009	63.8407609818709	3774.64363177261	225.282904198054	112.339296983616	50.982183718282	149.4753687571	143.035696307592	151.70818357769	144.568875898134	145.608264809521	83.326742517541	81.270031288962	101.05110347805
Hymenobacter swuensis	2380.93886149396	799.616547519258	2398.10713550907	1609.40806939643	167.496129166064	794.074448738219	1273.22098451277	774.731938569336	739.752092128986	99.2537919460059	103.566112840397	317.26170896874	276.496801064047	227.915217696794	401.566340848582	365.715988872477	172.482869491985	395.61471960706	91.1148160575846	1904.99050555987	103.979314540758	19.7119531707071	43.4283461540712	268.122929974898	916.561497639999	3.1640563202025	41.0637339694479	390.202633696724	155.656239559642	342.021480552204	206.894924269323	44.3591115220166	614.651276796391	161.152212741385	742.309057303155	88.1020471684337	122.431459382996	103.160643567027	1687.27741033171	268.733220235318	74.4817840259276	445.24093859611	289.447771712573	3923.17362731907	1648.41375086577	118.596876555001	209.376094546194	22.8975088155409	637.266958955192
Rhodobacter capsulatus	79.4944155173099	80.4808862762889	81.3603054877283	84.0404825630771	24.7784859669297	58.9659244112539	55.6750124538348	82.7945524721328	56.8049790127327	40.2278626447827	44.2100402638848	74.6317476083289	89.7061250643185	43.964710632636	110.090854799116	105.086960713014	59.9601848798324	88.6305889140054	73.5927360465106	66.6187283044161	5.23465656726926	12.6156500292525	13.7260575927375	76.4447635620089	77.4132193678508	21.573111274108	30.203903498189	64.1952759923956	125.06096722152	83.5013380254405	41.1594676928362	59.8264333027197	73.1167779702141	47.961968077793	62.2960695165405	44.81315201993	26.2503129037298	292.864002762461	89.5326507268779	70.1202801433684	20.7115121355521	70.0736888541655	57.7053882099297	79.5625140540776	95.6125974689933	119.018929496478	60.3765803834725	51.6000198660076	39.9904366955687
[Eubacterium] rectale	16.3855836066292	10.8714100413535	73.9198004133039	15.4293073455649	40.707512659956	40.4571759154992	20.6143632117697	19.2919345566135	52.2992016406179	29.700945317176	57.309311453184	20.2703512022622	10.8734697047659	27.2419372631671	2.3211927216681	2.84018812737876	4.6722221984285	10.8773904576279	12.8495253414542	4.5768591964866	0	0.788478126828284	0.900069350343444	187.148106349955	96.973143122717	0.287641483654773	21.7196609425179	195.000697293515	7.3696641398396	3.00604816891586	3.2927574154269	5.83672520026534	130.626758303511	33.2536312006032	52.0182668016904	8.8406898542719	134.191599563867	4.74797941103474	46.4408761875077	66.4490612876947	9.1608611368788	45.5023953598477	7.67358885770342	23.9361800755911	27.2709470444208	32.4980764937192	14.1231766978883	9.03000347655134	23.2202535651689
Granulicoccus phenolivorans	446.466594905381	224.080854732974	654.117446108098	380.480153478931	87.6900964414072	214.242858694223	223.187003277034	324.747565036327	269.542039224723	153.392223916555	188.302023346176	435.812550848637	467.559197304933	222.251052523264	227.145287763236	208.837362307262	162.749073245259	228.022333296941	217.565826804168	764.335485813262	10.7072520694144	29.5679297560606	15.9762309685961	332.959414625639	182.92661089058	43.7215055155255	351.926381209235	109.675314783246	194.291145504862	158.318536896235	758.9805842559	51.9468542823615	503.265775853462	132.375031894709	319.03138631198	159.742120125465	150.361792312564	426.670695255258	635.212945930093	265.796245150779	82.0494519216101	338.082797523669	249.852053206823	183.061208183746	189.58236680278	106.779394193649	133.817099212492	82.2375316614497	125.561371130173
Glaciibacter superstes	171.805277618023	113.744155805804	242.625165470363	145.593570377831	32.6625496836801	114.983552601945	92.358839901551	152.567049118552	106.851291967293	151.888378584039	188.711375570842	392.507709643804	394.163276797763	148.886627418497	110.754052719592	107.25886928101	118.752314210058	108.773904576279	138.424432087484	598.212448311156	71.3816804627627	106.444547121818	73.1306347154048	115.23340285088	104.686915871115	16.6832060519768	89.9329710901132	53.730842288306	117.914626237434	92.8534878842899	207.443717171895	71.2080474432371	322.611748412436	92.4067251632146	310.431592203636	123.464806585521	91.7710939114394	616.374054450691	472.223332387398	215.500546828049	70.4988009229369	299.633273444597	160.531478903156	134.851718735725	182.025357380833	111.421976549894	83.6798219349882	51.6000198660076	135.451479130152
Acinetobacter baylyi	33.0956342153698	109.038620116262	17.7925121344933	25.2778013959255	23.8130904097766	14.5776868683378	10.0637048750372	10.6105640061374	10.1379990872582	17.2942213239253	10.6431578413056	11.0565552012339	24.4653068357232	9.97971959145725	7.62677608548091	10.0241933907486	24.9185183916187	12.4888557106098	17.522080011074	4.5768591964866	3.56908402313813	4.7308687609697	0.675052012757583	137.034316903749	9.36672405162608	10.9303763788814	4.07243642672211	10.0619554847015	26.1288092230677	7.68212309834053	13.7198225642787	6.1285614602786	7.69650294423306	9.59239361555861	7.76078980509091	5.18247336284904	3.99004756136693	11.8699485275868	5.80510952343846	6.60819394021273	2.78808817209355	7.73540721117411	6.13887108616274	15.170818357769	11.8283625734837	11.3954294198756	8.12082660128577	12.9000049665019	6.45007043476915
Aeromicrobium marinum	273.363449278913	165.991827944846	279.018940290917	199.760287654814	49.8787704529105	162.975263303327	113.135520933886	180.058055861726	137.908971710799	110.908593272999	131.402064117658	269.65709629676	291.253652806229	185.568839970881	164.804683238435	176.592873567021	124.203240108224	294.0924086692	113.309450738278	463.957911880882	12.3728246135455	18.1349969170505	13.2760229175658	85.2217549339432	129.756677303408	19.8472623721793	106.222716797002	91.9662731301717	105.631852671034	102.873648447343	357.81297247639	32.3938248614726	303.584282800304	102.638611686477	264.705857676344	156.998457756897	116.131384286101	326.963127623528	408.813674515993	244.870297673438	48.5923938564875	325.342126822911	189.384173008121	124.400710533706	126.826332037909	81.4562177050365	114.397731252895	38.3775147753432	147.061605912737
Actinomyces dentalis	159.637765038843	41.5385219490524	380.92150978847	72.7147144051625	319.545929417678	425.701215402358	69.6343450224348	72.6662868299107	63.8854863117702	253.397938528818	624.26214261504	249.693871627866	266.788345970506	437.759051268517	621.913849926932	605.461280801214	344.576387134102	346.867895704357	781.192733827047	82.2139522331852	6.66229017652452	34.2987985170303	5.40041610206066	56.6257507866732	53.4454254710429	42.5709395809064	72.6251162765442	40.046582829112	172.182153085343	250.17000872422	60.3672192828265	412.656471658759	118.013045144907	467.469315531556	84.9491857043735	1106.61048865541	1071.22276897541	82.2263707092834	89.3093772836687	95.8188121330846	176.844449772791	334.67011787168	64.7650899590169	30.6787660123774	33.1851283311626	415.72214735472	141.58484639633	403.125155203185	72.6707935650657
Pseudoglutamicibacter albus	42.0184767734352	23.5276784477054	47.7162825425047	30.6944731236239	41.9947067361601	31.7760814882868	30.3534324456767	34.5647160805991	34.1151715317261	75.5682279588909	206.313521231462	76.4745068085346	110.676388066367	129.466632537824	21.3881329353704	30.740859731629	39.3245368367732	57.207016480858	56.9467600359904	67.9748347330047	3.33114508826226	11.8271719024243	3.15024272620205	232.448706979294	22.3148425935798	38.2563173260848	23.4165094536521	22.7400193954254	41.538106970005	29.0584656328533	39.5130889851228	17.2183393407827	253.129430165887	45.4039964469774	55.584035090516	67.6770050913228	44.7305331879556	94.9595882206947	74.5733300318633	73.0572552279074	22.7030036870475	136.279674102744	35.6054522997439	18.8792406230015	27.2709470444208	122.81740596977	28.952512230671	78.6900302956617	20.6402253912613
Singulisphaera acidiphila	231.507206006533	237.710682247507	295.355701432588	227.336070995824	55.1884460172526	196.389287136371	129.042667349267	281.983776769167	139.518177915125	80.4557252895654	84.3265582811136	261.057553362467	357.271147442307	86.3110883585492	377.193817271067	461.614105643972	409.208794212363	221.979338598259	151.858026762641	639.234667775962	25.6974049665946	21.6831484877778	19.8015257075558	42.4693130900049	332.243211948854	6.61575412405977	42.7605824805821	135.433920824082	104.738560048023	297.932774074772	452.754144621198	67.9978485830912	301.232573567344	96.8831755171419	347.138030470958	104.868872754122	94.0811214469676	122.368378457123	346.966930747053	180.623967699148	38.6349360990106	242.527767267988	251.693714532672	483.780540964412	292.094842439639	94.1178059493427	228.442383088343	28.7025110504668	385.284207303544
Aquimarina agarivorans	29.5264971921437	21.9050799340706	30.5707708492657	28.3964911785397	25.7438815240828	30.7933160814326	29.2172077017209	30.2240308053611	27.839267334852	38.3480559791387	42.5726313652224	34.7052982705398	22.523615817015	42.8858220281541	34.8178908250215	36.4212359863865	31.1481479895233	33.0350376861293	43.2211306939824	26.7831019646253	4.99671763239339	6.30782501462627	8.55065882826272	46.4331156450721	43.8032095355455	24.1618846270009	21.3802912402911	26.1610842602239	19.8757608619917	31.0624977454639	20.8541302977037	60.9937783427728	42.5445579417328	41.567039000754	64.18382919886	36.8870162885138	43.4705181685766	14.8913899709726	35.7237509134675	22.7615569051772	76.473275577423	38.4495240790713	45.4276460376043	52.5921703069326	40.0850064990281	21.9467529567974	31.0709887353543	29.3475112987919	98.041070608491
Arsenicicoccus bolidensis	6761.08115649774	3482.25867011177	10682.6242855498	4750.74938832645	997.57540905821	2989.57236765057	3156.27002088868	4817.8391232716	4343.08662485734	277.835425182191	389.293965656986	1171.38059826406	1295.49624768211	688.60065181055	270.916350514691	267.813033422833	263.591202361341	360.968216667949	645.104579074373	1229.14096421201	17.8454201156907	43.7605360389697	36.9028433640812	500.854765708125	330.865752529498	63.8564093713595	566.4080330166	196.811849280761	229.576204113791	169.674718867695	462.083623964908	125.781428065718	694.181807220132	385.614223345456	570.942428363715	259.428519516737	271.533236676181	1340.8725491254	3204.42045693803	427.329874800423	150.556761293052	1233.79745018227	873.25441200665	224.528111694982	329.879889549379	286.15189432132	216.790762312585	96.7500372487643	211.562310260428
Agrococcus lahaulensis	878.98110871997	487.915373050002	1039.56795898535	589.760652049094	123.892429834649	654.357966730443	431.440767062078	1195.61764414612	567.727948886461	374.081526463166	607.888053628416	1548.83910777285	1557.62453520771	500.334590328465	371.059236506658	403.47378397763	185.331480537664	327.530312668574	145.433264091914	962.496537690775	27.3629775107257	42.9720579121415	30.1523232365054	239.526925827628	304.96951544559	47.4608448030375	982.814657648935	411.131501104903	457.142499825808	156.648510135726	181.650450751051	565.286835645698	688.195638263506	222.54353188096	633.658000031882	296.925238553822	237.932836159407	4339.8689989317	1053.62737850408	635.120862031557	120.286089710322	1437.64818139439	792.221313669301	665.493231960801	1456.5314246737	184.437135425393	359.787926378705	110.295042463591	295.843230608078
Dolosigranulum pigrum	38.4493397502091	12.3317487036249	12.6165086044589	53.1818678719473	92.9997720057493	47.8279164669059	14.6086038508604	16.0766121305112	10.9426021894216	47.3711279742301	171.927934359552	205.46765082293	12.8151607234741	569.922905317545	18.0721433329874	8.18642460244467	20.6356480430592	31.8264387463928	35.0441600221479	4.5768591964866	0	8.67325939511112	0.675052012757583	12.7407939270015	26.1717289677787	1.72584890192864	13.5747880890737	7.64708616837314	6.47637151682874	35.4045673227868	4.3903432205692	202.242528189194	19.4550491090336	49.8804468009048	48.2427474370516	44.2034492713595	64.0507634851007	4.10052767316636	21.2109771048713	10.6465346814538	787.834057771577	51.6452187334272	18.7235568127964	17.1935941388049	20.6996345035965	187.813558957208	57.5519450438948	164.475063322899	600.286555129182
Knoellia subterranea	247.892789613162	206.23227108299	283.062693048757	238.005272883715	73.5309616031616	189.673723522867	132.451341581135	217.677328247122	159.150493607911	164.671063910419	191.167488918835	376.844256442056	380.571439666806	369.789069186159	103.293076114231	114.777014324071	180.659258339235	199.821691369758	150.981922762087	336.314394289978	5.71053443702101	6.70206407804041	6.75052012757583	86.3542699496767	99.1770781936879	36.2428269405014	279.301264932691	168.437134813903	115.681394679906	95.525530701104	379.215895676664	25.6815908811675	313.204911480596	116.707455655963	189.824723611007	115.84352222839	128.731534479891	1919.69440277973	391.175072502469	184.295186554822	51.3804820285811	371.072034159558	178.948092161644	84.9565828035065	85.4270630307156	103.402970661834	86.1513778571186	38.0550146511806	114.38124904324
Streptomyces sp. C	65.7045679275725	45.5950182331395	77.316552729889	49.734894954321	37.8113259884967	52.9055377356528	37.6577343711069	59.0011665189762	44.2531706189844	89.8547586177857	88.010728303104	68.7963434743443	90.0944632680602	98.7183073100907	49.2424455953876	55.8013432085004	53.3412034320587	68.4872732517314	54.6104827011805	97.9786894655279	10.2313741996626	11.038693775596	10.5758148665355	60.306424587807	42.7012420000601	71.6227294300384	53.9597826540679	28.9784317959403	46.4512163965648	43.7547011253308	68.5991128213937	44.3591115220166	78.4615716814871	80.8958528245442	72.1543700797641	86.2729389227223	80.640961240258	96.9019434342998	82.1646271009752	53.5997952928366	41.4230242711041	96.237566186078	54.6359526668484	46.8609722606643	46.9848846668936	50.6463529772248	43.7818477634537	64.5000248325096	41.7104554781738
Brachybacterium squillarum	172.29197812119	101.899186656269	185.04212619873	145.101145675313	145.292031351543	146.759634090232	162.804774026811	130.542090499751	124.552560214887	97.7499466134907	206.313521231462	351.967007239279	469.889226527383	175.858842530544	154.525115471048	196.307120568826	266.706017160293	416.16090158258	329.123069541339	242.57353741379	7.37610698115214	18.9234750438788	9.00069350343444	518.97500595986	246.01425229712	79.3890494887173	95.7022560279695	366.858896972217	610.565507827923	220.443532387163	132.259089519647	96.5978020643913	144.30943020437	71.9429521166896	109.490061574526	145.109254159773	63.6307584786411	239.341325765342	206.751208411693	106.832468700106	43.4145158225995	212.04116237689	133.827389678348	65.0659542899872	168.882732299184	126.615882443062	125.343193193759	129.645049913344	89.8709813911168
Rhodobacter sp. CACIA14H1	137.087308392096	106.11794279172	150.104102370998	106.856160446413	30.8926578288994	95.3282444648605	88.138576566858	125.076042375377	104.27656204037	48.1230506404877	59.7654248011776	107.801413212031	124.268225197324	62.3058169088277	149.551131067473	150.195830971383	69.3046292766894	115.219765588207	68.0440773763372	113.404400090724	8.32786272065565	11.4329328390101	15.7512136310103	59.1739095720735	115.982083109841	22.1483942414175	35.2944490315916	79.6906874388359	146.723313329534	143.956306755859	83.9653140933859	65.0794859829585	128.0612573221	47.6422216239411	83.2711770978673	38.7161245342252	36.5404355619919	415.664015711495	142.89500365387	77.8298397402833	31.4655665136272	98.0576620004719	87.478912977819	158.113640217637	104.155303772065	136.745153038507	73.4405188290192	59.3400228459088	48.5905306085942
Porphyromonas uenonis	9.08507605912113	6.16587435181246	4.04375275783938	3.77525605263823	48.4306771171808	8.35350595826097	7.30430192543022	3.53685466871247	1.93104744519205	57.8980453018368	52.3970847571968	16.8919593352185	10.8734697047659	57.9902624909002	4.14498700297875	6.34865581414076	1.94675924934521	6.44586101192766	4.38052000276849	3.0512394643244	0.475877869751751	2.75967344389899	0.225017337585861	4.53006006293386	18.1824643355094	1.72584890192864	3.39369702226842	3.62230397449254	6.47637151682874	5.01008028152643	2.74396451285575	4.08570764018574	17.7447151214262	27.1784485774161	9.43879841159705	19.5104879542552	14.7001752260887	3.88471042721024	14.5127738085962	10.6465346814538	39.4315327196087	38.2220121022721	8.59441952062783	6.06832734310761	5.91418128674185	98.7603883055883	20.8316856293852	19.995007698078	30.9603380868919
Aeromicrobium massiliense	306.134616492171	206.070011231627	324.147221068405	228.485061968366	54.705748238676	192.458225508954	133.100612863395	194.527006779186	158.345890505748	130.458582595697	161.284776518246	330.775276436915	345.621001330058	210.922722176205	213.383930913346	219.69690514724	160.412962146045	312.624259078492	139.88460542174	542.442571435449	15.4660307669319	23.2601047414344	14.1760922679092	77.294149823809	147.939141638918	20.9978283067984	132.014814166242	99.8145984082389	252.131842844815	142.620285347452	330.373327347832	40.2734038818308	364.301139360365	118.945680832927	306.026819611558	166.143998985455	139.861667151072	338.401441659203	498.346325242871	268.733220235318	64.5243262684507	359.241411365998	353.905918117282	174.295846465924	156.725804098659	89.8972765345739	135.935575717175	44.5050171344316	158.24172799967
Bosea sp. LC85	168.236140594797	143.762228308048	180.189622889323	123.926883467038	47.3043823005022	124.647412436012	97.2283745185045	191.954748838304	115.219164229792	87.5989906190128	98.6538861444096	152.949013617069	394.551615001505	95.7513636477655	207.746748589295	265.641124854837	361.318516678471	245.748451079742	488.281962975261	318.006957504032	46.1601533659199	63.866728273091	106.433200678112	61.1558108496071	276.593851406841	23.0113186923818	133.711662677376	405.698045143165	570.367339792435	493.325905054303	418.180191759216	256.232236291648	172.529940999891	78.9773741014325	191.712483293327	108.83194061983	74.7608911498225	1746.39315427696	227.962185516564	131.42963503312	52.1770786491792	167.44881492424	138.124599438662	212.054327711927	145.226007152217	103.402970661834	98.8622368852181	83.2050320339373	160.821756173577
Streptococcus oralis	53.5370553483924	22.2295996367975	72.1405491998546	22.3232531808174	148.831815061104	484.339551344661	56.1619659155301	24.7579826809873	44.0922499985517	60.5297746337385	76.1395137878016	43.6119677382004	111.841402677592	65.2727605711528	142.255953942231	104.919890823168	39.7138886866422	65.2643427457676	62.2033840393125	81.7054123224645	4.04496189288989	3.15391250731313	2.25017337585861	18.4033690056688	18.4579562193808	30.4899972674059	13.2354183868468	7.44584705867911	19.6524377062389	52.4388402799766	4.3903432205692	25.6815908811675	38.6963064696162	179.058014157094	42.5794683900934	108.83194061983	164.641962532193	3.66889318125411	9.37748461478521	21.6601912484751	29.8723732724309	60.063161874999	975.466615591259	18.8792406230015	12.4854938275661	108.889658901033	79.4428689256217	98.6850379937396	29.2403193042868
Novosphingobium aromaticivorans	228.424769486474	183.353632040739	251.036171206669	186.136537551815	43.7645985909408	169.363238447879	125.6339931174	540.174167585177	150.460780104547	59.401890634352	99.8819428184064	160.320050417892	207.372600798035	103.573306030259	246.875425897415	298.21975337477	221.930554425354	211.504814453876	409.432602925428	319.702090539768	16.6557254413113	24.8370609950909	822.438368876322	60.0232958338736	177.416773213153	10.6427348952266	81.4487285344421	636.116825742829	641.607426477551	819.649134057724	900.569153119256	79.0876264635953	150.081807412545	51.4791790701645	224.433651120197	51.8247336284904	52.2906233042298	520.335380000216	193.578075262352	104.262615501134	17.9234239634585	140.602401661929	131.985728352499	225.876628882339	208.639173171171	45.5817176795023	92.1537279537212	17.7375068289401	120.831319478009
Streptomyces viridosporus	64.0822329170151	48.0289160035918	81.0368052671012	52.8535847369352	27.6746726383891	50.2848299840415	37.4954165505418	54.0174167585177	43.2876468963884	68.4249626294435	73.2740482151424	81.0814048090487	87.3760958418687	74.1735915581282	52.8900341580089	59.9780904546456	48.2796293837611	60.8328133000673	50.8140320321145	115.947099644327	11.6590078089179	9.4617375219394	8.55065882826272	65.4027421586076	46.8336202581304	77.6632005867886	52.6023038451605	33.808170428597	48.2378016425865	40.4146476043132	70.7942844316783	27.4326084412471	79.7443221721926	59.7925868703153	76.5591426718428	69.201261962749	65.1007760012499	76.1834878225119	92.4352054885971	66.8161831732621	33.4570580651226	84.861967346116	62.3095415245518	53.2664289006113	43.3706627694402	49.3801941527941	39.5448947540872	54.180020859308	37.8404132173123
Knoellia flava	543.644462037766	540.649824743135	600.901659814932	546.427278227507	132.420090589501	459.442827704353	268.149039573572	429.406310005955	343.887365864617	253.397938528818	307.832872948531	607.189156467762	618.234420356689	464.461544229443	291.309686569347	305.904968307677	281.501387455317	301.746868620864	221.070242806383	524.304647953076	10.9451910042903	15.3753234731515	11.0258495417072	79.2760511013425	217.914080142242	33.0787706202989	275.907567910423	176.687938311358	221.759893662446	129.594076615484	407.753126610364	37.9387138017247	574.030844590716	226.060742873331	331.406699784963	174.679837465441	256.833061450092	1764.30598569132	657.986837137429	267.631854578616	80.4562586804138	662.059852485785	454.583403930351	157.102252327119	157.382935352741	139.699523628845	157.120340764007	57.082521976771	221.022413564756
Devosia riboflavina	162.720201558902	137.271834253509	193.776632155663	163.649142803492	30.8926578288994	127.431914422099	86.6777161817719	139.705759414143	85.7706906906134	74.0643826263756	110.934452884378	205.46765082293	477.267652398474	74.7130358603692	108.764458958162	138.166798902484	181.437962038973	115.219765588207	196.247296124028	242.404024110216	18.5592369203183	19.7119531707071	52.2040223199198	48.698145676539	93.9427324001321	23.8742431433461	38.0094066494063	113.700096977127	160.569348986202	188.045013233292	60.3672192828265	38.8142225817645	205.881453758234	49.2409538932008	176.400654758958	67.3721537170376	53.1306333171491	454.726937229554	375.099384591408	163.736360963049	78.0664688186193	163.353599341853	160.838422457464	158.787898811316	183.339619888997	57.8212529823316	87.9167749443547	42.2475162652938	159.101737390972
Candidatus Microthrix parvicella	218.366292421019	225.703453246609	277.886689518722	200.580995492344	42.9601022933132	210.311797066806	115.732606062928	223.304142492801	166.391921527381	99.2537919460059	92.5136027744256	239.251569493367	257.856567284448	185.568839970881	195.643386540597	254.948651904705	88.3828699202724	124.888557106098	64.8316960409736	407.340468487307	13.8004582228008	15.7695625365657	13.2760229175658	41.0536693203381	129.756677303408	6.61575412405977	52.9416735473874	71.4398839413807	64.317068856782	104.877680559953	457.144487841768	24.8060821011277	268.736227802804	93.3659645247704	277.29092222514	101.820359011269	105.631259124609	164.452741418567	339.375633677941	216.969034370318	41.4230242711041	327.162222637305	191.225834333969	132.15468436101	152.454450947123	58.6653588652853	111.926175330765	29.0250111746293	182.751995651793
Chryseobacterium tenax	93.2842631070473	67.1755784644831	61.4650419191586	70.5808740275843	98.9530446081934	122.518087387828	130.990481196049	50.4805620898052	88.6672618584014	18.0461439901829	47.8942102858752	34.3981717371722	32.6204091142976	33.1758245878174	21.2223334552512	24.3922039174882	42.0499997858565	48.3439575894575	66.8759387089323	6.95004544651669	5.47259550214514	7.49054220486869	5.85045077723239	1475.38393674677	50.6905066323294	118.795932749421	10.8598304712589	12.2755856913358	39.3048754124779	19.706315774004	13.1710296617076	2.04285382009287	22.6619253357974	18.8650407772653	20.5556054297003	9.75524397712761	10.5001251614919	220.781042613115	9.60075805799438	15.7862410793971	6.77107127508433	12.7406707007574	29.4665812135811	15.170818357769	21.3567657576789	98.7603883055883	24.0094003864101	59.3400228459088	15.0501643477947
Streptococcus salivarius	73.1673089761363	27.4219148804291	28.95326974613	31.3510393936479	251.002844859808	52.9055377356528	142.839682097302	40.0307642049729	49.2417098523972	47.7470893073589	90.4668416510976	83.2312905426219	8.54344048231605	69.0488706868394	390.955174120956	213.515319222945	29.9800924399162	44.7181607702482	37.9645066906602	3.72929267861871	2.14145041388288	2.75967344389899	1.1250866879293	63.9870983889408	52.8944417033002	19.5596208885245	1.01810910668053	8.65328171684329	8.93292623010861	19.3723104219022	2.1951716102846	15.7591580407164	41.4755991994782	351.721099237149	28.3163952347912	85.0535334255814	122.011454376536	3.66889318125411	6.47492985306598	18.7232161639361	18.3217222737576	50.0526348958325	36.2193394083602	25.958955856627	41.0707033801517	164.60064717598	33.8956240749319	65.4675252049972	13.3301455651896
Microbacterium luticocti	163.206902062069	88.7561386958267	205.746140318868	135.252651624952	36.363232652767	105.811075471306	75.6401043833441	142.921081840245	100.897229011284	233.471987872991	148.185505328947	269.349969763393	323.874061920527	156.708569800991	121.199419967099	139.002148351714	151.457869599057	172.426782069065	330.875277542446	316.311824468296	18.0833590505665	54.7992298145657	23.4018031089295	148.642595815017	122.318396438882	25.31245056162	108.937674414816	114.303814306209	155.209593248137	220.777537739265	299.092131901277	96.0141295443648	212.081414463311	78.9773741014325	175.351899379892	129.866685445511	120.121431847468	2624.12189358052	310.350086060749	150.887094968191	56.9566583727682	208.173458771303	153.471777154068	86.6422292877031	108.098091296559	84.8326412368515	77.6774718383857	53.8575207351455	116.101267825845
Actinomyces sp. oral taxon 448	84.0369535468705	27.9086944345195	69.7142975451509	39.8864009039604	459.689184464404	136.276803083787	59.7329579679627	42.2814899032445	65.8165337569622	173.69413590551	322.978905261159	132.064409348072	147.956855625564	282.399092223128	52.0610367574131	79.5252675666053	171.314813942378	133.751615997499	434.839618941485	61.1943025900616	6.90022911140039	14.5868453463232	5.1753987644748	45.8668581372053	42.1502582323173	10.9303763788814	28.5070549870547	20.325150079097	43.5480153717795	138.612221122231	41.7082605954074	99.516164664524	98.7717877843243	230.217446773407	41.7404640868403	237.4792205682	247.59295130798	73.1620463791262	61.4001968825222	46.9916013526239	67.7107127508433	116.941156074809	46.0415331462205	32.3644124965739	23.3281595199262	406.014929700752	39.19181533664	78.3675301714991	26.6602911303791
Geodermatophilus obscurus	857.241819578501	473.798765981378	1043.61171174319	548.561118605086	88.0118949604582	636.831983641542	363.754235886425	740.649520852652	451.704181554506	134.218195926985	162.103480967578	483.417163520616	494.742871566848	200.403558282506	1616.21333220148	2462.44310643739	858.520828961236	1376.5941923598	361.538917561826	2346.06412145832	19.03511479007	34.2987985170303	37.1278607016671	99.9444501384783	986.260944259452	11.7933008298457	146.947081064223	431.054172964612	432.576952693009	570.48114138981	495.559991021748	73.25090126333	876.332376900315	188.010914864949	1194.53237675656	179.86231082829	197.612355539278	317.682986047415	1150.08150597044	414.480608805565	110.726930263144	525.325154429442	1379.71127661508	1164.10746198614	1038.92451270432	565.128888637533	994.624718948784	81.270031288962	549.976005737983
Pseudoxanthomonas spadix	138.06070939843	104.170824575358	135.223092222149	106.035452608882	30.0881615312718	98.1127464509475	135.048426710176	258.19039081601	97.0351341209003	48.4990119736165	64.6776514971648	128.686017481028	205.430909779327	62.0360947577072	63.8327998458728	80.1935471259886	149.900462199581	154.700664286264	229.83128281192	135.271616251715	26.4112217712222	50.068361053596	37.3528780392529	180.353016255554	95.3201918194889	123.110555004243	157.128172131028	103.638141492425	253.695104935084	210.42337182411	665.685790818805	117.610012785347	182.578153177084	57.2346152394997	101.519520693622	94.5039260284237	57.7506883882056	2417.36897195455	166.785262077251	130.695391261985	1384.0866282893	137.644745963539	80.4192112287319	79.2253847572382	69.6559129327374	115.220453023186	52.2557537821867	56.1150216042833	66.2207231302966
Aeromonas caviae	130.435734848811	75.2885710326574	57.5830392716328	116.212229794255	534.346440884244	122.190498918876	75.4777865627789	59.3226987615864	53.7474872245119	82.3355319552095	142.045221958963	91.2165804101798	102.909623991534	201.212724735868	156.514709232478	85.2056438213629	157.298147347093	380.305799703732	175.512834777591	12.035444553724	3.09320615338638	5.91358595121213	6.97553746516169	391.850195443779	23.1413182451938	1.72584890192864	4.41180612894895	45.8825170102388	46.8978627080702	27.0544335202427	13.7198225642787	18.9693569008623	107.10966597391	122.462891825298	139.694216491636	101.820359011269	97.8611665051047	15.538841708841	94.6679399206888	221.007375111559	1142.71785224806	366.521794623573	127.995462146493	25.958955856627	75.5700942194792	348.615729659897	118.281604844815	268.642603427402	24.940272347774
Granulicatella adiacens	67.3269029381298	27.2596550290656	106.593322696646	33.8131629062381	194.688104025876	292.372708539134	161.019278000595	28.4556034710049	40.069234487735	54.8903546368063	90.057489426432	65.4179516073006	42.7172024115802	98.7183073100907	238.0880534511	216.856717019861	40.1032405365113	88.2277226007599	68.6281467100397	35.0892538397306	1.42763360925525	1.97119531707071	3.82529473895964	28.8791329012034	23.4168101290652	18.4090549539055	10.1810910668053	14.0867376785821	15.6326209026901	348.033576890036	1.0975858051423	25.097918361141	58.1513555786498	269.546260597197	52.2280178775037	111.575602988397	169.26201760325	4.31634491912249	14.0662269221778	19.4574599350708	30.2706715827299	89.4122068821008	1353.00718739027	15.170818357769	31.2137345689153	141.809788336229	74.4997570813608	123.195047430093	27.950305217333
Brevundimonas bacteroides	122.161826294968	98.0049502235454	142.016596855319	98.3207989361	41.8338074766346	99.0955118578017	73.5299727159975	375.228127126132	69.356787406481	73.312459960118	121.986962950349	194.718222155064	475.714299583507	109.237471203789	129.820992933295	161.556583480898	221.151850725616	174.843979948538	280.645314844034	172.734056341476	9.04167952528327	16.9522797268081	44.5534328420005	53.2282057394728	181.824643355094	1733.90286347097	122.173092801663	153.142962477157	824.062444727519	331.333309284948	133.356675324789	101.559018484617	159.488644344385	94.0054574324743	203.039041387243	158.522714628324	72.870868620754	118.052033538	330.444695949574	132.163878804255	59.7447465448617	205.215803072913	121.242703951714	171.935941388049	159.025763487948	112.266082432848	99.5683957201125	111.585042960242	98.4710753041423
Rhodococcus rhodnii	197.600404285885	148.630023848953	251.521421537609	176.944609771479	55.9929423148802	153.966580407163	101.610955673763	161.891484154248	134.690559302145	137.977809258273	139.179756386304	213.760067223856	239.216333504849	173.43134317046	182.545227611184	194.803491560214	186.499536087271	177.261177828011	123.530664078071	474.637250006018	16.8936643761872	21.2889094243637	16.6512829813537	124.293522976748	147.112665987304	43.7215055155255	300.002816768528	80.294404767918	146.499990173781	128.92606591128	269.457315162434	54.5733806224809	283.060274949016	109.992780125072	240.584483957818	142.670443165491	124.321481912064	266.318481509857	330.444695949574	231.286787907446	62.5328347169553	275.517003903878	170.046729086708	146.98837342194	145.554572779258	86.0988000612821	111.926175330765	72.8850280607358	128.571403999732
Massilia niastensis	925.055423019798	424.796290869606	629.046179009494	360.619023810704	78.6797379079782	402.933816810235	686.604380990441	294.523534230966	263.90981750958	256.781590526977	169.881173236224	446.561979516503	496.684562585556	141.334407187124	124.84700852972	145.852013835392	134.715740054688	174.441113635292	91.4068507244358	464.974991702324	107.072520694144	109.992698692546	125.109639697739	720.279550006484	249.320154903576	10.3550934115718	155.091953917667	109.272836563858	171.735506773838	259.522158583069	91.0996218268108	85.2161879238739	563.127465419719	166.90764891072	433.555473706025	93.589371905568	81.4809712531773	153.230244628848	687.905478527458	236.426494305389	50.982183718282	280.522267393461	233.277101274184	467.935464012965	436.006587083691	111.421976549894	328.010778808456	42.2475162652938	254.992784521207
Kineococcus radiotolerans	365.349844377514	194.711821636183	567.904637310963	312.689686098949	65.9686964054623	224.725689700668	170.433711593372	241.953012564194	199.541569336511	161.28741191226	174.384047707546	360.566550173573	351.446074386183	217.935498105337	332.262158158777	349.844349337125	211.41805447889	272.740494067189	143.389021423955	1248.97402073012	17.3695422459389	38.6354282145859	29.4772712237478	125.142909238548	279.899754013297	22.723677208727	133.032923272922	111.285227660799	175.97864673314	144.958322812165	241.468877131306	56.0325619225472	813.905186352647	164.989170187608	940.104321795067	211.566853753955	216.722583333193	405.304787905602	968.336923198178	363.083544826133	101.566069126265	572.420133626884	358.510071431904	381.293234725262	342.365383376945	153.627270697582	234.444733184946	78.6900302956617	421.404601738251
Pseudonocardia dioxanivorans	279.366088817975	179.621655459379	235.993410947506	165.126416911046	41.9947067361601	147.57860526261	102.422544776588	171.055153068639	108.46049817162	105.269173276067	110.525100659712	251.229504294704	250.089803209615	115.44108067956	351.16329889236	309.413435994439	265.927313460555	241.719787947287	128.203218747691	595.839262061126	17.131603311063	23.2601047414344	18.4514216820406	48.9812744304724	233.066133755167	13.8067912154291	114.028219948219	89.5514038138434	106.971791605551	137.610205065926	233.78577649531	52.8223630624013	352.542593195565	118.945680832927	265.75461305541	151.206281645478	152.251814841633	192.724800638819	384.030322319775	508.096689625246	62.1345364066562	294.400497978215	271.031158454085	184.072596074264	183.99675114308	94.5398588908195	167.359643869976	41.9250161411312	172.861887651813
Corynebacterium sp. KPL1859	24.3350251583602	9.73559108180915	9.38150639818736	37.7525605263823	717.93249600286	38.9830278052179	17.8549602621628	11.414394612663	8.85063412379688	195.499893226981	307.0141684992	121.622107213573	65.6291564323369	255.426877111082	12.6007604890554	9.85712350090276	119.920369759665	405.283511124952	160.619066768178	12.2049578572976	1.66557254413113	9.06749845852526	3.15024272620205	27.7466178854699	55.3738686581424	594.84258819807	599.326894132603	47.8949081071791	48.9077711098446	178.692863374443	782.578679066459	156.424235367111	88.9373673555821	342.12870562159	58.1010480002752	385.332137096541	285.60340439258	7.55360360846435	49.1201575060178	71.9558895712053	201.538945011334	341.267965198858	21.1791052472615	11.4623960925366	10.1855344382776	156.58164128792	136.288655134622	171.247565930313	15.480169043446
Moraxella caprae	49.6434513230548	59.8738851531262	84.4335575836863	27.5757833410097	56.7974386125078	24.7329294058315	29.5418433428511	24.9187488022924	18.6667919701898	45.1153599754572	34.794939096576	37.1623105374806	56.3090395425376	67.4305377801166	9.61636984691071	9.85712350090276	35.4310183380828	51.9697544086668	43.5131653608337	8.30615187510531	9.7554963299109	10.2502156487677	8.32564149067686	326.730582039105	33.6100098323053	31.3529217183702	16.6291154091153	13.4830203495	81.7362750054938	11.3561819714599	17.0125799797056	122.279392945559	31.8549705191868	29.7364202082317	44.6769791482261	28.3511778085271	22.2602653423629	34.0991248610677	10.4938518308311	24.9642882185814	889.798425208141	34.5818204734843	32.5360167566625	15.170818357769	16.0997157250195	97.4942294811577	26.8340357259878	21.6075083188907	25.3702770434253
Paenirhodobacter enshiensis	63.4332989127922	58.4135464908549	66.9645456698201	65.984910137416	24.4566874478787	43.896854839489	44.6374006554069	70.8978594955545	47.6325036480705	39.8519013116539	49.5316191845376	63.8823189404626	80.3860081745192	43.4252663303951	106.111667276256	105.922310162243	112.912036462022	114.414032961716	218.149896137871	63.5674888400917	5.47259550214514	6.70206407804041	32.6275139499498	60.8726820956737	82.9230570452779	31.640563202025	28.5070549870547	55.5419942755523	96.2522801294202	73.4811774623877	40.0618818876939	51.6550180223482	66.7030255166866	41.567039000754	46.984240982172	34.4482052942319	24.5702928778911	257.685791671612	73.0104159293991	59.840867347482	18.3217222737576	61.4282337357944	62.9234286331681	68.100117961541	70.9701754409022	124.083564794201	38.8387359191928	51.9225199901702	38.7004226086149
Brevibacterium sp. VCM10	78.845481513087	74.3150119244765	88.8008105621528	69.1035999200302	94.7696638605299	82.7160884102312	61.3561361736138	242.274544806804	81.2649133184986	94.7422559484602	160.875424293581	167.691087218714	366.202926128365	184.759673517519	81.739143698741	121.626879807749	181.827313888842	486.259640087293	231.583490813027	163.580337948503	2.37938934875876	11.4329328390101	2.70020805103033	184.033690056688	205.516945368031	37.96867584243	67.5345707431416	139.659942127657	584.436698604856	247.163960555304	137.198225642787	120.820211645492	137.25430250549	85.0525567246196	122.704379350762	114.624116731249	60.0607159237338	153.014427382892	142.448456767452	87.0078868794676	84.0409434731055	163.581111318653	109.578848888005	52.9292996037719	78.8557504898913	179.794553069148	203.726823867039	396.997652844096	160.821756173577
Anaerostipes hadrus	10.5451775686227	6.16587435181246	17.9542622448069	9.02778621283055	10.9411496477352	16.7070119165219	7.46661974599534	20.5780635270544	30.8967591230727	11.2788399938643	13.5086234139648	6.75678373408739	5.0483966486413	5.66416517352979	3.81338804274045	2.84018812737876	1.55740739947617	4.83439575894575	15.4778373431153	4.23783258933944	0	0	0.225017337585861	28.59600414727	122.04290455501	2.01349038558341	2.71495761781474	62.3841240051493	2.23323155752715	1.00201605630529	2.1951716102846	3.5020351201592	17.3171316245244	12.4701117002262	13.2143177762359	4.26791923999333	11.5501376776411	5.39543114890311	10.7171252740402	9.17804713918435	2.78808817209355	7.73540721117411	7.36664530339529	49.8951359322181	19.3853719954316	13.5056941272599	4.23695300936649	4.51500173827567	47.7305212172917
Cellulomonas sp. URHE0023	205.712079338671	135.486975888511	265.755431245204	211.250197380235	37.9722252480222	142.664778228339	88.138576566858	140.509590020668	123.104274630993	137.225886592016	152.688379800269	326.1683784364	312.223915808277	115.171358528439	103.127276634111	110.266127298234	131.600925255736	121.665626600135	94.6192320597994	540.577925096139	265.777790256353	306.323752272788	249.54422738272	73.8966047766086	122.869380206624	12.0809423135005	130.996705059561	46.0837561199329	112.778193655121	74.8171988707947	145.978912083926	59.8264333027197	727.747111726926	105.516329771145	255.267059264747	93.8942232798533	93.0311089308185	319.841158506976	509.50999740333	221.741618882694	49.3889904770857	268.236620646302	258.139529173143	169.576036310174	213.89622320383	81.0341647635596	144.409481735908	37.7325145270181	117.82128660845
Roseomonas sp. B5	355.453600813114	278.600164791105	320.588718641506	205.669384085031	70.4738756721768	244.380997837752	425.110372060039	311.564743089308	177.978206198534	43.9874759760708	167.42505988823	99.5089968111052	561.148704406668	58.7994289442616	297.610066813874	367.052547991244	571.568515607753	860.119578779098	888.36945656145	384.795199112022	22.8421377480841	49.6741219901819	42.078242128556	101.926351416012	781.570474543035	63.8564093713595	257.242234287946	590.636786951978	727.140195130841	699.073201948988	153.113219817351	2248.59838340222	752.974538044135	384.6549839839	310.64134327945	516.113376664908	166.951990067722	92.8014157611335	643.697336772042	1444.62461970762	93.9984012305825	391.54811207149	222.841020427707	445.010671827891	472.805937312307	297.547323741195	170.537358627001	121.582546809281	209.412286782172
Microbacterium sp. CH12i	108.534212206286	64.2549011399404	134.090841449954	83.8763409955711	22.0431985549959	70.9229035279804	56.1619659155301	93.7266487208804	67.1038987204236	113.164361271772	133.448825240986	174.447870952802	238.439657097366	112.204414866114	57.3666201212259	59.4768807851082	68.9152774268204	80.1703963358503	118.858109408452	217.824595092047	10.2313741996626	30.7506469463031	17.1013176565254	99.3781926306115	66.3935440129966	23.0113186923818	88.9148619834326	67.213862637806	238.955776655405	133.268135488603	180.552864945908	77.9202814235422	129.985383058158	52.4384184317204	110.958319105219	89.9311554141452	65.5207810077096	1240.08589526389	210.100310059831	88.8434963073045	39.8298310299078	144.242593290717	111.113566659546	51.917911713254	76.2272254735616	57.3992000408547	56.4927067915532	26.1225100571664	58.0506339129223
Intrasporangium calvum	368.270047396517	251.82728931613	460.179063842122	286.591176865494	91.5516786700196	239.630965037957	179.036556083323	277.964623736539	209.67956842377	137.977809258273	158.828663170253	371.623105374806	359.212838461016	357.651572385738	176.576446326895	178.430642355325	143.670832601676	221.173605971768	130.831530749352	440.226049380581	10.4693131345385	19.7119531707071	13.5010402551517	124.576651730681	131.960612374379	34.2293365549179	324.776805031088	120.34098759703	117.467979925928	129.260071263382	482.937754262612	40.8570764018574	299.522239579737	92.0869787093626	247.08676730803	116.758076351246	111.931334221504	1278.06973055217	410.599862061667	196.410208778545	55.3634651315719	290.987818326226	192.76055210551	121.366546862152	139.968957119557	116.06455890614	119.340843097156	48.3750186243822	127.281389912778
Pseudonocardia asaccharolytica	237.509845545595	148.95454355168	188.600628625629	145.757711945337	34.5933407979863	127.595708656574	84.8922201555557	148.547896085924	84.483325727152	99.6297532791347	100.700647267738	198.096614022108	223.682805355184	122.453856608692	319.99299662996	261.130237829	196.233332333997	189.347167225375	96.0794053940555	520.405841970884	11.8969467437938	16.9522797268081	11.250866879293	61.7220683574738	188.436448568007	21.8607527577627	105.883347094775	75.8671443546493	80.8429823824829	116.901873235617	217.321989418175	51.9468542823615	323.894498903141	113.190244663592	241.213737185258	131.390942316938	134.611604570326	159.704762007532	348.753118292726	494.146057973685	66.5158178199461	278.01963564867	240.336803023271	165.867614044941	165.268510401731	72.1710529925453	158.532658433796	44.5050171344316	163.401784347485
Corynebacterium terpenotabidum	24.4972586594159	14.4411267713502	23.2920158851548	19.6969881007212	24.2957881883532	13.7587156959592	21.7505879557255	18.1665717074777	14.8046970798057	63.9134266318978	83.917206056448	46.6832330718765	44.2705552265468	92.5146978343199	17.9063438528682	24.3922039174882	62.6856478289157	38.2722997583205	81.7697067183451	30.0038547325233	2.14145041388288	5.12510782438384	2.92522538861619	65.1196134046742	33.8855017161767	203.650170427579	34.9550793293647	31.1920620025747	86.202738120548	31.3965030975656	19.2077515899902	25.097918361141	43.3997249355364	59.7925868703153	36.9161893431351	156.998457756897	49.350588259012	50.7170527996892	29.6953679468198	31.5724821587942	50.5838854079829	56.6504822230104	19.6443874757208	11.7995253893759	13.4711907086898	27.8554941374736	23.6563209689629	39.6675152719934	14.1901549564921
Kribbella flavida	232.156140010756	163.233410471667	294.223450660393	206.490091922561	41.1902104385325	149.216547607368	111.35002490767	181.183418710861	139.840019155991	109.028786607355	99.0632383690752	253.993643095012	248.92478859839	140.525240733763	175.415849966061	176.592873567021	135.494443754426	145.434739081618	95.4953360603531	651.94816554398	9.51755739503502	12.2214109658384	12.1509362296365	74.4628622844753	151.520536129245	11.5056593461909	120.476244290529	61.9816457857612	84.8627991860318	120.241926756634	387.996582117803	39.6897313618043	403.638821075334	100.720132963365	317.563128781288	118.587184596958	109.831309189206	352.861197138263	445.430519202298	222.108740768261	48.1940955461885	291.215330303025	221.920189764783	195.197862869961	163.297116639483	73.8592647584528	112.632334165659	25.8000099330038	153.081671651854
Serinicoccus profundi	577.389030257359	536.106548904957	786.75253656523	606.831375069719	199.997779590219	572.624643727066	472.507175665053	534.386587218193	511.405731735027	397.767090450281	245.61133479936	1233.11303147095	1298.99129151578	1550.36292464044	274.398139597194	222.202953494927	156.519443647355	898.391878537418	138.424432087484	477.010436256048	9.27961846015915	16.9522797268081	7.87560681550513	136.751188149816	190.089399871235	39.4068832607039	247.061143221141	261.812081711933	359.326957606119	233.13573576703	331.470913152974	35.020351201592	354.466718931623	121.503652463742	329.728691178457	142.060740416921	121.801451873306	8902.67721293609	744.616933102588	298.837214851842	71.6936958538341	785.143831934173	1102.23430352052	230.596439038089	380.807561740767	668.10980635789	467.124069282656	149.640057611422	188.77206139091
Bacteroides vulgatus	12.816446583403	6.8149137572664	11.807758052891	4.9242470251803	5.95327260244416	16.7070119165219	9.90138705447207	5.78758036698404	4.66669799254744	8.64711066196264	15.5553845372928	4.60689800051413	2.33002922244983	5.93388732465026	3.81338804274045	2.33897845784133	2.72546294908329	5.64012838543671	4.38052000276849	3.22075276789798	1.18969467437938	1.18271719024243	1.1250866879293	18.4033690056688	107.166342825957	0.575282967309545	3.39369702226842	48.4986254362612	5.80640204957059	2.33803746471233	1.0975858051423	2.04285382009287	35.2756384944015	19.8242801388211	10.2778027148501	1.21940549714095	14.7001752260887	1.94235521360512	9.60075805799438	54.3340390639714	9.95745775747696	6.37033535037868	7.67358885770342	9.43962031150073	18.399675114308	9.70721765396808	3.17771475702487	3.87000148995057	28.8103146086355
Bdellovibrio bacteriovorus	121.837359292857	92.3258554258234	113.225077219503	81.742500617993	35.3978370956139	77.6384671414843	64.6024925849162	99.5142290878645	75.3108503624898	36.0922879803658	67.9524692944896	51.2901310723906	80.7743463782608	31.827213832215	105.28266987566	102.915052145019	89.9402773197486	115.219765588207	80.6015680509402	50.5149644649262	6.90022911140039	11.8271719024243	9.90076285377788	71.0653172372749	66.669035896868	6.328112640405	25.4527276670132	166.827221936351	153.423008002115	565.137055756181	270.006108065006	17.8020118608093	70.1236934919012	21.4230124080809	59.9888076825946	23.4735558199633	23.5202803617419	341.422883102589	89.9791976132962	40.7505292979785	9.1608611368788	45.9574193134462	45.4276460376043	58.3233683532009	51.9133690725118	83.144429470944	36.3671799970624	27.4125105538166	61.0606667824813
Blastococcus sp. URHD0036	952.472884698217	540.974344445862	917.770125919226	624.394522792862	109.089697958301	655.832114840724	409.852496926918	917.813786530886	475.842274619407	158.279721247229	188.711375570842	572.176731663855	584.448996631166	201.752169038109	870.281471145419	1243.66826001221	596.876385849241	853.270851453924	335.255797545215	2535.57999485358	14.7522139623043	39.029667278	35.1027046633943	90.6012012586772	724.543654581664	13.8067912154291	140.499056721913	378.732004444164	296.796473995358	394.794326184283	345.190735717253	74.4182463033831	848.753241350146	204.317984011398	1093.85186036619	191.141811676844	186.902227874556	287.036937121645	1092.03041073606	421.088802745778	106.345648849854	576.970373162869	847.778096999074	930.4768592765	944.297612116449	532.208759202337	486.190357824805	70.9500273157605	387.864235477451
Spirosoma linguale	211.065784873511	122.668447630795	265.593681134891	160.03802831836	23.1694933716746	72.7246401072131	85.0545379761208	107.87406739573	128.253734484838	42.8595919766844	40.93522246656	86.6096824096656	77.2793025445861	49.6288758061658	204.92815742727	376.742601602301	119.920369759665	100.313711998124	76.5130827150229	537.357172328242	25.4594660317187	26.4140172487475	29.2522538861619	72.1978322530084	370.812075690844	4.31462225482159	28.5070549870547	105.449293479672	60.5205752089858	206.081302246787	149.271669499353	28.5999534813002	232.177838817697	43.1657712700137	295.749016896708	35.0579080428024	57.1206808785161	216.680514939949	210.100310059831	74.8928646557443	22.3047053767484	136.052162125945	213.632713798463	2465.08941848905	466.234624771483	40.5170823817798	74.852836498808	28.3800109263042	952.890405563229
Dermacoccus sp. Ellin185	88.4172580753753	52.2476721390424	83.786557142432	71.8940065676324	108.446100920199	59.9486898181081	55.3503768127046	65.7533436137909	44.8968531007151	3048.67045034152	89.6481372017664	92.4450865436502	106.016329621467	161.024124218918	48.9108466351493	51.9587357420468	209.081943379675	446.778741389236	230.707386812474	71.0260741973291	9.7554963299109	200.667683277798	15.3011789558385	72.1978322530084	137.745941935678	29.3394313327868	219.572197340767	278.716166926232	766.445070543318	196.395147035836	116.344095345084	479.778811461811	127.419882076747	101.679372324921	104.665786830821	342.652944696607	228.692726017294	183.444659062706	154.951769587165	321.231649871452	50.1855870976839	242.07274331439	35.6054522997439	20.564887107198	22.6710282658438	31.6539706107655	22.5970827166213	45.4725175069192	15.9101737390972
Gryllotalpicola ginsengisoli	109.507613212621	67.5000981672101	149.133601709116	88.9647295882574	24.4566874478787	72.5608458727374	61.3561361736138	92.7620519930498	59.7015501805208	86.4711066196264	103.156760615731	172.912238285964	201.935865945652	100.606362367934	79.9153494174304	97.0676060004153	116.026851260974	113.20543402198	134.335946751567	265.966373306944	40.4496189288989	60.7128157657778	45.4535021923439	86.9205274575434	77.9642031355935	23.0113186923818	79.4125103210811	60.7742111275971	82.4062444727519	74.4831935186929	146.527704986497	60.4101058227462	160.985186583542	56.9148687856477	145.357495538595	85.6632361741518	56.2806708655967	432.281943650117	227.292365186937	103.895493615567	25.8893901694401	147.655272942706	81.6469854459644	73.1570574141306	88.0555880470453	111.844029491371	48.3718801902674	43.8600168861065	70.9507747824606
Corynebacterium doosanense	37.1514717417632	21.5805602313436	44.157780115606	30.3661899886119	43.1210015528388	28.9915795021998	32.6258819335883	32.6355226249378	28.1611085757173	175.197981238026	209.588339028787	110.565552012339	119.219828548683	189.884394388808	27.3569142196598	31.7432790707038	54.8986108315349	55.1926849146306	65.9998347083786	44.0734589291302	1.66557254413113	9.85597658535355	2.92522538861619	809.748236249427	48.7620634452299	176.036587996721	47.8511280139847	36.2230397449254	2746.20484629114	64.4630329556401	35.6715386671247	72.6672287433035	97.2752455451679	90.4882464401029	75.929889444403	162.180931119747	99.9611915374031	60.4288288677148	76.1362441343276	114.542028297021	54.9651668212728	165.856231086645	49.7248557979182	17.8678527324835	23.3281595199262	62.0417823971003	34.9548623272735	416.347660293849	17.6301925217023
Shinella sp. DD12	136.438374387873	89.2429182499172	118.07758052891	84.0404825630771	36.685031171818	75.1815536243487	79.8603677180371	106.427172303984	64.5291687935009	83.4634159545959	74.9114571138048	108.415666278766	160.772016349038	80.9166453361399	126.339203850792	136.496100004026	144.449536301414	133.751615997499	152.734130763195	122.558118483697	38.0702295801401	47.7029266731112	85.9566229577989	116.649046620547	131.134136722765	45.1597129337993	58.03221908079	138.251268359799	200.097547554433	137.610205065926	70.7942844316783	103.893708564723	132.76467578802	62.3505585011309	109.909563726152	78.6516545655914	53.9706433300685	268.476653969419	211.886497605504	117.846125267127	111.921825194041	126.951683053975	128.302405700801	131.143296470492	88.3841536740865	154.049323639059	80.1490277605161	97.0725373729269	62.3506808694351
Gordonia aichiensis	47.2099488072187	34.399088489059	52.8922860725391	42.8409491190686	41.9947067361601	33.5778180675196	27.1070760343744	48.0690702702286	29.1266322983134	82.3355319552095	62.2215381491712	63.8823189404626	93.9778453054765	125.151078119896	59.0246149224174	59.1427410054166	177.933795390152	543.869522881397	270.716136171093	79.8407659831551	4.04496189288989	186.080837931475	3.82529473895964	38.7886392888712	121.216428903396	25.8877335289295	1903.18529008813	87.337773607209	161.909287920718	164.330633234067	68.0503199188226	56.6162344425738	54.5168958549842	83.4538244553599	53.9060264840098	128.0375771998	40.1104781168992	116.109678324395	60.5071031096855	49.1943326660281	38.2366377887115	95.5550302556802	42.665154048831	22.9247921850732	23.3281595199262	40.9391353232567	25.0686386387517	33.2175127887424	16.3401784347485
Corynebacterium lipophiloflavum	51.1035528325564	18.1731033527104	26.0417677604856	37.0959942563583	55.0275467577271	27.0260486884914	32.6258819335883	18.8096361926981	20.2759981745165	447.769947756413	896.072019792999	285.013422965141	401.541702668854	895.747263871069	17.7405443727491	25.2275533667172	48.6689812336302	118.039829780925	78.2652907161303	60.1772227686201	0.713816804627627	16.558040663394	1.57512136310103	195.075711460089	62.812149522669	1778.77493492111	62.7833949119658	181.718916053709	223.099832596962	110.889776897785	32.3787812516978	154.673217807031	290.9705696417	307.276342151727	329.30918902683	454.53339905929	608.587254360072	40.1420077478391	127.042589186019	341.05623169209	208.708314596717	697.096696912867	49.7248557979182	13.8223011704118	26.2852501632971	471.855188571144	96.7437603805349	252.517597219275	24.0802629564715
Streptomyces sp. NRRL S-920	23.3616241520258	20.1202215690722	32.1882719524015	24.4570935583955	8.52766075485244	18.0173657923276	15.2578751331209	23.4718537105464	17.3794270067284	14.6624919920236	13.0992711892992	26.720008402982	30.2903798918478	21.8474942407578	24.0409246172768	26.0629028159463	16.3527776944997	24.5748451079742	15.1858026762641	57.2954966078693	2.14145041388288	3.94239063414142	2.70020805103033	17.5539827438687	19.5599237548662	4.02698077116682	20.3621821336105	10.0619554847015	10.0495420088722	15.0302408445793	37.3179173748382	11.3816141405174	32.4963457645396	14.068843969486	27.0578887799116	15.5474200885471	11.1301326711814	35.3940283368044	47.5572434035536	28.6355070742552	4.77957972358894	34.5818204734843	25.7832585618835	19.8906285135194	21.6853313847201	15.6159588346443	16.947812037466	6.45000248325096	15.9101737390972
Aquabacterium sp. NJ1	331.443042656866	237.87294209887	347.115736732932	185.479971281791	58.8891289863395	148.069987966038	140.56723260939	215.908900912766	196.484077548291	1009.08021811773	817.885744881869	1640.05568818303	1326.56330398144	354.954350874534	352.987093173671	397.626337833027	1247.87267883028	883.485824947335	1193.54568342099	244.268670449526	7628.0843131857	7536.66817528815	6833.32650780743	109.004570264346	151.245044245374	62.4182019530857	6867.8246639646	954.27585816909	5239.6078802702	2333.02738443081	501.596712950031	1346.82433996123	860.084204018045	503.600664816827	132.982182065612	416.426977273635	233.312781088351	187.545186735872	1094.93296549778	6997.71026079972	173.658063290398	1313.8816660156	527.329026301379	161.48493318603	140.954654000681	2894.86112558987	1109.72860903657	718.207776509994	136.741493217106
Defluviimonas sp. 20V17	84.0369535468705	74.8017914785669	85.5658083558813	73.8637053777045	22.686795593098	63.8797514455251	56.9735550183557	88.742898960422	56.3222171514347	33.4605586484641	43.8006880392192	83.5384170759896	100.579594769084	40.4583226680699	96.6610969094645	90.8860200761204	54.8986108315349	62.4442785530492	58.991002703949	87.4688646439661	14.5142750274284	18.9234750438788	30.827375249263	50.6800469540726	83.749532696892	19.2719794048698	36.9912975427258	52.7246467398359	104.738560048023	74.8171988707947	45.5498109134054	52.2386905423748	82.0960314051527	29.0969273005278	64.3935802746732	32.3142456742352	29.1903479489476	315.956448079766	91.9886586021787	72.6901333423401	22.7030036870475	76.6715361813434	77.0428321313424	92.7105566308107	90.0269818092926	100.448600071496	45.900324268137	39.0225150236683	42.5704648694764
Modestobacter marinus	1370.38638341779	568.233999474927	1388.46294693173	1029.33176983019	129.202105398991	788.505444766045	535.973443506013	907.685520888664	633.866323884289	146.624919920236	151.050970901606	811.428301157222	467.170859101191	197.976058922422	392.613168922148	556.676872966237	307.198609546674	340.824901005675	141.344778755997	3249.73954280906	27.1250385758498	35.8757547706869	43.4283461540712	105.890153971079	945.488145446491	9.77981044426227	106.901456201455	228.808867722112	195.184438127873	293.924709849551	273.847658383004	69.7488661431708	1188.46832963866	270.825246412605	1210.89296067	190.532108928274	205.592450662012	337.753989921335	1685.71449622925	380.3382734478	176.047853152193	597.446451074801	767.665829324651	3112.04053912369	1110.5518193993	474.809559161482	427.932253946016	47.085018127732	412.804507825225
Bosea sp. UNC402CLCol	160.935633047289	129.807881090789	156.250606562914	104.394036933822	49.8787704529105	114.000787195091	93.4950646455068	182.148015438692	97.3569753617656	92.8624492828162	92.9229549990912	120.70072761347	326.98076755046	80.6469231850194	179.063438528682	236.570964021666	366.380090726768	335.587638933484	833.466939193418	254.100442056793	49.729237389058	84.7613986340405	90.4569697095161	85.2217549339432	246.01425229712	24.4495261106557	113.688850245992	438.701259132985	629.771299222657	503.346065617355	600.379435412838	259.442435151794	159.916227841287	59.7925868703153	146.616001993474	98.1621425198466	69.5108285690765	1588.63074748303	211.439950719086	142.810413485708	60.939641475759	146.062689105111	110.806623105237	155.753735139762	117.626494480755	121.973300086816	93.56604562351	77.4000297990115	119.111300695404
Facklamia hominis	6.97604054539658	6.65265390590292	5.66125386097513	5.25253016019232	10.9411496477352	5.89659244112539	6.65503064316976	4.66221751784825	4.98853923341279	16.1663373245388	20.8769634579456	11.6708082679691	8.54344048231605	16.9924955205894	3.315989602383	3.34139779691619	1.94675924934521	5.64012838543671	3.21238133536356	3.55977937504513	0.237938934875876	1.57695625365657	0	26.8972316236698	11.2951672387256	7.19103709136932	1.35747880890737	2.81734753571642	1.56326209026901	2.00403211261057	4.3903432205692	0.875508780039801	13.4688801524079	10.2318865232625	7.97054088090418	24.9978126913895	7.35008761304435	1.72653796764899	8.48439084194852	6.97531582578011	1.59319324119631	19.3385180279353	7.67358885770342	7.75397382730417	11.4997969464425	32.0760235522423	10.5923825234162	27.090010429654	16.7701831303998
Gemmata massiliana	253.570962150113	261.562880397939	333.205227245965	266.730047197266	39.5812178432774	201.303114170642	133.100612863395	296.291961565322	181.518459848052	60.1538133006097	68.7711737438208	135.135674681748	163.49038377523	65.5424827222733	658.555535033264	902.177405167371	476.177312389838	371.039874499086	269.255962836836	580.752578043077	20.9386262690771	20.1061922341212	17.776369669283	54.926978263073	482.110796774872	4.31462225482159	65.1589828275537	223.174172650679	181.561725626957	482.637733787046	882.458987334409	94.5549482442985	253.557013662789	91.7672322555107	256.315814643813	88.7117499170042	88.411053859762	84.1687259228885	275.296155476909	159.698020221808	43.8128141328986	235.702407964011	181.096697041801	435.233922219551	192.539457446151	67.5284706362997	157.120340764007	22.8975088155409	307.023352695011
actinobacterium LLX17	260.871469697621	169.399284823479	274.975187533078	192.045633982032	49.717871193385	153.147609234784	106.967443752411	163.981443731214	136.78252736777	124.819162598765	154.735140923597	270.885602430231	281.156859508946	220.902441767662	147.893136266282	164.897981277814	123.035184558617	341.630633632166	92.867024058692	429.885737862593	5.23465656726926	13.798367219495	6.52550278998997	65.9689996664743	112.951672387256	12.65622528081	115.725068459353	82.5080349745523	103.845267425013	95.1915253490022	307.872818342415	17.2183393407827	276.860314243939	82.1748386399521	249.394029141975	152.730538516904	107.311279150447	297.611982173496	383.137228546939	253.681222927055	41.0247259608051	315.104087866946	186.007793910731	114.286831628527	122.226413259332	65.4182059289153	116.516207757578	33.8625130370675	125.991375825824
Agrobacterium rubi	65.380100925461	69.4472163835719	91.0653121065429	51.7045937643932	23.3303926312001	49.1382703427116	37.820052191672	49.8374976045848	32.8278065682648	41.3557466441691	65.0870037218304	57.1255352063752	73.3959205071697	43.1555441792746	56.0402242802727	46.2783594872892	58.7921293302253	47.941091276212	68.6281467100397	87.2993513403925	12.3728246135455	18.9234750438788	24.301872459273	23.216557822536	49.8640309807153	16.9708475356316	21.7196609425179	35.2168441964553	87.3193538993116	61.1229794346225	34.5739528619824	37.3550412816982	100.695913520383	37.0905886468266	98.1635034806094	70.1158160856047	57.9606908914354	102.297374583203	180.404942113011	121.884466008368	34.2536546857207	97.3751260700741	59.8539930900867	60.6832734310761	65.3845597812016	46.8478765039329	30.7179093179071	30.637511795442	54.6105963477121
Microcoleus vaginatus	545.915731052547	121.694888522614	113.872077660757	122.285467791977	17.698918547807	79.9315864241442	150.468619663863	72.8270529512158	45.0577737211477	9.39903332822026	10.23380561664	73.7103680082261	13.980175334699	12.4072189515414	90.6923156251751	112.103896086538	33.4842590887376	43.1066955172662	25.6990506829085	24.2404024110216	1.66557254413113	1.57695625365657	0.225017337585861	31.4272916866036	255.105484464875	4.31462225482159	5.42991523562947	26.563562479612	12.2827735663993	43.4206957732291	46.6473967185477	13.7163042206235	162.054145325796	18.5452943234133	69.6373571700049	8.53583847998666	20.1602403100645	27.1929729904717	53.362352926992	17.9889723928013	6.37277296478525	25.4813414015147	37.7540571799008	185.758242558461	245.438523399787	12.2395353028293	32.1302269876959	40.635015644481	85.570934434604
Dehalobacter sp. FTH1	812.303139786063	381.797430258282	1327.15965512288	718.611782541312	120.835343903664	385.57162795581	374.304894223157	634.543880791278	568.693472609057	198.131622558883	246.020687024026	725.125745280924	704.833839791074	241.671047403938	362.437663540462	338.48359682761	195.06527678439	290.869478163236	205.884440130119	828.072487956927	53.7741992819479	73.3284657950304	58.9545424474956	440.265212366384	223.423917819669	29.9147143000964	172.399808731236	134.427725275612	188.708066611044	187.377002529089	2334.56500753767	65.0794859829585	621.065029249918	159.873226925977	366.435129445779	139.926780796924	186.482222868097	508.465431472629	841.964154341787	358.678082199324	86.4307333349	462.304336856053	323.825449795084	217.785525758195	248.067048416117	98.3383353641114	159.944976103585	58.6950225975837	163.401784347485
Propionimicrobium sp. BV2F7	108.047511703119	53.3834910985868	156.735856893854	84.6970488331012	33.1452474622567	48.1555049358574	57.2981906594859	81.0261251377766	72.0924379538364	57.1461226355792	89.6481372017664	110.565552012339	94.7545217129598	144.57107300057	41.2840705496684	41.6004025716066	39.7138886866422	60.0270806735764	40.8848533591726	98.9957692869694	2.61732828363463	2.36543438048485	3.15024272620205	117.498432882347	55.9248524258851	14.3820741827386	48.8692371206653	24.5511713826717	38.411582789467	30.0604816891586	132.807882422218	19.5530294208889	75.8960707000761	75.1404166552091	48.8720006644914	94.1990746541385	69.7208310723064	52.8752252592505	116.102190468769	68.2846707155316	33.8553563754216	114.211012353218	46.6554202548368	30.0045074186987	35.4850877204511	124.505617735678	26.4809563085406	75.4650290540362	24.940272347774
Bacillus megaterium	12.6542130823473	8.59977212226475	13.7487593766539	8.69950307781853	7.40136593817382	11.9569791167265	8.1158910282558	11.414394612663	7.40234853990284	9.02307199509145	13.9179756386304	16.8919593352185	20.1935865945652	13.2163854049028	35.8126877057364	54.2977141998881	39.7138886866422	28.603508240429	41.1768880260238	13.5610642858862	3.33114508826226	1.97119531707071	2.92522538861619	13.5901801888016	30.5795991097204	1.72584890192864	3.73306672449526	9.05575993623135	7.3696641398396	7.34811774623877	9.32947934370954	4.96121642022554	9.62062868029133	5.11594326163126	11.5363091697297	5.79217611141952	4.41005256782661	7.55360360846435	8.93093772836687	7.34243771134748	1.59319324119631	20.93110186553	25.7832585618835	53.2664289006113	36.4707846015747	17.3041706005518	19.7724473770436	3.54750136578803	169.421850086603
Sanguibacter keddieii	192.895632755268	160.961772552578	257.506175619212	179.570874851575	39.0985200647008	136.768185787214	110.376117984279	134.078945168464	111.678910580273	121.811471933735	176.430808830874	302.212508833727	340.572604681417	141.334407187124	81.0759457782644	89.5494609573539	76.3129625743321	102.328043564352	80.6015680509402	443.616315452053	52.1086267378168	65.0494454633334	52.8790743326773	128.257325531815	89.5348622581904	15.244998633703	71.6070071698637	56.5481898240224	85.3094454975372	73.8151828144894	313.360747368126	59.8264333027197	349.12192522035	76.0996560167649	249.603780217789	124.074509334092	75.8109036659717	367.105135371368	827.6746539764	160.065142107375	51.3804820285811	274.151932043083	180.482809933185	120.692288268474	276.323692341661	86.9429059442358	131.698622707808	40.9575157686436	135.021474434501
Promicromonospora kroppenstedtii	191.597764746822	154.958158052129	219.980150026462	166.931974153612	36.041434133716	127.431914422099	91.8718864398556	139.062694928922	108.782339412485	97.7499466134907	142.863926408294	274.571120830642	735.900896090405	144.84079515169	105.448469355779	117.784272341296	110.575925362808	155.103530599509	100.167890729973	443.785828755627	50.9189320634374	66.2321626535758	49.7288316064753	122.594750453148	106.064375290472	21.573111274108	105.204607690321	56.5481898240224	90.8925243913551	92.8534878842899	297.445753193563	50.4876729822952	246.074302467007	74.5009237475052	220.028878528118	115.23381947982	79.8009512273386	380.485804620647	382.467408217311	164.103482848616	41.4230242711041	291.442842279825	183.245301921958	121.029417565313	151.797319693041	76.391582407314	111.573095913318	46.4400178794069	117.82128660845
Flavobacteriaceae bacterium 3519-10	401.041214609776	223.269555476156	290.179697902554	303.005333616095	85.4375068080499	302.200362607676	210.201577631825	258.029624694705	214.024425175452	48.4990119736165	135.495586364314	195.332475221799	240.381348116074	103.303583879139	43.4394637912173	46.6124992669809	55.6773145312729	82.9904605285687	69.7962853774446	12.035444553724	4.04496189288989	5.51934688779799	2.70020805103033	17274.2515349825	53.4454254710429	473.457882095756	52.9416735473874	34.2106486479851	52.2576184461353	26.720428168141	40.0618818876939	5.83672520026534	32.0687622676378	25.5797163081563	34.3991764333759	13.4134604685505	31.5003754844758	1206.41840489474	38.4030322319775	22.7615569051772	11.1523526883742	33.6717725662873	74.2803401425691	75.1798331951665	59.4703784944597	43.8935059135948	30.7179093179071	44.8275172585941	55.4706057390147
Actinomyces naeslundii	93.2842631070473	20.7692609745262	99.9615681737895	29.7096237185878	161.54285656362	753.61727282272	65.0894460466115	33.2785871101582	35.5634571156202	236.479678538022	276.722103873946	191.33983028802	173.587177072512	253.808544204359	103.790474554588	83.7020148127506	219.20509147627	269.517563561225	454.113906953667	146.289980983998	2.85526721851051	14.9810844097374	11.4758842168789	16.1383389742019	31.9570585290772	47.4608448030375	40.7243642672211	38.8391481709478	78.1631045134503	137.610205065926	13.7198225642787	242.807768331038	68.199567755843	315.90949640573	68.7983528667519	423.13370750791	554.826613533233	20.5026383658318	52.2459857109462	68.2846707155316	239.775582800045	241.617719360791	51.2595735694589	9.10249101466142	22.3424626388025	161.224223644165	76.9713130034912	121.260046685118	30.5303333912406
Sphingobium yanoikuyae	146.172384451217	75.9376104381113	191.8356308319	106.363735743895	134.672680222858	86.8109442721238	94.6312893894626	184.881039500879	101.21907025215	156.775875914714	158.009958720922	135.135674681748	707.552207217266	132.433576200149	126.173404370673	134.825401105568	237.115276570246	286.437948717536	393.954765582313	169.174276966431	79.9474821182942	65.0494454633334	235.143117777225	111.552729049746	188.160956684136	31.640563202025	89.9329710901132	213.71593449506	4298.97074823977	897.806386449536	225.553882956742	160.80177926731	187.067779894554	125.020863456114	156.474302556698	201.201907028257	123.901476905605	114.16732311079	501.918700334218	214.399181171346	142.989093397369	200.438051560129	113.569115094011	152.719571468208	143.583179017011	358.745000255342	134.876337464833	186.727571890115	76.5408358259272
Corynebacterium halotolerans	41.3695427692123	30.5048520563353	54.5097871756749	38.5732683639124	28.9618667145932	33.0864353640925	34.2490601392395	42.924554388465	39.7473932468696	110.53263193987	162.922185416909	188.268564954344	204.654233371844	144.031628698329	31.5019012226385	35.7529564270032	44.3861108850707	55.9984175411216	60.4511760382051	89.3335109832755	3.80702295801401	3.15391250731313	3.15024272620205	1239.82081347421	43.8032095355455	173.160173160173	59.0503281874705	28.5759535765523	84.4161528745263	42.4186797169238	43.903432205692	30.3509710413798	111.385500942929	71.3034592089856	92.2904733578379	113.709562608394	97.2311589954152	50.7170527996892	87.2999162947861	68.2846707155316	37.0417428578143	131.274410613161	47.5762509177612	35.735705464967	51.5848034454706	67.5284706362997	48.7249596077146	112.552543332729	30.1003286955894
Jiangella gansuensis	208.145581854507	140.679291132142	267.534682458653	185.315829714285	48.2697778576553	144.630309042048	105.668901187891	161.409185790333	126.322687039646	92.1105266165585	110.115748435046	264.435945229511	292.807005621196	148.886627418497	165.633680639031	179.934271363937	135.494443754426	140.197477009427	98.9997520625678	570.92080643581	17.131603311063	31.1448860097172	18.0013870068689	81.2579523788761	157.305865690544	17.2584890192864	124.548680717251	77.2758181225075	73.4733182426433	100.869616334732	361.105729891816	37.9387138017247	342.708172766822	98.4819077864017	307.704828218064	104.564021379837	110.671319202125	271.498095412804	419.754073233243	249.275760300247	60.1430448551608	285.527530883045	211.791052472614	170.587424200692	168.225601045102	83.5664824124209	108.395381156293	45.7950176310818	141.47154486927
Sphingomonas sanxanigenens	408.828422660451	245.174635410227	449.018306230485	283.472487082879	61.1417186196967	234.55334376921	222.213096353644	706.888635378578	234.461343970401	79.7038026233078	104.794169514394	235.873177626323	322.32070910556	83.0744225451036	436.715830633841	462.950664762738	349.637961182399	358.148152475231	502.883696317823	771.285531259779	73.2851919417697	55.9819470048081	460.385472700672	86.6373987036101	414.339793342518	48.036127770347	136.087250592964	458.221452773306	1015.22706605184	855.387706732613	465.925174282906	134.244679606103	305.508408536362	94.0054574324743	517.875406182958	106.088278251263	91.1410864017499	262.649588328603	389.835431843214	224.311472081666	46.9992006152912	261.638773319124	242.17846434912	561.657408534293	599.632269350215	124.083564794201	203.373744449592	48.0525185002196	254.992784521207
Oscillatoria nigro-viridis	525.63654342058	137.920873658963	132.796840567445	111.944549039099	18.1816163263835	88.2850923824052	160.5323245389	76.8462059838436	53.5865666040793	9.39903332822026	6.9589878193152	68.7963434743443	13.5918371309574	12.6769411026619	100.308685472086	126.973116282815	44.7754627349398	54.7898186013851	27.7432933508671	31.698987768259	4.75877869751751	2.36543438048485	7.42557214033341	34.5417079798707	290.368445600408	4.31462225482159	7.80550315121737	22.7400193954254	11.6128040991412	46.0927385900432	47.1961896211189	19.2611931608756	152.433516645505	16.9465620541535	67.5398464118722	10.3649467256981	22.4702678455927	28.2720592202523	58.497642120803	19.0903380495034	4.77957972358894	28.8940210535033	45.7345895919124	179.689915215353	248.067048416117	12.2395353028293	34.2487034923791	56.4375217284459	85.1409297389527
Pedobacter sp. V48	109.507613212621	76.7489096949288	86.8598092383899	61.8813709497658	19.9515081811642	60.2762782870596	50.9677956574464	91.4759230226089	53.9084078449446	20.6778733220846	38.0697568939008	55.5899025395372	50.483966486413	24.8144379030829	43.9368622315748	56.6366926577294	28.8120368903091	36.2579681920931	25.4070160160572	58.1430631257372	28.3147332502292	20.5004312975354	24.0768551216871	222.539200591626	46.558128374259	4.60226373847636	23.0771397514253	19.922671859709	23.0022850425297	40.4146476043132	31.8299883491267	8.75508780039801	49.813477389064	18.5452943234133	68.7983528667519	14.0231632171209	13.2301577034798	71.0038739195649	53.8088998134104	27.9012633031204	9.95745775747696	37.7669881486736	53.1012348953077	150.696795687172	103.169606890941	14.7718529516906	25.4217180561989	9.03000347655134	121.26132417366
Sphingomonas sp. UNC305MFCol5.2	488.809538680928	266.592935790207	525.202608188179	383.598843261545	70.9565734507533	272.389811933098	257.436063416274	1055.59035248937	262.783373166551	76.3201506251485	153.097732024934	256.450655361953	283.875226935138	103.033861728018	522.599961335561	547.989238694255	522.510182524254	406.089243751443	487.697893641558	827.563948046207	48.7774816495545	37.8469500877576	390.405080711469	87.7699137193435	444.368408684496	28.7641483654773	150.680147788718	496.658122724866	989.098256828775	1018.38231855827	492.267233606321	132.785498306036	380.549312242635	98.1621613325497	554.162342298654	118.587184596958	98.0711690083346	232.866808386658	407.02748697032	223.210106424963	45.804305684394	277.564611695071	255.683980738678	672.235817897587	701.159048105951	101.29270595445	246.449433378151	43.537516761944	303.583315129801
Microtetraspora glauca	21.5770556404127	16.8750245418025	27.9827690842485	21.1742622082753	5.79237334291864	15.2328638062406	13.1477434657744	18.1665717074777	17.8621888680264	11.6548013269931	17.6021456606208	21.191730802365	22.9119540207567	15.1044404627461	21.0565339751321	24.8934135870256	22.1930554425354	19.337583035783	14.6017333425616	51.7015575899412	2.37938934875876	2.75967344389899	3.82529473895964	15.0058239584684	20.1109075226089	7.19103709136932	28.1676852848279	11.8731074719478	14.2926819681738	13.6942194361722	25.793266420844	6.42039772029187	31.427387022285	10.8713794309664	26.2188844766585	17.986231082829	17.8502127745363	36.473114566585	39.9659463344417	21.2930693629077	8.76256282657972	28.8940210535033	24.2485407903428	25.2846972629484	14.7854532168546	14.3498000102137	12.0047001932051	7.4175028557386	17.2001878260511
Chlamydia psittaci	76.7364459993624	40.7272226922349	124.709335051767	69.1035999200302	75.7835512365189	330.700559406449	84.5675845144254	90.0290279308629	79.3338658733066	102.261482611036	130.174007443661	78.9315190754754	36.8921293554557	104.921916785861	72.4543728120686	74.5131708712311	47.5009256840231	60.8328133000673	83.5219147194525	3.89880598219229	9.27961846015915	4.7308687609697	5.62543343964652	7.92760511013425	39.3953393936038	26.4630164962391	11.1992001734858	36.8267570740075	12.2827735663993	32.3985191538709	21.4029232002748	73.25090126333	24.3722593234047	86.6512889938794	23.9116226427125	53.6538418742019	76.4409111756612	2.80562419742962	19.8713364456163	27.9012633031204	85.2358384040027	36.8569402414767	77.9636627942668	53.6035581974506	18.399675114308	59.0874118067622	27.8932739783294	37.7325145270181	24.940272347774
Thermomonas fusca	360.969539849009	343.99088489059	423.947039131881	361.60387321574	77.392543831774	262.562157864556	244.450637771065	498.214209924543	232.047534663911	168.054715908578	148.185505328947	338.760566304472	507.946370494063	156.708569800991	129.986792413414	193.466932441447	146.006943700891	300.135403367882	162.663309436137	129.508163930213	33.3114508826226	47.7029266731112	36.4528086889095	524.354452284594	145.459714684076	127.712818742719	395.705072796498	215.325847372612	524.809416018881	315.969063088267	4789.31566073842	76.7529363834892	215.502082438526	71.9429521166896	169.47886925712	98.4669938941318	107.311279150447	7981.35338994939	302.088968662009	228.716934708474	54.1685702006746	211.358626446493	203.196632951987	109.567021472776	91.0126786904163	146.030317750998	101.686872224796	93.5250360071389	107.93117860847
Intrasporangium oryzae	404.610351633002	246.797233923862	505.630844840236	322.866463284322	85.9202045866265	228.656751328085	173.193114542979	288.735953863982	214.346266416317	167.678754575449	156.781902046925	403.871391378405	405.036746502529	343.895742678595	177.405443727491	198.14488935713	174.040276891462	238.899723754569	137.840362753782	533.119339738902	16.4177865064354	24.8370609950909	18.0013870068689	97.396291353078	154.275454967959	20.4225453394889	331.903568777852	123.963291571522	123.944351442757	143.622301403758	479.644996847185	42.608093961937	338.859921294706	110.952019486628	275.193411467007	122.550252462666	141.121682170451	1239.65426077198	473.786246489862	281.949608115743	60.5413431654599	331.71246217329	200.741084517522	137.2116238136	142.597482135887	90.3193294760508	102.039951642243	42.5700163894563	150.501643477947
Arthrobacter sp. H14	137.249541893151	94.5974933449122	181.321873661518	117.853645469315	31.0535570884249	111.707667912431	104.045722982239	128.29136480148	103.63287955864	77.8239959576637	135.904938588979	202.089258955886	212.420997446676	146.459128058413	59.687812842894	62.9853484718702	61.5175922793086	74.9331342636591	106.884688067551	648.218872865361	11.8969467437938	11.4329328390101	11.7009015544648	248.870174707429	75.4847761807513	24.7371675943105	63.1227646141926	36.8267570740075	57.3940510284478	52.7728456320784	117.441681150226	29.1836260013267	234.101964553756	52.4384184317204	259.042578629386	75.603140822739	62.1607409560322	272.145547150673	319.281023789116	125.922806749609	38.6349360990106	269.601692507098	166.977293543627	74.1684453046486	103.498172517982	83.144429470944	80.5021071779633	57.4050221009335	78.2608546085323
Agrobacterium tumefaciens	132.220303360424	96.7068714126375	119.856831742359	114.406672551689	157.359475815956	100.733454202559	88.6255300285533	121.05688934275	86.0925319314787	119.555703934962	134.267529690317	123.464866413779	168.927118627613	108.428304750427	115.396438162928	134.658331215722	343.797683434364	176.858311514765	512.228805657062	131.542323573096	63.5296956118588	65.4436845267475	137.485593264961	109.287699018279	129.756677303408	72.198012397348	91.6298196012474	121.548422255194	363.346774409668	158.318536896235	107.014616001374	122.279392945559	206.522829003587	84.4130638169157	130.674920231666	124.379360708377	87.151038840383	292.648185516505	208.314122514157	182.092455241418	255.309216901709	179.506949694599	109.578848888005	106.869987098062	112.040878821054	218.201370743543	96.3906809630877	120.615046436793	77.4008452172298
Kineosporia aurantiaca	296.238372927771	186.761088919372	353.100490814535	242.272953638871	48.7524756362319	178.371921344043	127.419489143616	197.260030841373	257.151151451407	115.796090603674	121.986962950349	309.276419101182	308.340533770861	168.846066601412	285.175105804938	243.754969285036	239.84073951933	210.699081827385	140.760709422294	844.515278403564	29.9803057943603	40.2123844682425	33.3025659627074	101.360093908145	213.5062100003	23.5866016596914	138.462838508552	92.7712295689478	109.205023163078	142.954290699554	338.056427983828	93.6794394642587	441.052377054245	118.625934379075	385.941979496413	156.083903634042	125.371494428214	430.98704017438	545.680295203216	262.492148180672	63.3294313375534	344.453132874047	276.556142431631	283.8628679387	223.753192015067	98.7603883055883	135.582496299728	52.5675202384953	182.751995651793
Acinetobacter tandoii	128.326699335086	478.017522116829	62.9207929119808	100.618780881184	174.414797325661	71.4142862314075	65.2517638671766	38.4231029919218	65.8165337569622	141.737422589562	40.93522246656	62.6538128069922	239.604671708591	46.6619321438407	37.6364819870471	26.8982522651753	56.456018231011	54.7898186013851	60.7432107050564	4.91588580363376	2.14145041388288	4.7308687609697	2.92522538861619	1375.72261536223	49.8640309807153	5.17754670578591	8.8236122578979	18.9164763112388	153.646331157868	21.042337182411	18.6589586874191	65.3713222429718	30.7860117769323	60.4320797780192	23.492120491086	21.6444475742519	19.3202302971451	13.1648520033236	20.3178833320346	27.9012633031204	9.55915944717788	28.6665090767041	46.6554202548368	27.9817316376629	44.0277940235227	89.4752235930971	54.7273097043172	104.490040228665	24.5102676521228
[Scytonema hofmanni] UTEX B 1581	37.9626392470419	72.8546732622051	89.7713112240342	22.9798194508414	8.2058622358014	25.8794890471614	31.3273393690674	33.7608854740736	19.6323156927858	8.27114932883383	5.7309311453184	14.12782053491	9.32011688979933	5.39444302240933	276.056134398385	324.449726080562	135.883795604295	97.8965141186514	64.5396613741224	45.4295653577188	1.66557254413113	1.18271719024243	3.15024272620205	56.3426220327399	1011.60619757562	0.862924450964318	13.9141577913005	68.4212972959702	26.1288092230677	207.083318303092	138.844604350501	53.6978718424411	78.8891551783889	7.03442198474298	42.5794683900934	4.57277061427857	13.02015520025	9.92759331398172	24.5600787530089	10.2794127958865	3.18638648239263	22.0686617495262	87.7858565321272	436.245310110069	368.979199167283	18.5703294249824	169.125040957212	110.617542587754	174.151901738767
Aestuariimicrobium kwangyangense	690.30354699215	349.669979688312	1020.80494618897	563.16971811312	102.814626836806	316.778049476014	339.731198442788	509.950136779816	460.232974437438	150.760494584653	209.997691253453	549.449368194652	528.52829529237	207.416334211639	222.33710283978	205.495964510346	163.138425095128	221.173605971768	213.477341468251	617.028425007823	10.4693131345385	14.5868453463232	12.8259882423941	565.974379112799	163.366687135714	49.1866937049661	270.138282972566	114.907531635291	181.561725626957	125.586012390263	739.224039763339	45.8182928220829	449.17646349538	121.503652463742	281.276192665592	140.231632171209	156.45186490623	463.575444313755	609.759773404248	229.084056594041	68.5073093714415	353.326099969218	224.682681753556	165.867614044941	183.011054261956	93.6957530078658	116.163128340131	64.5000248325096	118.251291304101
Ruminococcus sp. SR1/5	12.3297460802358	11.682709298171	23.4537659954684	11.4899097254207	10.7802503882097	23.7501639989773	12.0115187218186	13.9866525535448	47.6325036480705	15.0384533251524	24.1517812552704	8.59954293429304	3.49504383367475	11.8677746493005	2.81859116202555	4.51088702583686	1.16805554960712	5.23726207219123	1.46017333425616	6.78053214294311	0.237938934875876	0.394239063414142	1.35010402551517	16.1383389742019	79.6171544388217	3.1640563202025	5.76928493785632	129.195508423567	5.58307889381788	3.00604816891586	1.0975858051423	6.1285614602786	30.1446365315795	41.8867854546059	25.5896312492187	5.79217611141952	36.9604405684516	1.51072072169287	20.3178833320346	85.1722774516308	3.18638648239263	21.8411497727269	18.4166132584882	29.3302488250201	21.3567657576789	16.8821176590749	9.1800648536274	8.38500322822624	64.5007043476915
Streptomyces sp. NRRL F-6677	24.8217256615274	16.3882449877121	35.7467743793001	25.4419429634316	5.30967556434209	19.6553081370846	16.7187355182069	22.8287892253259	17.2185063862957	15.79037599141	13.5086234139648	26.4128818696143	27.960350669398	18.0713841250712	22.3829298160853	26.8982522651753	19.078240643583	18.531850409292	26.2831200166109	71.5346141080498	5.71053443702101	4.7308687609697	7.20055480274755	21.2346565450025	23.6923020129365	3.45169780385727	17.6472245157958	11.6718683622537	14.7393282796792	16.0322569008846	24.1468877131306	7.29590650033167	38.6963064696162	15.6675762387457	29.784652765484	14.0231632171209	10.0801201550322	31.5093179095942	40.6357666640693	31.5724821587942	11.5506509986733	29.8040689607003	26.7040892248079	25.2846972629484	23.6567251469674	13.5056941272599	12.0047001932051	8.38500322822624	16.3401784347485
Schaalia odontolytica	53.3748218473367	23.6899382990689	94.9473147540687	32.992455068708	108.607000179724	108.923165926344	46.0982610404929	28.7771357136151	25.1036167874966	124.443201265636	177.65886550487	100.12324987784	137.083385920798	152.393015383063	366.416851063322	340.655505395606	72.8087959255108	120.054161347153	102.212133397931	66.6187283044161	4.52083976264164	17.7407578536364	7.20055480274755	69.3665447136747	28.1001721548782	53.7889574434425	42.4212127783553	25.9598451505299	43.3246922160267	453.913273506295	14.817408369421	102.142691004643	71.8340274795086	359.714760583448	96.2757437982899	387.161245342252	393.754693555947	39.926190501883	55.5950873590838	60.5751111186167	123.870774503013	151.978000501891	57.7053882099297	22.9247921850732	26.2852501632971	167.132964824842	85.092139604777	164.152563198737	24.5102676521228
Pseudorhodobacter ferrugineus	66.5157354328511	62.3077829235785	72.7875496411089	63.1945034898139	19.4688104025876	50.1210357495658	49.9938887340557	69.2901982825034	52.4601222610506	24.4374866533727	39.7071657925632	75.8602537417993	68.3475238585284	42.3463777259132	77.9257556560006	74.8473106509227	27.6439813407019	55.5955512278761	38.2565413575115	65.2626218758274	5.94847337189689	5.12510782438384	11.0258495417072	46.9993731529388	64.7405927097685	11.2180178625361	17.6472245157958	50.3097774235075	76.5998424231813	66.1330597161489	39.5130889851228	37.3550412816982	67.3444007620393	21.4230124080809	44.2574769965995	24.6929613171043	19.7402353036048	307.539575487477	78.8155254528376	45.8902356959218	16.3302307222622	65.75096129498	58.6262188728542	77.876867569881	57.8275503592537	104.669129486264	40.9572124238761	33.8625130370675	33.5403662607996
Actinotignum urinale	22.3882231456914	14.2788669199867	25.3947673192313	20.0252712357332	20.1124074406897	22.4398101231716	14.4462860302953	13.3435880683243	11.1035228098543	43.9874759760708	53.6251414311936	30.0984002700256	27.5720124656563	60.4177618509844	14.4245547703661	12.6973116282815	19.4675924934521	41.4952302642843	28.911432018272	26.105048750331	4.04496189288989	3.15391250731313	1.1250866879293	48.9812744304724	20.6618912903516	39.6945247443586	18.6653336224763	9.65947726531344	16.9725598372064	10.3541659151546	23.0493019079883	20.4285382009287	26.5101768079139	40.2880531853462	17.8288414441278	47.8616657627823	57.7506883882056	31.5093179095942	22.9971646505447	24.2300444474467	25.0927935488419	61.2007217589952	17.1888390412557	10.1138789051794	15.4425844709371	44.3155588550717	12.3577796106523	111.585042960242	10.7501173912819
Tomitella biformata	77.2231465025296	58.7380661935818	92.1975628787379	68.1187505149942	31.0535570884249	62.241809100768	45.9359432199278	75.3993108920976	51.0118366771565	79.7038026233078	63.8589470478336	92.7522130770178	97.4728891391513	81.9955339406217	48.4134481947918	60.479300124183	46.3328701344159	69.2930058782224	53.7343787006268	148.663167234028	5.23465656726926	13.0098890926667	14.8511442806668	58.3245233102734	53.7209173549143	38.8316002933943	136.087250592964	30.5883446734926	86.4260612763008	47.4287599984502	114.69771663737	28.5999534813002	101.337288765735	43.1657712700137	89.9832115238919	76.2128435713095	56.7006758720564	136.396499444271	112.753088820632	75.627108426879	26.6859867900382	101.925365606059	59.2401059814704	38.7698691365208	47.9705815480172	54.0227765090397	43.7818477634537	31.2825120437671	41.2804507825225
Corynebacterium matruchotii	300.618677456276	43.8101598681412	322.044469634328	53.3460094394533	392.594193242263	277.631227436321	93.1704290043766	46.6221751784825	79.9775483550372	411.301698442919	571.046353408512	377.765636042159	172.422162461288	616.854559612506	141.426956541635	139.169218241559	964.813883975485	651.837694831185	2604.94922831299	34.5807139290099	2.61732828363463	26.4140172487475	3.60027740137378	101.643222662078	52.0679660516861	114.193669010945	93.3266681123816	56.1457116046344	175.308677265881	219.441516330858	36.2203315696959	272.866903112405	330.52204310512	825.585343845744	119.348362137749	1144.1072076925	975.88163250906	25.6822522687788	55.8183608022929	92.5147151629782	205.123629804025	302.818441119787	82.2608725545807	17.8678527324835	39.7564408719869	474.809559161482	202.667585614697	412.477658803899	80.84088278244
Chitinophaga pinensis	181.539287681367	154.958158052129	218.52439903364	153.964790320637	35.3978370956139	128.087091360002	85.2168557966859	117.037736310122	98.644340325227	42.8595919766844	48.3035625105408	118.857968413265	107.569682436434	86.0413662074287	158.338503513788	175.256314448254	157.687499196962	93.4649846729511	124.114733411774	111.878780358561	186.782063877562	155.330190985172	156.837084297345	180.919273763421	148.49012540666	12.9438667644648	117.761286672714	70.8361666122986	106.525145294045	115.899857179311	117.990474052797	28.5999534813002	119.295795635612	26.5389556697121	127.948156246093	28.9608805570976	32.3403854973951	260.491415869042	102.48251043301	87.0078868794676	17.1268273428604	85.5445032765137	82.2608725545807	294.313876140719	189.910932429822	49.3801941527941	62.1419774707085	18.3825070772652	166.841821912695
Mobilicoccus pelagius	633.521821622643	315.919930604707	778.826781159865	500.631780893331	142.717643199134	342.329950054224	412.124946414829	531.653563156006	399.565900534321	131.962427928212	167.015707663565	416.15645271311	494.354533363106	363.046015408148	450.311388003612	522.093405768155	163.917128794866	260.654504669825	179.017250779806	350.553511790159	16.1798475715595	32.7218422633738	15.3011789558385	338.905118458239	123.144872090496	344.306855934763	319.007520093232	149.31941939297	171.288860462333	144.624317460063	315.00712607584	43.4836027419768	256.763889889553	87.2907819015833	202.82929031143	108.527089245545	97.4411614986451	720.829601493455	403.231838435764	149.051485540354	62.5328347169553	258.908629597534	207.493842712301	89.6763929592569	159.025763487948	203.429517791853	109.101539991187	76.7550295506864	113.951244347588
Novosphingobium sp. AP12	312.137256031233	188.870466987097	354.070991476416	246.048209691509	86.081103846152	196.225492901895	203.871182629786	493.391226285389	206.139314774251	503.412225059477	1569.45642936791	537.778559926683	2928.07005621196	1034.11472739587	1832.08425531661	676.465983985683	944.178235932426	1567.14995852491	1082.86454468437	954.190385815669	76.8542759649078	132.464325307152	704.304266643745	507.932984556459	418.196679716717	1204.06725057888	4093.47734826017	4152.56902853631	3435.15678178826	2270.56838358778	7519.01155812732	4277.44406301445	4363.27579413479	305.677609882468	2091.42797693409	282.902075336701	1336.24592805146	988.44298647905	643.474063328833	556.556778520139	348.909319821993	1103.88811142991	351.450369682817	4708.34775965783	918.998058834275	370.140429675218	415.927553752811	762.390293520263	792.068649389651
Dyadobacter fermentans	116.645887259073	71.5565944512972	134.737841891208	100.290497746172	18.5034148454345	68.9573727142719	57.1358728389208	135.52584026021	61.1498357644148	21.4297959883422	36.841700219904	52.2115106724935	69.9008766734949	34.7941574945402	93.1793078269624	99.4065844582567	58.4027774803562	52.7754870351577	43.8052000276849	99.6738225012637	18.3212979854424	18.9234750438788	18.2264043444547	109.287699018279	83.749532696892	10.6427348952266	40.7243642672211	42.2602130357463	40.8681375027469	83.5013380254405	79.0261779702455	11.6734504005307	111.385500942929	16.6268156003016	100.470765314555	21.3395961999666	34.8604155361532	501.343462356077	92.6584789318063	41.4847730691133	16.7285290325613	65.5234493181807	55.5567833297728	191.826569901568	182.682488634915	30.8098647278117	45.1941654332426	14.8350057114772	140.611535477967
Sphingobium japonicum	143.252181432214	95.4087926017296	167.896614505491	108.825859256485	29.1227659741187	87.793709678978	82.9444063087743	245.007568868991	90.9201505444588	42.1076693104268	58.5373681271808	87.5310620097685	146.015164606856	52.3260973173705	144.742946144018	152.367739539378	132.379628955474	132.543017057763	194.495088122921	233.58933232439	51.3948099331891	53.6165126243233	212.641384018639	48.4150169226056	120.389953251782	28.7641483654773	66.5164616364611	216.73452114047	1045.15236892271	355.047689284173	215.675610710462	53.4060355824278	104.971748489401	34.532617016011	160.879075148776	48.7762198856381	38.6404605942903	217.975418415686	143.118277097079	96.5530559042194	20.313213825253	103.745461420453	85.6372516519702	169.913165607013	190.896629310945	42.6273470891642	66.7320098975222	20.3175078222405	95.4610424345834
Truepera radiovictrix	292.020301900322	205.258711974809	355.041492138298	289.709866648108	62.1071141768498	257.975919299236	144.462860302953	220.088820066699	165.909159666083	25.1894093196303	36.0229957705728	91.2165804101798	62.5224508024038	48.2802650505635	764.335603349282	857.736814468386	562.613423060765	679.232604131877	207.636648131226	1282.87668144484	10.7072520694144	20.5004312975354	22.2767164210002	46.1499868911387	768.071372233338	5.46518818944068	30.8826429026426	165.821026387881	141.363557591469	277.558447596564	335.861256373544	71.7917199632636	367.72180733558	68.1059946704661	510.324367453681	63.1042344770442	68.880821059387	124.094916424771	339.59890712115	214.766303056914	83.2443468525073	254.813414015147	243.713182120661	305.439142936416	211.924829441583	84.4105882953746	140.525608143989	25.1550096846787	122.121333564963
Psychrobacter sp. TB15	222.422129947412	320.300946591521	80.5515549361605	72.2222897026444	40.707512659956	84.0264422860368	236.821700204504	216.230433155376	51.6555191588872	40.9797853110403	36.0229957705728	311.733431368123	1221.7119889712	41.5372112725518	4.80818492345535	7.51814504306143	14.0166665952855	30.2149734934109	19.8583573458838	8.98420508939962	1.66557254413113	1.97119531707071	2.92522538861619	1286.82018662715	773.856701794637	17.8337719865959	6.44802434231	17.5078025433806	74.5899340214069	7.34811774623877	7.68310063599609	13.132631700597	242.01225924644	10.2318865232625	38.384446873828	11.8892035971243	12.1801451873306	19.8551866279634	18.7549692295704	13.9506316515602	7.96596620598156	53.6928265246203	39.9026620600578	24.9475679661091	36.4707846015747	22.7908588397511	24.7155592213045	21.9300084430533	19.7802159999587
Sphingomonas sp. PAMC 26605	323.818068107246	195.847640595727	440.769050604493	219.128992620523	42.7992030337877	180.337452157752	202.572640065265	591.619326402813	214.346266416317	86.0951452864976	101.109999492403	268.735716696658	716.095647699582	75.791924464851	294.294077211491	313.423113350739	281.112035605448	242.928386887024	425.786544269097	829.259081081942	246.028858661655	226.293222399717	289.372296135417	58.0413945563401	336.651082090796	18.6966964375602	238.916270367697	305.682207625232	788.330739807085	601.543639135273	262.871800331581	110.022270025002	295.032612862267	69.7047269397259	516.616899728079	109.136791994115	68.2508135496975	200.710038739196	393.63108037777	313.522090274537	42.2196208917023	249.808150525564	180.789753487493	521.201892913576	522.090781368489	156.159588346443	191.369044256387	40.635015644481	230.912521564735
Arthrobacter sp. PAMC 25486	76.5742124983067	56.6286881258565	107.725573468841	75.9975457552826	27.031075600287	61.2590436939138	53.4025629659232	68.9686660398932	59.7015501805208	66.9211172969282	86.3733194044416	173.833617886066	159.607001737813	108.158582599307	39.2944767882386	42.7698918005272	34.6523146383447	71.3073374444498	67.752042709486	308.683725807485	4.99671763239339	10.6444547121818	6.97553746516169	215.460981743292	40.2218150452179	22.723677208727	47.8511280139847	23.5449758342015	45.7812469293066	43.4206957732291	79.0261779702455	25.9734271411808	133.619842781824	38.0498280083825	132.772430989799	60.6654234827623	49.1405857557822	186.466100506091	183.30749687473	78.1969616258507	18.3217222737576	118.761251889203	77.0428321313424	47.1981015575036	60.1275097485422	50.2243000357479	52.9619126170811	35.1525135337177	52.4605728694557
Massilia sp. 9096	1172.29927862874	316.893489712888	550.920875728037	280.682080435277	63.5552075125795	294.82962205627	515.846033755939	281.983776769167	204.208267329059	171.062406573609	120.349554051686	369.473219641233	337.465899051484	135.939964164715	163.312487917363	184.946368059311	261.255091262127	210.29621551414	178.433181446103	372.929267861871	123.252368265704	129.310412799839	122.85946632188	426.39190342365	263.645732864887	7.19103709136932	166.291154091153	145.093398089396	195.631084439378	499.672006744236	121.283231468224	82.2978253237413	440.838585305794	124.701117002262	279.598184059086	63.4090858513295	66.7807960270886	134.885778722578	388.27251774075	193.106111808439	29.4740749621318	195.660300047345	153.471777154068	367.808062851689	315.751567586607	96.228070656727	899.999435072932	27.7350106779791	255.422789216858
Delftia acidovorans	209.443449862953	137.109574402145	189.085878956569	118.838494874351	908.115420762022	113.018021788237	169.135169028851	137.294267594566	113.2881167846	393.255554452736	215.728622398771	199.939373222313	339.407590070192	171.813010263737	80.2469483776687	101.411423136406	388.573146169303	188.541434598884	177.849112112401	197.652511966792	253.167026707932	285.034842848425	283.746862695771	307.477826771636	137.194958167935	12.9438667644648	335.29726580012	143.282246102149	472.328474416993	696.735164484276	263.969386136723	1003.91673444564	323.894498903141	218.706574434736	180.595676275224	135.04915880836	108.151289163367	216.680514939949	535.856263702012	337.385012836417	86.0324350246009	296.448105769408	240.029859468963	112.60118514433	145.554572779258	222.421900158312	478.775690058413	101.26503898704	58.4806386085736
Austwickia chelonae	225.180099465359	130.456920496243	282.415692607502	188.926944199418	57.9237334291864	137.587156959592	124.173132732314	167.839830642537	152.874589411037	75.1922666257621	90.4668416510976	216.217079490796	203.87755696436	213.619943687409	140.763758621158	142.844755818167	122.645832708748	142.211808575654	114.185554738832	199.00861839538	5.71053443702101	5.91358595121213	7.20055480274755	159.118359710552	73.0053492259091	56.6653722799902	229.413918705345	87.7402518265971	111.438254720605	64.7970383077418	202.504581048754	32.6856611214859	171.674774006088	52.1186719778684	120.606868592629	61.8848289799033	60.2707184269636	509.328700456453	206.081388082066	100.59139664546	25.491091859141	144.925129221115	117.559381300016	60.0090148373975	67.6845191704901	92.4295941834352	57.1988656264476	51.2775197418451	55.4706057390147
Kitasatospora arboriphila	1873.47247019162	947.597531962757	2040.47764160575	1259.45824747362	293.319350115019	1373.08706760984	833.502008601871	5186.95813778814	1438.63034666807	147.000881253365	191.986193368166	361.795056307043	215.527703076609	193.390782353374	201.777967305006	208.336152637724	125.371295657831	143.823273828636	167.919933439459	454.295653577188	5.23465656726926	65.8379235901617	18.9014563572123	117.78156163628	576.053529175004	26.1753750125843	258.260343394627	229.412585051194	362.230158630904	699.073201948988	307.872818342415	1760.64815666004	292.039528383955	72.2626985705415	285.890716333484	167.363404482596	157.711879925609	152.151158399068	409.70676828883	229.451178479609	54.9651668212728	324.659590892514	348.073990585427	367.47093355485	273.36660169829	265.471300188953	222.086953574294	61.2750235908841	188.77206139091
Corynebacterium maris	36.664771238596	29.3690330967909	49.6572838662676	34.6338707437681	25.9047807836084	38.9830278052179	38.9562769356278	36.1723772936502	39.4255520060043	74.0643826263756	113.799918457037	94.5949722772235	105.627991417726	110.855804110512	19.895937614298	23.5568544682591	40.8819442362494	35.0493692523567	43.8052000276849	63.7370021436652	3.56908402313813	3.15391250731313	2.02515603827275	322.200521976171	37.7423880903757	138.067912154291	42.4212127783553	22.5387802857314	66.3269772585564	31.0624977454639	32.927574154269	19.5530294208889	74.1857367124687	55.9556294240919	69.8471082458182	96.3330342741352	67.8308085432378	35.3940283368044	64.972571973869	49.1943326660281	27.4825834106364	117.168668051608	45.4276460376043	36.0728347618064	32.199431450039	46.425823562456	33.8956240749319	69.3375266949478	50.3105493911994
Sphingomonas sp. Mn802worker	554.838573610612	276.004007169289	753.593763950947	374.571057048715	79.0015364270292	251.096561451256	330.154447029446	861.063345710181	377.037013673747	87.223029285884	101.928703941734	194.411095621696	352.99942720115	90.6266427764767	610.805284758949	694.008322419493	520.174071425039	582.544688952963	691.538091103719	1225.75069814054	84.9441997506876	44.9432532292122	164.037639100093	100.227578892412	659.803061871896	34.2293365549179	125.227420121705	726.271946885754	3664.0630164348	1421.192773193	492.267233606321	364.211652496557	376.914852518969	100.400386509513	599.258823598506	120.721144216954	100.591199047093	170.063989813426	421.763534222125	204.11976837546	46.9992006152912	319.426815426131	273.48670688855	798.32217491549	831.271036414271	107.201447135126	230.560859593027	42.8925165136189	325.943559303668
Pedobacter jeongneungensis	67.0024359360184	46.2440576385934	65.0235443460572	43.4975153890927	19.9515081811642	38.6554393362665	38.6316412944976	40.8345948114985	30.8967591230727	12.0307626601219	24.9704857046016	31.0197798701285	30.6787180955894	19.1502727295531	24.8699220178725	30.2396500620915	20.2462961931902	20.9490482887649	13.1415600083055	36.1063336611721	13.324580353049	11.8271719024243	12.8259882423941	144.395664506017	35.5384530194048	1.72584890192864	12.2173092801663	15.4954114464403	19.6524377062389	29.0584656328533	27.4396451285575	3.79387138017247	38.2687229727144	14.7083368771899	46.1452366789189	13.1086090942652	14.0701677163992	54.6017632268995	33.4910164813758	19.8245818206382	8.76256282657972	25.0263174479163	32.5360167566625	78.2139968667203	65.0559941541604	13.5056941272599	19.0662885421492	6.12750235908841	67.5107372172504
Rhodovulum sp. NI22	60.6753293948447	53.5457509499503	58.5535399335142	52.8535847369352	15.7681274335007	38.4916451017907	36.6838274477162	60.9303599746375	35.0806952543222	12.0307626601219	29.8827124005888	49.7544984055526	63.6874654136287	33.4455467389378	69.8015811301622	73.0095418626188	34.2629627884757	47.5382249629665	52.5662400332219	60.8552759829144	9.7554963299109	11.4329328390101	19.1264736947982	37.9392530270711	67.2200196646107	14.3820741827386	24.0952488581058	31.9970184413508	90.8925243913551	53.1068509841802	40.0618818876939	48.4448191622023	57.723772081748	28.1376879389719	46.984240982172	27.1317723113862	20.3702428132943	282.504774956567	61.8467437689406	46.6244794670565	11.5506509986733	49.3700989654348	50.6456864608426	68.4372472583803	67.0273879164076	107.201447135126	39.5448947540872	32.8950126645799	31.8203474781945
Anaerobutyricum hallii	58.7285273821759	101.899186656269	56.6125386097513	96.0228169910159	91.5516786700196	64.0435456800008	55.5126946332697	45.0145139654314	96.0696103983043	72.1845759607316	136.314290813645	73.7103680082261	330.864149587876	159.675513463316	5.96878128428941	8.35349449229048	5.06157404829754	115.219765588207	10.2212133397931	9.1537183929732	2.85526721851051	3.94239063414142	1.80013870068689	16.4214677281352	58.4042793807273	0.862924450964318	4.07243642672211	53.328364068918	11.3894809433885	6.34610168993348	2.74396451285575	134.536515866116	54.3031041065333	89.8487535323989	46.7744899063587	62.4945317284738	35.4904230458427	8.8485070842011	23.8902584233814	43.3203824969501	43.8128141328986	37.5394761718744	24.8624278989591	22.9247921850732	23.9852907740086	44.7376117965485	13.4170178629939	26.1225100571664	169.851854782254
Novosphingobium tardaugens	235.887510535038	174.267080364384	243.433916021931	184.495121876755	39.4203185837518	163.466646006754	121.738365423837	593.548519858474	148.690653279788	53.7624706374199	77.776922686464	160.320050417892	208.53761540926	121.105245853089	249.196618619083	272.992200008053	214.143517427973	173.232514695556	278.893106842927	331.059481879197	32.597634077995	32.7218422633738	1611.12413711476	52.6619482316061	151.245044245374	12.0809423135005	95.0235166235158	444.738432423806	492.65088159049	285.240570694905	557.024796109717	98.9324921444975	140.247386983802	55.9556294240919	222.336140362064	52.7392877513461	40.320480620129	522.925186951689	199.38318478579	109.402321899077	26.6859867900382	131.50192258996	166.977293543627	206.997388259337	205.024951273718	58.2433059238085	99.2153163026653	19.6725075739154	124.271357043219
Streptomyces sviceus	39.5849742575992	29.044513394064	39.7905271371395	37.2601358238643	33.4670459813077	33.0864353640925	20.6143632117697	32.957054867548	26.390981750958	83.8393772877247	80.6423882591232	56.51128213964	54.3673485238294	73.6341472558873	36.3100861460939	33.4139779691619	31.9268516892614	41.0923639510388	34.4600906884454	72.3821806259177	5.94847337189689	9.4617375219394	4.0503120765455	65.4027421586076	22.8658263613225	61.2676360184666	30.8826429026426	19.5201936403209	26.3521323788204	24.3823907034286	42.8058464005497	26.5570996612073	57.5099803332971	54.996390062536	47.8232452854251	74.6885866998833	71.1908485949153	44.2425354210055	62.0700172121497	40.0162855268438	32.6604614445244	63.7033535037868	35.2985087454357	25.6218265597877	26.9423814173795	43.4714529721179	26.4809563085406	55.4700213559582	21.0702300869125
Ochrobactrum rhizosphaerae	35.5291367312059	36.9952461108748	40.761027799021	52.6894431694292	27.8355718979146	28.9915795021998	31.4896571896325	51.7666910602461	30.4139972617747	168.054715908578	73.2740482151424	52.8257637392287	66.0174946360786	54.2141523752137	40.4550731490726	40.9321230122233	48.6689812336302	41.8980965775298	53.7343787006268	34.919740536157	20.4627483993253	22.0773875511919	434.733496215883	33.4091929641372	44.3541933032882	40.2698077116682	33.9369702226842	34.2106486479851	121.487796729477	40.748652956415	21.951716102846	106.228398644829	125.70954808914	54.6766436086841	44.2574769965995	50.3004767570642	134.611604570326	136.828133936183	47.7805168467627	195.308843121843	101.964367436564	75.306464320548	40.8234927229822	41.8040328080747	46.9848846668936	96.228070656727	35.3079417447208	61.9200238392092	24.0802629564715
Burkholderiales bacterium JOSHI_001	327.711672132584	232.680626855239	436.725297846653	234.722441533594	55.0275467577271	182.630571440411	188.126354034969	247.740592931178	248.622358568476	274.075811850903	222.278257993421	518.429588324523	650.466491267245	177.477175437267	215.373524674776	260.127818489925	320.436572442221	310.207061199019	315.10540553248	338.348553932861	1199.68810964416	1242.64152788137	1188.09154245335	85.78801244181	219.842523329341	16.1079230846673	1456.23539225538	313.530532903299	1228.05403348418	687.717019977528	311.714368660413	1105.47575293025	292.894695377758	153.158551395086	265.125359827971	136.573415679787	94.921131459887	224.665753040325	380.01140034201	1175.52427758673	67.7107127508433	339.902893338063	211.791052472614	259.926687863109	157.711500979783	464.680288566037	240.094003864101	115.455044450192	123.841352347568
Propionibacteriaceae bacterium P6A17	364.538676872235	227.812831314334	543.480370653613	327.954851877008	85.9202045866265	203.26864498435	212.311709299172	307.063291692764	258.116675174003	187.604705231276	289.002670613914	548.220862061181	505.616341271613	217.126331651975	125.344406970078	115.6123637733	92.6657402688319	149.866268527318	120.026248075857	277.323764646373	6.66229017652452	14.5868453463232	6.07546811481825	364.103577558309	86.2289596517342	35.6675439731918	106.562086499228	75.8671443546493	121.264473573724	84.5033540817458	334.21487766583	32.6856611214859	252.060471423633	120.224666648335	157.523057935764	173.155580594015	121.171444363617	282.073140464655	398.543096128372	146.84875422695	43.4145158225995	244.575375059182	163.600914446237	88.3278757718997	94.9554662149108	110.999923608418	87.9167749443547	101.587539111203	69.6607606955068
Acidipropionibacterium thoenii	163.206902062069	71.8811141540242	220.465400357403	131.64153713982	56.4756400934567	82.7160884102312	81.9704993853836	113.018583277494	92.8511979896509	127.450891930667	155.963197597594	154.484646283907	167.762104016388	139.176629978161	56.0402242802727	61.3146495734121	267.874072709901	127.305754985571	478.64481896917	131.203296965949	7.13816804627627	16.9522797268081	6.75052012757583	159.118359710552	66.3935440129966	66.7328242079073	77.0369224054932	66.2076670893359	66.3269772585564	73.1471721102859	183.845622361335	70.6243749232106	111.385500942929	120.544413102186	78.0274002025356	188.703000682562	174.722082687226	164.884375910479	131.061511163784	77.4627178547159	77.6681705083203	149.702880733899	61.0817673073193	42.141162104914	42.7135315153578	66.6843647533459	37.0733388319568	107.392541346128	23.6502582608202
Xenophilus azovorans	693.710450514321	418.630416517793	659.61694985876	376.540755858787	70.7956741912278	349.700690605631	512.437359524071	410.596673813257	350.806952543222	161.28741191226	199.763885636813	381.45115444257	380.183101463064	121.105245853089	192.493196418333	235.735614572437	212.975461878366	207.476151321422	218.441930804722	737.72189715221	372.850310950497	389.508194653172	373.078745717358	180.919273763421	237.74949578098	11.7933008298457	523.986820238244	220.558064224657	515.206520321514	1050.11282700794	949.96051435066	352.246365836013	394.445775891944	132.375031894709	569.054668681396	119.806590094098	119.491424337778	465.51779952736	702.864799222473	635.487983917124	55.3634651315719	318.516767518934	183.245301921958	287.234160907094	389.67883367088	254.497923710554	175.127391053815	58.0500223492586	120.831319478009
Reyranella massiliensis	241.565683071989	234.303225368873	281.768692166248	164.96227534354	36.041434133716	191.311665867624	129.042667349267	239.863052987227	168.162048352141	43.611514642942	64.2682992724992	174.140744419434	132.81166567964	75.2524801626101	293.796678771134	371.229295237389	244.512961717758	201.836022935985	188.362360119045	389.541571612082	44.7325197566646	59.5300985755354	154.361893583901	37.6561242731377	249.320154903576	43.1462225482159	85.1817952589374	130.201703972037	188.484743455292	241.819874921676	367.142451820099	78.2121176835555	172.957524496793	62.030812047279	217.092363466732	83.2244251798699	58.5906984011249	134.238326984709	238.679310790605	157.128167022836	36.6434445475152	180.416997601796	149.788454502371	262.623722237824	181.696791753791	95.3839647737733	104.864586981821	34.1850131612301	207.692267999567
Falsirhodobacter sp. alg1	70.247105957133	69.4472163835719	76.8313023989482	77.1465367278247	23.8130904097766	54.2158916114585	50.4808421957511	80.7045928951663	50.0463129545605	38.3480559791387	46.6661536118784	85.0740497428276	71.4542294884615	46.1224878415997	101.137682872682	99.2395145684109	45.9435182845469	53.1783533484032	48.7697893641558	80.0102792867287	6.18641230677277	3.94239063414142	14.626126943081	44.1680856136051	71.352397922681	14.9573571500482	27.1495761781474	43.4676476939105	82.1829213169992	64.4630329556401	35.6715386671247	53.4060355824278	84.8753241350146	40.2880531853462	62.9253227439804	36.8870162885138	27.300325419879	259.843964131174	86.6300959651586	61.6764767753188	23.4996003076456	66.4334972253777	68.7553561650227	72.482798820452	83.7842348955096	109.31171184251	53.6680714519755	68.0475261982976	39.5604319999174
Lactococcus garvieae	50.9413193315006	82.1034847899238	51.5982851900305	48.0934792792609	128.236709841838	120.716350808595	50.318524375186	34.0824177166838	46.3451386846091	46.2432439748437	71.2272870918144	48.2188657387146	39.2221585779055	67.1608156289961	57.3666201212259	56.8037625475752	53.3412034320587	49.5525565291939	62.2033840393125	55.0918236614128	2.85526721851051	4.7308687609697	2.25017337585861	1754.54888812507	42.1502582323173	13.2315082481195	21.0409215380642	23.9474540535896	17.8658524602172	54.1088670404855	34.0251599594113	100.97534596459	82.7374066505054	47.6422216239411	107.18279974058	60.3605721084771	47.0405607234838	7.55360360846435	62.5165640985681	34.5094572433332	51.3804820285811	63.0208175733891	33.7637909738951	67.088730071023	50.5991065643469	42.6273470891642	37.7794976668512	42.8925165136189	116.961277217147
Arthrospira platensis	11.5185785749572	8.11299256817429	8.41100573630591	8.53536151031252	2.25258963335725	8.18971172378527	4.54489897582325	7.8775399439505	4.50577737211477	4.13557466441691	4.093522246656	3.6855184004113	7.76676407483277	5.12472087128886	24.3725235775151	30.2396500620915	15.5740739947617	10.8773904576279	10.8052826734956	8.98420508939962	1.18969467437938	0.788478126828284	1.1250866879293	5.09631757080059	31.1305828774631	2.01349038558341	3.05432732004158	8.0495643877612	2.00990840177444	11.3561819714599	12.0734438565653	2.04285382009287	10.9033791709968	2.55797163081563	5.03402581951843	4.26791923999333	2.7300325419879	12.7332175114113	7.36802362590267	4.40546262680849	1.99149155149539	6.37033535037868	11.6638550637092	30.6787660123774	14.4568875898134	2.11026470738436	8.47390601873298	8.38500322822624	10.7501173912819
Roseivivax isoporae	64.5689334201823	68.9604368294815	69.0672971038966	65.00006073238	18.342515585909	49.7934472806144	46.0982610404929	77.1677382264539	47.7934242685031	31.9567133159489	33.9762346472448	60.5039270734189	79.6093317670359	41.8069334236723	83.0655395396942	96.9005361105695	52.5624997323206	65.6672090590131	47.0175813630484	91.0286440190113	6.90022911140039	6.70206407804041	29.9273058989195	42.7524418439383	87.3309271872196	19.8472623721793	28.1676852848279	46.888712558709	103.845267425013	66.4670650682506	41.7082605954074	52.8223630624013	72.4754027248614	25.8994627620082	60.1985587584079	31.3996915513795	23.1002753552822	316.603899817634	75.0198769182817	46.2573575814891	21.1098104458511	64.1583774573853	70.5970174908715	101.813047645472	104.155303772065	81.8782706465134	49.0780390251618	37.4100144028555	40.42044139122
Dietzia alimentaria	736.215627790923	618.696813248971	894.154609813444	486.187322952802	201.606772185474	599.323103946606	679.949350347271	913.473101255648	814.09741876888	953.061979481534	814.201574859879	869.168089430333	850.072327990447	2248.13412958909	133.302782015797	179.265991804554	107.071758713986	261.05737098307	97.5395787283117	159.17299205559	8.56580165553152	19.7119531707071	17.3263349941113	629.678348747806	104.686915871115	220.045734995901	1851.26172564742	278.716166926232	768.454978945093	211.759393232517	121.832024370795	51.363181762335	160.343811338189	112.231005302036	210.380329040708	233.211301328207	153.931834867472	138.986306395744	310.350086060749	182.092455241418	60.5413431654599	406.108878586641	234.811819045725	113.949702331687	131.754816443527	191.6120354305	182.542058820206	122.872547305931	115.671263130193
Veillonella sp. oral taxon 158	39.4227407565435	16.2259851363486	32.8352723936558	14.4444579405289	203.054865521203	468.615304834993	81.3212281031231	13.5043541896294	18.1840301088918	17.2942213239253	39.7071657925632	15.3563266683804	12.0384843159908	28.8602701698899	304.739444458998	163.895561938739	15.9634258446307	34.6465029391112	28.3273626845696	16.7818170537842	0	1.97119531707071	0.450034675171722	15.8552102202685	9.36672405162608	9.4921689606075	3.73306672449526	2.0123910969403	3.79649364779616	2.00403211261057	0	6.1285614602786	9.83442042874225	53.3976577932762	23.9116226427125	43.8985978970742	46.2005507105645	3.66889318125411	5.58183608022929	4.40546262680849	12.3472476192714	15.0157904687498	23.0207665731103	5.7311980462683	30.8851689418741	59.931517689716	20.478606211938	46.1175177552443	15.9101737390972
Arthrobacter sp. 35W	120.863958286522	77.3979491003827	154.956605680405	96.1869585585219	24.9393852264553	81.4057345344255	73.0430192543022	95.3343099339316	79.8166277346046	80.8316866226942	90.8761938757632	162.777062684833	172.422162461288	113.013581319475	51.3978388369365	58.6415313358791	52.5624997323206	61.2356796133128	86.7342960548161	520.914381881604	13.5625192879249	11.038693775596	15.0761616182527	244.340114644495	56.2003443097565	13.8067912154291	50.2267159295726	34.4118877576791	51.3643258231245	41.0826583085167	93.8435863396666	26.8489359212206	172.102357502989	45.0842499931255	212.897341950467	76.5176949455947	54.3906483365282	269.987374691112	265.695397418914	103.161249844432	31.0672682033281	187.469868882573	109.578848888005	57.6491097595223	83.1271036414271	62.4638353385772	56.8457862090004	43.2150166377814	62.3506808694351
Peptostreptococcus sp. MV1	2.10903551372455	5.679094797722	3.72025253721223	1.6414156750601	12.8719407620414	6.71556361350392	3.24635641130232	2.41149181957668	1.12644434302869	1.12788399938643	2.8654655726592	0.921379600102826	0.776676407483277	0.809166453361399	4.6423854433362	3.508467686762	2.72546294908329	0.805732626490958	1.16813866740493	1.5256197321622	0	0	0.450034675171722	2.26503003146693	4.40787014194168	1.72584890192864	0.339369702226842	0.80495643877612	0.44664631150543	1.33602140840705	1.0975858051423	0	2.56550098141102	1.59873226925977	2.30726183394595	2.4388109942819	1.26001501937903	1.07908622978062	2.00946098888255	1.83560942783687	7.96596620598156	1.82009581439391	1.22777421723255	2.02277578103587	1.31426250816486	6.75284706362997	2.11847650468325	3.54750136578803	2.15002347825638
Anaerococcus senegalensis	13.3031470865702	5.03005539226806	3.39675231658508	16.906581453119	103.297324615382	9.50006559959091	13.3100612863395	3.37608854740736	5.31038047427813	9.77499466134907	4.093522246656	4.91402453388174	1.94169101870819	5.12472087128886	0.828997400595751	0.668279559383238	0.389351849869042	3.22293050596383	2.33627733480986	0.847566517867889	0.237938934875876	0.394239063414142	0	0.849386261800099	14.3255779613105	4.60226373847636	2.71495761781474	1.60991287755224	1.33993893451629	0.668010704203524	1.0975858051423	1.16734504005307	2.99308447831286	3.83695744622344	2.51701290975921	2.74366236856714	1.26001501937903	0	3.34910164813758	1.10136565670212	1.19489493089723	1.82009581439391	2.76249198877323	6.06832734310761	7.55700942194792	14.3498000102137	11.2985413583106	23.8650091880285	8.60009391302553
Blautia obeum	31.3110657037568	27.7464345831561	53.2157862931663	20.8459790732633	26.8701763407615	48.6468876392845	30.1911146251116	35.5293128084298	53.4256459836466	18.0461439901829	30.2920646252544	19.3489716021593	12.0384843159908	16.9924955205894	14.2587552902469	11.6948922892067	8.17638884724987	10.8773904576279	10.8052826734956	7.11955875009027	1.66557254413113	3.54815157072728	1.1250866879293	28.3128753933366	146.561682219561	4.88990522213114	9.16298196012474	271.270319867552	13.3993893451629	4.67607492942467	4.3903432205692	8.46325154038474	55.3720628487879	45.0842499931255	30.4139059929238	11.584352222839	29.1903479489476	6.25870013272761	27.0160866283098	98.3886653320562	7.56766789568249	24.3437815175185	31.30824253943	32.7015417934132	40.7421377531105	27.8554941374736	13.0639384455467	16.1250062081274	150.071638782296
Yoonia vestfoldensis	80.1433495215328	67.3378383158466	76.6695522886347	68.9394583525242	17.8598178073325	53.5607146735556	48.2083927078395	77.1677382264539	47.3106624072051	31.5807519828201	38.888461343232	78.6243925421078	78.0559789520694	43.6949884815155	86.0499301818389	83.5349449229048	31.1481479895233	66.472941685504	48.4777546973046	108.149487679943	8.08992378577977	7.49054220486869	15.5261962934244	47.5656306608055	80.1681382065644	13.5191497317743	24.0952488581058	46.2849952296269	81.7362750054938	65.1310436598436	32.3787812516978	39.397895101791	78.675363429938	25.5797163081563	65.2325845779263	28.0463264342419	25.4103028908105	242.578584454684	75.4664238047	43.6875043825175	17.1268273428604	71.8937846685594	65.6859206219413	121.703676158992	89.041284928169	88.6311177101433	51.9026743647395	38.0550146511806	62.7806855650864
Arthrobacter alpinus	85.8215220584836	59.7116253017628	120.503832183614	72.7147144051625	27.8355718979146	65.6814880247578	56.9735550183557	60.4480616107222	54.3911697062426	65.417271964413	72.4553437658112	165.541201485141	150.675223051756	108.428304750427	40.2892736689535	39.2614241137652	45.9435182845469	56.8041501676125	62.787453373015	314.61669143256	11.1831299391662	13.798367219495	9.67574551619202	193.376938936489	40.4973069290892	14.3820741827386	32.9188611160037	28.7771926862463	37.0716438549507	36.0725780269903	88.9044502165262	21.5958832409817	126.564715082944	31.3351524774914	134.030937444678	60.9702748570476	39.06046560075	181.933938341013	201.169372331464	77.4627178547159	24.2961969282438	116.258620144411	78.2706063485749	44.8381964796285	55.8561565970064	43.8935059135948	48.3718801902674	33.8625130370675	44.2904836520815
Oerskovia turbata	152.986191495558	192.926963271185	198.305635244443	140.012757082627	32.3407511646291	107.449017816063	74.8285152805185	117.680800795342	85.931611311046	86.0951452864976	87.6013760784384	191.33983028802	200.382513130686	108.698026901548	74.4439665734984	81.1959664650634	65.0217589281299	93.8678509861966	77.6812213824279	315.125231343281	40.4496189288989	50.8568391804243	44.3284155044146	113.53463032728	68.5974790839674	28.7641483654773	126.245529228385	53.1271249592239	63.8704225452765	61.1229794346225	173.418557212483	30.642807301393	187.495363391455	45.4039964469774	140.742971870703	61.8848289799033	63.2107534721814	424.29670554974	317.494836243442	107.566712471241	37.8383394784124	169.951446669031	169.432841978092	93.04768592765	137.668997730269	60.3535706311928	91.4475691188268	46.7625180035694	95.0310377389321
Hydrogenophaga intermedia	194.680201266881	150.577142065315	239.713663484718	126.71729011464	28.4791689360166	133.328506863224	135.048426710176	165.589104944266	148.046970798057	86.4711066196264	101.109999492403	165.848328018509	213.974350261643	71.746092198044	107.769662077448	134.658331215722	107.071758713986	143.017541202145	110.097069402915	181.718261430875	229.135194285468	235.754959921657	233.117961738952	73.8966047766086	93.1162567485181	15.244998633703	321.38310800882	153.545440696545	311.982448586543	470.279535759281	375.923138261238	191.15275030869	147.088722934232	59.4728404164634	138.01620788513	70.1158160856047	58.8007009043548	236.319884321956	201.392645774673	280.481120573474	37.4400411681134	152.205512478691	99.1427680415282	131.143296470492	106.126697534312	135.478994214076	91.0944897013796	34.5075132853926	61.9206761737838
Granulicatella elegans	42.3429437755467	33.9123089349685	48.6867832043861	19.8611296682272	93.4824697843258	43.7330606050133	67.8488489962185	18.4881039500879	19.1495538314878	11.6548013269931	13.5086234139648	35.0124248039074	9.70845509354096	16.7227733694689	36.3100861460939	32.4115586300871	21.4143517427973	18.9347167225375	28.3273626845696	2.71221285717724	0.951755739503502	1.97119531707071	0.450034675171722	11.8914076652014	12.1216428903396	9.4921689606075	0.678739404453684	1.40867376785821	5.13643258231245	18.0362890134952	1.0975858051423	2.04285382009287	13.6826719008588	64.2690372242427	23.9116226427125	21.0347448256814	40.9504881298185	1.72653796764899	12.7265862629228	5.13970639794324	6.77107127508433	16.3808623295452	45.4276460376043	4.04555156207174	8.87127193011278	81.0341647635596	245.743274543256	77.4000297990115	24.0802629564715
Leucobacter salsicius	48.5078168156646	37.6442855163287	68.0967964420152	42.3485244165506	19.4688104025876	31.7760814882868	32.138928471893	49.5159653619746	36.6899014586489	51.506702638647	57.7186636778496	91.830833476915	97.4728891391513	63.9241498155505	35.1494897852598	39.428494003611	42.4393516357255	49.9554228424394	49.3538586978583	97.9786894655279	8.32786272065565	10.6444547121818	8.32564149067686	134.486158118349	39.3953393936038	27.901223914513	28.1676852848279	24.7524104923657	46.227893240812	43.0866904211273	60.9160121853976	33.5611699015257	63.7099410383737	25.8994627620082	51.5987646500639	46.3374088913562	30.8703679747863	246.247477635938	87.076642851577	44.7888700392196	17.1268273428604	69.618664900567	46.0415331462205	33.3758003870919	35.8136533474923	43.049400030641	29.3055916481182	29.3475112987919	35.2603850434047
Nesterenkonia sp. F	68.3003039444642	48.3534357063188	80.8750551567876	68.9394583525242	40.385714140905	53.7245089080313	49.019981810665	64.3064485220449	46.9888211663398	67.6730399631859	124.033724073677	169.226719885552	184.072308573537	152.932459685304	48.0818492345535	63.3194882515618	74.3662033249869	89.4363215404963	80.309533384089	153.579053037661	5.71053443702101	6.70206407804041	4.72536408930308	208.099634141024	45.4561608387736	22.723677208727	41.7424733739016	82.1055567551642	93.5724022603876	72.8131667581841	77.3797992625321	30.642807301393	138.109469499293	73.8614308398013	126.060396563774	84.1389793027256	66.9907985303185	117.188764554176	128.605503288483	80.0325710536875	32.2621631342253	124.449051309184	87.1719694235109	33.3758003870919	38.7707439908632	97.4942294811577	39.8979741715345	72.2400278124107	31.8203474781945
Dactylosporangium aurantiacum	207.172180848173	176.051938729382	253.785923082	266.401764062254	47.6261808195532	166.087353758365	97.2283745185045	148.387129964619	163.173509118728	90.2307199509145	77.776922686464	220.209724424575	219.799423317767	113.553025621716	231.621873726453	212.847039663561	155.740739947617	136.974546503463	104.25637606589	523.626594738782	34.2632066221261	39.8181454048283	42.7532941413136	73.3303472687418	179.069724516381	18.1214134702507	95.3628863257427	61.1766893469851	83.9695065630209	109.219750137276	242.566462936448	40.8570764018574	472.693555824981	89.529007078547	350.494047683971	108.527089245545	104.37124410523	218.407052907598	916.760757816859	254.782588583758	38.6349360990106	249.353126571966	211.791052472614	154.742347249244	162.968551012442	86.520853002759	106.276904651609	37.087514278693	146.201596521434
Mycolicibacterium rhodesiae	205.063145334448	162.259851363486	245.051417125066	165.618841613564	63.5552075125795	171.164975027112	111.6746605488	196.456200234847	130.667543791328	387.240173122675	167.834412112896	216.831332557532	208.149277205518	195.818281713459	159.333300394503	202.488706493121	252.299998715139	240.511189007551	605.971933716308	336.822934200699	12.8487024832973	31.1448860097172	19.5765083699699	57.4751370484733	324.804931084328	27.0382994635486	228.395809598665	95.1860988852762	170.395567839322	371.413951537159	317.751090588696	105.352889864789	171.460982257637	74.8206702013571	182.693187033356	103.649467256981	85.8910238210039	148.482265217814	244.930967200461	189.802014838332	35.846847926917	194.29522818655	160.838422457464	164.519096857584	124.52637264862	86.9429059442358	89.3290926141435	39.3450151478308	124.271357043219
Corynebacterium propinquum	19.6302536277439	9.0865516763552	10.675507280696	24.7853766934075	62.2680134363754	15.7242465096677	21.5882701351604	10.4497978848323	6.75866605817216	65.0413106312842	320.113439688499	139.742572682262	49.7072900789297	468.237654345129	17.7405443727491	17.3752685439642	36.5990738876899	129.320086551799	76.8051173818742	14.9171707144748	1.42763360925525	11.038693775596	2.92522538861619	74.179733530542	25.3452533161647	116.782442363838	352.944490315916	90.1551211429255	38.411582789467	79.4932738002194	526.292393565732	124.614083025665	35.2756384944015	95.2844432478822	81.3834174155479	104.868872754122	89.8810713823709	16.1862934467093	59.6140093368488	51.029942093865	419.408120744929	70.9837367613625	13.8124599438662	12.8109132798938	8.21414067603035	112.688135374325	44.8410860157954	207.690079960681	367.22401008619
Corynebacterium urealyticum	45.2631467945499	30.3425922049718	27.6592688636214	28.0682080435277	134.029083184756	46.3537683566246	133.425248504525	30.8670952905815	31.5404416048034	258.661397192622	524.380199796634	312.654810968226	297.078725862354	440.456272779721	15.9167500914384	29.2372307230167	123.813888258355	82.5875942153232	219.610069472127	46.2771318755867	0.951755739503502	17.7407578536364	1.1250866879293	106.456411478946	39.3953393936038	806.546720167983	34.9550793293647	43.2664085842165	174.862030954376	74.4831935186929	32.3787812516978	37.6468775417114	460.93500966018	294.806230451501	114.733838469858	277.719601973852	173.462067667847	39.2787387640146	123.91676098109	134.366610117659	107.142245470452	429.997636150561	50.3387429065345	29.3302488250201	44.0277940235227	175.151970712902	72.3812805766776	305.730117706095	29.6703239999381
Aquamicrobium defluvii	58.7285273821759	56.1419085717661	63.5677933532351	53.5101510069593	15.6072281739752	44.2244433084404	41.7156798852348	85.3668104130146	36.8508220790815	30.8288293165625	33.5668824225792	51.9043841391259	93.5895071017349	37.2216568546243	85.055133301124	89.5494609573539	73.9768514751179	59.6242143603309	75.0529093807668	79.8407659831551	39.2599242545195	54.0107516877374	65.2550278998997	52.6619482316061	65.8425602452539	18.4090549539055	49.2086068228921	77.8795354515896	140.023618656952	83.1673326733388	59.2696334776842	43.1917664819635	59.4341060693553	23.0217446773407	58.730301227715	31.3996915513795	23.3102778585121	145.89245826634	77.2526113503734	69.7531582578011	20.7115121355521	75.0789523437488	43.2790411574473	63.0431785089513	58.1561159862949	61.6197294556235	40.2510535889817	32.5725125404173	46.8705118259891
Knoellia sinensis	254.868830158559	232.680626855239	302.310956176072	265.088631522206	76.5880475341464	205.889352735962	140.24259696826	229.091722859785	164.943635943487	166.174909242934	205.494816782131	398.957366844524	420.181936448453	320.160193379993	104.619471955184	125.302417384357	176.376387990676	183.304172526693	135.796120085823	393.609890897848	7.61404591602802	12.2214109658384	4.72536408930308	80.9748236249427	98.6260944259452	22.723677208727	309.50516843088	136.641355482246	102.505328490496	83.1673326733388	403.911576292366	29.1836260013267	349.549508717252	130.776299625449	229.677428015528	104.868872754122	142.381697189831	1641.72178998824	435.383214257885	181.358211470283	58.1515533036654	411.341654053023	200.434140963213	98.1046253802397	96.2697287230757	100.870653012973	97.0968397979821	35.1525135337177	113.951244347588
Sphingomonas melonis	636.117557639535	266.592935790207	734.830751154572	418.39685557282	68.7039838173961	291.226148897804	396.055482178883	840.646048304432	421.290184292731	80.8316866226942	107.250282862387	238.94444296	366.591264332107	104.921916785861	539.843107267953	610.974587166125	510.829627028182	489.482570593257	873.767723218888	1277.11322912333	71.6196193976385	88.3095502047678	133.435281188416	108.721441510413	630.876414065403	42.8585810645611	124.209311015024	614.986719224956	2547.67056082697	1252.85407573371	458.24207364691	253.897546211542	386.107897702359	115.108723386703	681.481245317307	137.183118428357	112.981346737653	160.783848237313	480.484449786138	224.678593967233	42.6179192020014	300.770833328593	273.179763334242	864.062387799156	938.383430829707	110.999923608418	251.039465804965	49.0200188727073	350.023822260139
Actinoplanes friuliensis	168.236140594797	156.905276268491	218.200898813013	188.598661064406	35.0760385765629	141.682012821485	101.610955673763	121.539187706665	577.222265491989	86.4711066196264	60.1747770258432	203.010638555989	241.546362727299	90.3569206253562	159.333300394503	178.764782135016	176.765739840545	107.968171949788	68.0440773763372	588.211163400315	11.8969467437938	20.8946703609495	17.776369669283	37.6561242731377	188.436448568007	14.0944326990839	59.3896978896974	51.9196903010597	57.6173741842005	71.4771453497771	178.906486238195	48.4448191622023	577.23772081748	76.7391489244689	442.574769965995	95.1136287769942	91.7710939114394	193.156435130731	844.643435660297	419.620315203508	41.4230242711041	334.67011787168	294.051925027195	187.443889042657	220.467535744655	62.0417823971003	116.516207757578	22.8975088155409	159.531742086624
Wenxinia marina	102.369339166168	99.1407691830898	111.607576116367	90.2778621283055	25.1002844859808	75.5091420933001	58.5967332240069	94.0481809634907	67.1038987204236	28.1970999846608	39.7071657925632	65.7250781406683	81.9393609894857	33.7152688900583	135.789774217584	154.873787887065	66.1898144777371	94.6735836126876	71.548493378552	166.801090716401	10.7072520694144	11.4329328390101	41.4031901157984	44.4512143675385	134.440039329221	21.2854697904532	30.8826429026426	61.7804066760672	122.381089352488	84.8373594338476	68.5991128213937	51.363181762335	110.744125697576	30.6956595697875	96.4854948741032	35.9724621656581	30.8703679747863	291.569099286724	106.724705853984	67.9175488299642	19.9149155149539	85.5445032765137	103.439977801842	212.391457008766	150.483057184876	105.091182427741	61.7888980532613	36.7650141545304	67.5107372172504
Deinococcus aquatilis	324.953702614636	205.907751380263	411.815780858363	240.959821098823	43.9254978504663	195.406521729516	211.175484555216	235.8438999546	193.909347621368	82.7114932883383	87.6013760784384	154.17751975054	248.536450394649	135.939964164715	426.436262866454	579.398377985267	493.698145633945	367.414077679877	459.66256562384	1640.21072537794	8.56580165553152	37.8469500877576	13.0510055799799	187.148106349955	743.552594568788	6.61575412405977	98.7565833480111	275.496341171127	186.921481365023	222.113559147672	99.3315153653781	50.4876729822952	479.107308278508	98.4819077864017	776.708233736531	100.905804888414	102.481221576161	470.265778938395	948.688860195771	655.67968762333	62.5328347169553	418.622037310599	340.093458173416	719.433919455091	328.565627041214	1483.09403634973	212.200729885772	34.5075132853926	227.042479303874
Casaltella massiliensis	25.1461926636388	8.43751227090126	7.76400529505161	20.1894128032392	104.10182091301	21.4570447163174	21.9129057762907	7.23447545873005	29.287552918746	24.0615253202439	20.0582590086144	33.4767921370693	9.32011688979933	29.9391587743718	5.47138284393195	2.50604834768714	5.06157404829754	8.46019257815506	7.59290133813205	3.55977937504513	0.951755739503502	0.788478126828284	0.450034675171722	5.09631757080059	19.8354156387376	6.328112640405	2.71495761781474	1.20743465816418	3.12652418053801	2.33803746471233	5.4879290257115	2.33469008010614	28.2205107955212	33.2536312006032	17.6190903683145	15.8522714628324	20.790247819754	1.72653796764899	7.36802362590267	6.60819394021273	6.37277296478525	18.4284701207383	9.51525018355225	8.7653617178221	9.85696881123642	64.1520471044847	48.7249596077146	112.230043208567	10.3201126956306
Psychrobacter sp. TB67	349.450961274052	437.128039573231	113.54857744013	99.9622146111601	63.072509734003	115.966318008799	307.916905612025	349.505547717314	70.4832317495097	54.8903546368063	63.449594823168	98.89474374437	94.3661835092182	53.6747080729728	4.47658596321705	8.18642460244467	15.5740739947617	31.8264387463928	22.4866693475449	5.25491241078091	6.18641230677277	4.33662969755556	4.50034675171722	1803.24703380161	1087.09097375637	11.5056593461909	8.48424255567105	8.85452082653732	28.5853639363475	8.01612845044229	4.3903432205692	13.132631700597	410.480157025763	14.068843969486	27.4773909315381	9.45039260284237	11.3401351744113	17.2653796764899	10.4938518308311	17.2547286216666	4.38128141328986	60.063161874999	35.912395854052	23.9361800755911	31.8708658229978	35.0303941425805	18.713209124702	10.3200039732015	22.7902488695177
Haloferula sp. BvORR071	88.9039585785425	81.1299256817429	117.430580087656	84.0404825630771	18.342515585909	66.9918419005635	47.7214392461441	88.9036650817271	59.0578676987901	43.2355533098132	36.4323479952384	93.0593396103854	127.763269030999	45.8527656904793	80.7443468180261	100.409003797332	93.0550921187009	93.8678509861966	82.3537760520476	137.136262591024	17.131603311063	19.317714107293	19.8015257075558	32.2766779484038	77.4132193678508	1.43820741827386	26.1314670714668	48.6998645459553	79.2797202922139	108.217734080971	108.660994709088	22.1795557610083	97.2752455451679	39.3288138237903	104.665786830821	54.5683959970576	45.7805457041048	87.8376191041426	127.712409515646	80.0325710536875	78.8630654392175	123.311491425187	65.9928641762494	91.6991687402928	69.6559129327374	37.5627117914417	45.900324268137	20.9625080705656	92.4510095650244
Arthrobacter sp. UNC362MFTsu5.1	72.0316744687461	56.6286881258565	87.9920600105849	61.2248046797417	17.8598178073325	55.8538339562155	50.6431600163162	60.4480616107222	50.3681541954259	53.3865093042911	56.4906070038528	132.678662414807	121.549857771133	65.0030384200324	32.3308986232343	36.2541660965407	29.5907405900472	28.603508240429	36.7963680232553	275.459118307064	6.42435124164864	5.51934688779799	6.30048545240411	66.8183859282744	47.6600959097444	24.4495261106557	19.6834427291568	20.325150079097	27.0221018460785	29.3924709849551	54.879290257115	16.9265030807695	146.66113943733	33.5733776544551	111.168070181032	48.7762198856381	47.8805707364032	108.771891961887	177.502387351292	92.1475932774109	25.0927935488419	131.729434566759	96.380276052755	43.1525499954319	56.1847222240476	44.7376117965485	47.665721355373	14.5125055873147	59.7706526955274
Sphingomonas sp. 37zxx	472.099488072187	262.04965995203	538.951367564833	313.838677071491	49.8787704529105	244.380997837752	269.122946496962	2334.16331522892	275.013340319434	71.8086146276028	93.7416594484224	187.654311887609	267.953360581731	81.1863674872604	456.114369807782	478.655234408244	367.158794426506	360.968216667949	439.512173611105	942.493967869092	40.4496189288989	37.4527110243435	205.215811878305	99.6613213845449	506.07859067168	24.1618846270009	122.851832206117	483.778819704448	1531.32687899637	937.553023349646	385.252617604947	127.824281885811	318.549705191868	89.209260624695	580.590977851125	90.5408581627156	101.851214066472	253.153629506534	400.775830560463	192.004746151737	35.846847926917	239.797623546398	243.099295012044	677.292757350177	891.727111789855	87.3649588857127	244.330956873468	32.8950126645799	270.042948869002
Moraxella catarrhalis	77.2231465025296	17.1995442445295	39.9522772474531	19.5328465332152	20.5951052192663	18.344954261279	15.2578751331209	17.6842733435623	12.0690465324503	31.9567133159489	36.4323479952384	28.25564106982	18.251895575857	80.9166453361399	13.7613568498895	8.18642460244467	14.7953702950236	28.603508240429	23.3627733480986	3.22075276789798	1.66557254413113	2.75967344389899	0.450034675171722	141.847505720616	28.1001721548782	9.20452747695273	5.42991523562947	7.64708616837314	46.227893240812	21.042337182411	8.78068644113839	58.3672520026534	19.0274656121317	39.9683067314942	32.5114167510565	17.3765283342586	7.35008761304435	18.1286486603144	11.8334924900861	9.9122909103191	139.006110294378	22.0686617495262	11.3569115094011	21.2391457008766	8.21414067603035	46.8478765039329	13.4170178629939	26.1225100571664	448.924902259933
Cellulomonas fimi	241.8901500741	157.392055822581	279.989440952799	277.727532220169	40.2248148813794	160.518349786191	102.422544776588	152.406282997246	115.058243609359	122.187433266863	160.466072068915	314.190443635064	311.447239400794	109.77691550603	123.686412168886	151.866529869841	152.625925148664	144.629006455127	102.212133397931	484.129995006138	259.353439014704	305.53527414596	238.293360503427	107.872055248613	111.84970485177	13.5191497317743	136.426620295191	66.4089061990299	125.284290377273	88.1774129548652	188.235965581904	62.4529596428391	464.141885886944	89.529007078547	207.443813979322	90.2360067884304	82.3209812660967	311.208468668731	454.808003817083	191.637624266169	37.4400411681134	232.744752265621	251.386770978364	179.352785918514	204.696385646676	100.870653012973	158.532658433796	34.8300134095552	111.371216173681
Erythrobacter litoralis	342.474920728656	292.392252157001	384.156511994741	277.070965950145	58.4064312077629	260.924215519799	179.198873903888	1070.38083564944	202.759981745165	80.8316866226942	109.706396210381	231.266279625809	311.447239400794	227.645495545674	404.882330450965	433.045154480338	228.938887722996	264.280301489034	252.609986826316	430.563791076888	12.8487024832973	32.7218422633738	4453.99318017453	51.5294332158727	247.116219832606	17.2584890192864	103.16838947696	948.842402207352	1178.25296975133	537.080606179633	1059.71909486489	228.799627850401	203.957328022176	57.2346152394997	323.436158904059	59.1411666113361	63.4207559754112	1103.90521306558	266.588491191751	134.366610117659	29.4740749621318	205.215803072913	232.35627061126	298.69655699963	303.26607375904	63.3079412215309	132.75786096015	30.9600119196046	161.251760869229
Serinicoccus marinus	298.509641942551	306.995638779715	368.143251073697	290.530574485638	116.169265377424	279.92434671898	211.500120196346	290.665147319643	245.725787400688	170.310483907351	172.746638808883	698.71286341131	844.635593138064	448.008493011094	196.803982901431	200.483867814971	153.015276998533	310.609927512264	131.999669416757	331.568021789918	8.8037405904074	12.6156500292525	8.100624153091	152.606398370084	103.033964567887	39.4068832607039	235.522573345428	206.672565655769	269.104402682022	152.974451262607	274.945244188146	36.7713687616716	288.405068660289	95.6041897017341	256.525565719627	116.148373602676	109.411304182746	874.923115106128	481.377543558974	218.437521912588	44.6094107534968	409.29404626183	314.003256057224	133.166072251528	141.283219627722	526.300018021661	159.238817268691	61.9200238392092	136.311488521455
Actinopolymorpha alba	246.108221101549	165.829568093482	311.368962353632	206.490091922561	47.3043823005022	161.664909427521	123.523861450053	177.003499556929	156.575763680988	102.261482611036	108.478339536384	271.499855496966	302.127122510995	142.143573640486	217.197318956087	222.035883605081	146.785647400629	161.952257924683	108.344861401807	641.099314115271	12.8487024832973	18.1349969170505	16.8763003189396	75.029119792342	183.202102774451	13.2315082481195	129.299856548427	73.452275038321	89.1059391453334	123.581980277652	416.533813051503	40.8570764018574	377.770019512773	105.196583317293	312.529102961769	108.222237871259	124.321481912064	308.187027225346	446.100339531925	258.820929324999	68.5073093714415	314.649063913347	213.325770244155	209.357293337213	154.425844709371	80.6121118220827	134.170178629939	36.7650141545304	144.91158243448
Moraxella macacae	21.7392891414684	12.8185282577154	18.277762465434	11.8181928604327	10.4584518691587	10.1552425374937	20.2897275706395	10.6105640061374	12.0690465324503	12.7826853263796	17.1927934359552	9.52092253439587	19.0285719833403	10.2494417425777	5.80298180417025	7.35107515321562	11.6805554960712	19.7404493490285	13.4335946751567	4.40734589291302	0.951755739503502	2.36543438048485	1.35010402551517	331.260642102038	17.3559886838954	27.3259409472034	6.10865464008316	6.64089061990299	69.9001477505998	3.67405887311938	7.13430773342495	13.132631700597	17.7447151214262	17.2663085080055	56.4230393937691	5.18247336284904	7.35008761304435	10.7908622978062	4.68874230739261	12.8492659948581	19.1183188943558	12.9681826775566	9.82219373786038	5.39406874942899	4.599918778577	12.6615882443062	6.70850893149694	19.3500074497529	3.87004226086149
Maribius sp. MOLA 401	66.1912684307397	64.5794208426673	76.9930525092618	62.2096540847778	18.020717066858	52.4141550322257	43.1765402703208	73.4701174364363	46.1842180641764	28.9490226509184	29.8827124005888	66.9535842741387	78.8326553595526	32.6363802855764	92.3503104263666	93.7262082034991	47.5009256840231	68.0844069384859	54.026413367478	80.8578458045966	6.90022911140039	9.85597658535355	33.0775486251216	60.8726820956737	80.9946138581784	14.9573571500482	28.8464246892816	53.529603178612	106.748468449798	66.8010704203524	50.4889470365458	42.608093961937	101.123497017284	32.2943918390473	66.4910910328059	35.3627594170876	23.7302828649718	313.798275620205	65.1958454170781	58.7395016907798	12.3472476192714	63.4758415269876	64.4581464047088	101.813047645472	91.6698099444987	85.6767471198052	42.3695300936649	41.2800158928061	44.2904836520815
Roseobacter sp. AzwK-3b	64.8934004222938	51.436372882225	57.7447893819464	59.5833890046816	14.4809333572966	43.0778836671105	34.7360136009348	59.9657632468069	36.5289808382162	22.5576799877286	25.3798379292672	44.8404738716709	61.7457743949205	34.5244353434197	72.2885733319495	72.842471972773	31.1481479895233	41.8980965775298	43.8052000276849	51.0235043756469	10.4693131345385	7.09630314145455	26.3270284975457	42.7524418439383	46.0071446065163	16.6832060519768	26.4708367736937	38.8391481709478	87.5426770550643	53.1068509841802	26.3420593234152	35.6040237216186	52.8065618673769	25.2599698543043	46.1452366789189	20.4250420771109	16.5901977551572	190.782445425214	60.0605562232672	43.3203824969501	12.7455459295705	43.4547875686546	48.1901380263775	67.4258593678623	61.7703378837482	61.1976765141466	33.5425446574847	36.7650141545304	27.0902958260304
Aurantimonas manganoxydans	81.1167505278673	66.3642792076657	80.3898048258469	63.6869281923319	15.6072281739752	57.1641878320211	50.9677956574464	290.182848955728	51.0118366771565	39.4759399785251	47.4848580612096	88.1453150765037	88.5411104530936	38.3005454591062	110.256654279235	149.026341742462	114.469443861498	76.544599516641	104.25637606589	150.527813573337	20.7006873342012	24.8370609950909	86.1816402953848	24.9153303461362	75.20928429688	26.7506579798939	71.6070071698637	63.7927977730075	121.264473573724	94.8575199969004	63.6599766982534	42.0244214419104	97.4890372936188	26.8587021235641	99.2122588596757	51.8247336284904	35.7004255490725	190.134993687346	110.966901274958	157.495288908403	24.2961969282438	97.3751260700741	66.6067512848657	105.184340613865	98.5696881123642	68.7946294607303	58.6111832962365	53.2125204868204	61.9206761737838
Propionibacterium sp. oral taxon 192	206.52324684395	93.4616743853678	278.210189739349	151.995091510565	42.9601022933132	91.3971828374436	97.2283745185045	137.294267594566	128.253734484838	63.9134266318978	62.2215381491712	151.720507483599	154.170266885431	69.8580371402008	72.6201722921878	68.9998645063193	52.1731478824516	80.1703963358503	67.752042709486	150.866840180484	2.37938934875876	6.30782501462627	1.35010402551517	237.828153304028	39.1198475097324	24.1618846270009	49.8873462273458	28.7771926862463	54.0442036921571	46.7607492942467	170.674592699628	27.4326084412471	112.882043182085	60.1123333241673	72.3641211555774	74.0788839513128	61.9507384528024	107.47698848615	174.823106032781	55.0682828351061	26.2876884797392	113.073452469222	71.5178481537959	41.8040328080747	39.4278752449457	43.049400030641	32.1302269876959	97.717537621252	35.690389739056
Porphyromonas sp. oral taxon 278	17.1967511119079	8.27525241953777	62.1120423604129	10.0126356178666	29.6054637526953	55.3624512527884	10.2260226956023	7.23447545873005	4.98853923341279	23.3096026539862	39.7071657925632	26.720008402982	9.70845509354096	42.3463777259132	87.0447270625538	84.203224482288	32.3162035391304	41.0923639510388	39.1326453580652	8.30615187510531	0.951755739503502	2.75967344389899	1.57512136310103	7.36134760226752	11.0196753548542	9.20452747695273	2.71495761781474	13.8854985688881	10.2728651646249	17.7022836613934	3.84155031799805	25.097918361141	19.2412573605827	49.2409538932008	32.09191459943	60.6654234827623	91.3510889049797	3.23725868934187	8.26111739873935	9.54516902475172	47.7957972358894	33.6717725662873	18.7235568127964	5.7311980462683	8.21414067603035	49.3801941527941	59.6704215485781	52.5675202384953	37.4104085216611
Acetobacteraceae bacterium AT-5844	468.854818051073	401.430872273264	495.117087669854	286.755318433	72.2437675269575	406.864878437652	340.867423186744	386.964053981405	296.415782836979	62.4095812993825	80.6423882591232	160.320050417892	163.102045571488	62.3058169088277	700.005405063052	902.010335277526	618.290737592038	530.574934544296	423.158232267436	762.979379384674	23.7938934875876	34.2987985170303	75.8308427664352	64.5533558968075	670.82273722675	31.0652802347155	118.440026077168	245.310474717023	430.567044291235	343.691507312713	282.628344824142	112.940632625134	351.47363445331	71.6232056628376	392.654013922437	121.330846965525	74.7608911498225	160.568030991357	423.32644832459	185.029430325956	66.9141161302451	264.823940994314	341.01428883634	865.748034283352	505.333934389387	135.478994214076	274.695786773927	63.8550245841845	393.454296520918
Staphylococcus arlettae	27.9041621815863	19.1466624608913	9.70500661881451	27.2475002059977	129.845702437093	29.482962205627	19.8027741089441	179.414991376505	8.52879288293154	5.26345866380335	7.3683400439808	10.7494286678663	12.4268225197324	15.9136069161075	15.5851511312001	16.706988984581	23.3611109921425	69.2930058782224	23.3627733480986	2.88172616075082	1.42763360925525	33.5103203902021	5.1753987644748	4.81318881686723	35.5384530194048	3.45169780385727	3.73306672449526	4.62849952296269	8.93292623010861	3.67405887311938	4.93913612314035	2.04285382009287	39.1238899665181	7.35416843859493	4.40477259207862	2.4388109942819	3.36004005167742	2.80562419742962	4.91201575060178	6.97531582578011	2.78808817209355	5.23277546638249	25.7832585618835	13.1480425767332	13.799756335731	50.6463529772248	28.5994328132238	18.7050072014278	12.9001408695383
Caulobacter vibrioides	115.834719753794	79.3450673167445	126.812086485843	83.0556331580411	54.705748238676	86.155767334221	66.2256707905673	141.634952869804	71.9315173334037	84.5912999539823	79.0049793604608	171.069479085758	2683.80532605846	708.829813144585	147.064138865686	158.716395353519	256.193517213829	161.146525298192	324.450514871719	182.057288038023	312.889699361776	357.574830516627	311.874029894003	47.2825019068722	131.960612374379	147.847722598553	394.686963689817	140.263659456739	529.72252544544	362.06180167831	210.18768168475	91.0529131241393	171.033398760735	63.9492907703907	135.079692823744	82.3098710570142	48.090573239633	127.763809606026	1411.53470796838	369.324616880778	49.3889904770857	149.4753687571	118.787155517249	130.806167173653	120.912150751167	192.034088371977	102.039951642243	62.2425239633717	73.9608076520196
Acinetobacter gerneri	88.579491576431	311.538914617893	48.363282983759	64.835919164874	66.1295956649878	52.5779492667014	56.3242837360952	30.2240308053611	55.8394552901367	35.716326647237	20.0582590086144	31.9411594702313	71.8425676922031	21.3080499385168	15.7509506113193	14.7021503064312	54.5092589816658	30.2149734934109	23.0707386812474	8.64517848225247	4.99671763239339	6.30782501462627	8.55065882826272	573.335726715067	24.2432857806793	12.0809423135005	9.16298196012474	12.2755856913358	36.1783512319399	17.3682783092916	21.4029232002748	22.1795557610083	24.5860510718556	26.5389556697121	20.345854353887	6.40187885998999	12.1801451873306	28.2720592202523	13.3964065925503	15.0519973082623	6.37277296478525	17.0633982599429	38.6748878428253	22.5876628882339	24.642422028091	41.3611882647335	23.3032415515157	32.5725125404173	12.470136173887
Corynebacterium timonense	19.6302536277439	11.5204494468075	23.4537659954684	22.6515363158294	30.7317585693739	16.5432176820462	14.6086038508604	12.7005235831039	14.643776459373	197.755661225754	313.973156318515	137.899813482056	153.781928681689	227.375773394553	13.5955573697703	19.2130373322681	42.8287034855946	64.8614764325221	56.3626907022879	47.8027516077489	1.66557254413113	11.038693775596	2.47519071344447	68.2340296979413	41.874766348446	274.409975406653	44.1180612894895	29.5821491250224	75.0365803329123	48.7647814068573	33.4763670568401	43.1917664819635	210.584872224155	190.249140041912	145.986748766034	292.962170688114	226.382698481766	20.0710038739196	97.570494682408	92.1475932774109	58.1515533036654	234.337336103216	38.3679442885171	11.1252667956973	13.4711907086898	121.551247145339	74.852836498808	168.667564937013	13.3301455651896
Acinetobacter indicus	120.863958286522	462.440576385934	51.4365350797169	66.3131932724281	53.5794534219974	41.6037355568292	47.2344857844488	25.4010471662077	40.8738375898983	51.8826639717758	21.6956679072768	38.6979432043187	84.2693902119356	25.6236043564443	136.121373177822	119.956180909291	43.6074071853326	105.550974070315	38.5485760243627	5.42442571435449	1.66557254413113	1.57695625365657	0.450034675171722	488.113971781123	22.0393507097084	5.17754670578591	13.9141577913005	75.0621879158732	70.570117217858	23.3803746471233	31.2811954465555	59.8264333027197	14.5378388946625	23.9809840388965	7.34128765346437	7.62128435713095	8.61010263242338	18.9919176441389	9.82403150120355	7.34243771134748	5.17787803388802	20.4760779119315	25.1693714532672	26.2960851534663	24.3138564010498	34.1862882596267	26.8340357259878	36.7650141545304	11.1801220869332
Acinetobacter sp. NIPH 899	306.134616492171	733.252268311592	79.9045544949062	391.477638501834	143.683038756287	100.242071499132	115.245652601232	53.052820030687	97.196054741333	128.578775930053	69.9992304178176	60.1968005400513	247.371435783424	60.4177618509844	29.5123074612087	37.4236553254613	44.3861108850707	127.708621298817	39.1326453580652	3.22075276789798	2.37938934875876	3.94239063414142	3.60027740137378	2372.33582920768	33.0590260645626	6.328112640405	7.46613344899053	19.1177154209329	46.227893240812	31.3965030975656	19.2077515899902	222.379230130109	24.7998428203065	64.5887836780946	24.1213737185258	6.70673023427523	15.540185239008	14.6755727250165	8.93093772836687	18.3560942783687	9.1608611368788	201.120587490527	59.8539930900867	35.0614468712884	40.7421377531105	97.9162824226345	55.0803891217644	88.0425338963755	34.4003756521021
Bifidobacterium dentium	4.54253802956057	3.4074568786332	4.85250330940726	3.61111448513222	7.07956741912278	3.76726739294122	5.51880589921394	4.66221751784825	12.5518083937483	8.64711066196264	14.7366800879616	8.90666946766065	3.88338203741639	12.9466632537824	36.8074845864513	13.6997309673564	3.50416664882137	53.9840859748942	6.13272800387588	4.40734589291302	1.18969467437938	1.57695625365657	0.225017337585861	19.8190127753356	9.64221593549743	0	1.35747880890737	4.62849952296269	3.79649364779616	5.34408563362819	2.1951716102846	2.04285382009287	7.91029469268398	47.3224751700891	7.76078980509091	14.9377173399767	7.14008510981451	3.23725868934187	6.92147673948432	73.4243771134748	5.5761763441871	15.0157904687498	7.05970174908715	2.69703437471449	3.94278752449457	18.1482764835055	6.00235009660253	7.74000297990115	5.59006104346659
Macrococcus caseolyticus	31.797766206924	17.6863237986199	24.1007664367227	38.5732683639124	182.137961782886	25.8794890471614	29.379525522286	18.0058055861726	19.3104744519205	49.626895973003	35.2042913212416	46.9903596052441	21.7469394095318	58.2599846420207	49.5740445556259	21.886155569801	6.22962959790466	13.2945883371008	6.13272800387588	2.88172616075082	1.18969467437938	9.85597658535355	0.675052012757583	77.294149823809	20.937383174223	6.04047115675023	2.3755879155879	7.24460794898508	3.57317049204344	5.67809098572996	9.87827224628069	2.91836260013267	8.76546168648766	4.7961968077793	12.5850645487961	3.96306786570809	6.09007259366532	2.80562419742962	6.25165640985681	5.87395016907798	1.59319324119631	11.1480868631627	5.8319275318546	5.39406874942899	9.5284031841952	12.2395353028293	7.41466776639136	10.9650042215266	5.59006104346659
Microbacterium gubbeenense	102.369339166168	58.0890267881279	121.474332845495	82.7273500230291	23.1694933716746	57.4917763009726	54.0518342481836	82.7945524721328	58.7360264579247	104.517250609809	91.6948983250944	188.268564954344	277.27347747153	108.428304750427	59.8536123230132	66.660886048478	121.86712900901	78.9617973961139	118.274040074749	189.685386698833	13.8004582228008	33.1160813267879	15.5261962934244	161.100260988085	61.7101819871836	16.9708475356316	63.1227646141926	54.5357987270821	99.602127465711	86.1733808422546	158.052355940491	71.2080474432371	120.150962629416	49.2409538932008	104.036533603381	81.0904655598733	52.9206308139193	824.421879552395	173.260191930317	95.0845683619499	46.6009023049922	132.639482473956	83.7955903261214	70.1228937425768	80.1700129980562	55.2889353334704	44.8410860157954	57.7275222250961	76.1108311302759
Ruania albidiflava	206.361013342894	128.347542428517	261.711678487365	171.199654908768	52.4531586053188	121.043939277546	114.758699139537	161.409185790333	128.414655105271	94.3662946153314	118.712145153024	257.986288028791	259.021581895673	156.978291952111	99.8112870317284	107.425939170856	91.8870365690938	126.902888672326	107.760792068105	332.754614914933	27.6009164456016	35.0872766438586	27.452115185475	215.744110497225	79.6171544388217	24.7371675943105	124.209311015024	60.572972017903	96.475603285173	107.215718024666	216.773196515604	40.2734038818308	190.91603136667	81.8550921861001	173.673890773386	89.6263040398599	66.360791020629	421.491081352311	292.711484047224	121.150222237233	39.4315327196087	188.37991678977	177.413374390103	127.097744908421	137.668997730269	100.870653012973	95.331442710746	69.9825269432729	165.981812521393
Microbacterium profundi	155.744161013505	104.333084426721	192.644381383468	120.479910549411	36.2023333932415	106.138663940257	96.579103236244	158.676161728146	97.196054741333	179.333555902443	181.752387751526	283.477790298303	333.194178810326	165.609400787966	69.8015811301622	79.1911277869137	100.452777266213	129.722952865044	166.167725438351	256.81265491397	22.3662598783323	50.8568391804243	25.2019418096164	177.521728716221	98.6260944259452	31.3529217183702	161.879347962204	87.337773607209	480.814754335596	190.049045345903	223.358711346458	120.820211645492	181.936777931732	69.7047269397259	149.133014903233	134.134604685505	164.851965035423	1740.7819058821	334.24034448413	149.418607425921	48.5923938564875	222.961737263254	170.660616195324	111.252667956973	135.697603968021	92.0075412419583	90.3883308664851	46.4400178794069	111.371216173681
Nesterenkonia alba	51.914720337835	42.8366007599602	57.4212891613192	55.9722745195494	28.8009674550677	40.6209701499749	40.0925016795836	51.605924938941	42.000281932927	69.5528466288299	104.794169514394	154.17751975054	156.111957904139	115.44108067956	37.6364819870471	45.610079927906	50.6157404829754	67.278674311995	75.6369787144692	93.7408568761885	8.32786272065565	12.2214109658384	8.100624153091	167.329093574619	41.5992744645746	20.7101868231436	33.9369702226842	66.4089061990299	81.2896286939883	75.1512042228965	59.2696334776842	28.3081172212869	101.337288765735	60.4320797780192	74.0421297620835	64.6284913484704	38.4304580910604	107.908622978062	89.0861038404595	54.3340390639714	18.7200205840567	115.576084214013	49.41791224361	23.5990507787518	35.1565220934099	50.2243000357479	33.8956240749319	53.8575207351455	28.3803099129842
Rudaea cellulosilytica	68.1380704434085	64.5794208426673	93.9768140921872	65.328343867392	17.2162207692304	66.0090764937092	46.7475323227534	92.9228181143549	51.9773603997526	28.1970999846608	34.3855868719104	66.6464577407711	83.8810520081939	31.2877695299741	79.0863520168346	104.919890823168	75.5342588745941	77.7531984563774	76.2210480481717	72.3821806259177	46.8739701705475	49.6741219901819	64.3549585495562	56.3426220327399	83.1985489291493	14.6697156663934	87.5573831745253	96.1922944337464	103.62194426926	110.221766193581	256.286285500727	40.5652401418441	61.3582318054136	22.0625053157848	57.8912969244619	26.2172181885305	27.0903229166492	978.94702765698	82.3879005441844	70.4874020289358	19.5166172046548	62.1107696661922	45.4276460376043	74.8427038983272	45.0134909046463	36.2965529670111	34.9548623272735	17.4150067047776	44.7204883477328
Nosocomiicoccus massiliensis	28.3908626847535	14.1166070686233	8.41100573630591	9.52021091534858	60.9808193601712	23.4225755300259	70.1212984841301	11.8966929765783	7.40234853990284	22.5576799877286	20.0582590086144	27.9485145364524	19.0285719833403	35.3336017967811	4.47658596321705	3.84260746645362	0.778703699738083	4.83439575894575	4.67255466961972	3.0512394643244	0	0.394239063414142	0.225017337585861	19.2527552674689	6.33631332904117	1.72584890192864	0.678739404453684	2.61610842602239	6.69969467258145	6.01209633783172	0.54879290257115	1.7510175600796	55.3720628487879	7.67391489244689	15.1020774585553	7.01158160856047	9.03010763888306	1.29490347573675	8.48439084194852	11.747900338156	1.59319324119631	24.3437815175185	29.4665812135811	11.1252667956973	20.3710688765553	32.4980764937192	18.713209124702	117.71254531933	15.480169043446
Cellulomonas sp. KRMCY2	400.230047104497	291.905472602911	518.732603775636	363.2452888908	65.0033008483092	276.320873560515	169.946758131676	264.621035668215	237.518835758622	171.438367906738	196.079715614822	469.903596052441	490.47115132569	172.891898868219	149.551131067473	153.871368547991	140.945369652593	156.312129539246	122.362525410666	807.052838313804	205.817178667632	267.294084994788	194.414979674184	123.444136714948	147.939141638918	17.8337719865959	143.214014339727	92.1675122398657	129.304107180822	115.899857179311	239.822498423592	58.3672520026534	414.114616749429	115.428469840555	340.21624496912	120.721144216954	121.171444363617	468.755058216702	622.263086223962	233.48951922085	56.9566583727682	327.617246590904	385.52110421102	233.967732006482	334.808373954997	109.733764783987	203.726823867039	54.8250211076331	178.881953390931
Novosphingobium lindaniclasticum	240.267815063543	135.486975888511	257.506175619212	173.497636853853	40.2248148813794	130.216416408186	127.257171323051	424.904858609412	134.851479922578	62.0336199662537	75.730161563136	148.649242149923	381.348116074289	74.4433137092487	198.130378742384	231.725937216138	285.005554104138	221.979338598259	611.812627053332	316.98987768259	19.2730537249459	24.0485828682627	625.773215826279	51.812561969806	154.275454967959	31.640563202025	65.8377222320074	297.833882347164	728.926780376862	373.083978297668	347.934700230109	258.275090111741	166.971355540167	45.0842499931255	234.082200607607	67.3721537170376	51.4506132913104	247.974015603587	267.035038078169	101.692762302163	95.1932961614797	135.824650149145	112.955227985394	201.603319509908	243.138564010498	92.851647124912	99.5683957201125	33.540012912905	112.661230260634
Rhizobiales bacterium YIM 77505	229.073703490697	178.972616053925	233.081908961862	156.75519696824	33.6279452408332	174.440859716626	119.465915935925	401.111472656255	142.575669703346	47.3711279742301	42.981983589888	110.872678545707	124.268225197324	45.8527656904793	454.953773446948	588.754291816633	366.380090726768	260.251638356579	299.627568189365	453.787113666468	54.9638939563273	62.6840110828485	120.834310283607	35.6742229956041	366.404205548902	16.1079230846673	76.6975527032663	191.780871538411	216.846784235886	365.067849847226	369.886416332955	78.7957902035821	181.722986183281	63.6295443165388	241.003986109445	57.0072069913395	65.9407860141693	165.747644894304	204.071927093183	171.813042445531	29.0757766518327	177.459341903406	163.293970891929	364.436769883296	197.796507478811	75.9695294658371	124.283954941417	29.6700114229544	182.751995651793
Rhodococcus rhodochrous	158.015430028285	111.310258035351	197.011634361935	125.89658227711	68.8648830769216	101.880013843889	93.0081111838115	147.422533236788	108.299577551187	103.013405277294	81.87044493312	163.698442284935	179.023911924895	124.611633817655	96.6610969094645	115.946503552992	91.4976847192248	118.039829780925	82.9378453857501	309.531292325353	14.7522139623043	35.8757547706869	15.0761616182527	93.7156175519442	87.0554353033482	30.2023557837511	382.469654409651	56.1457116046344	98.2621885311947	92.5194825321881	155.857184330207	39.6897313618043	186.21261290075	65.5480230396505	157.732809011577	93.8942232798533	67.8308085432378	205.026383658318	236.000029472094	129.594025605283	36.2451462372161	177.459341903406	145.184301187749	91.6991687402928	94.9554662149108	83.144429470944	69.2035658196527	37.7325145270181	80.4108780867887
Methylibium petroleiphilum	260.060302192342	192.115664014367	324.955971619973	189.419368901936	37.4895274694456	152.328638062406	155.500472101381	193.883942293965	188.116205285792	215.425843882808	192.395545592832	475.431873653058	554.158616739318	156.978291952111	200.783170424291	232.060076995829	302.915739198114	279.992087705608	322.11423753691	314.61669143256	1099.27787912655	1146.44719640832	1115.18592507553	75.5953773002088	248.493679251962	12.0809423135005	1432.14014339727	289.985557069097	1115.94580929632	610.895788994123	305.67764673213	921.618909121897	257.191473386455	150.920326218122	223.175144665317	128.0375771998	91.1410864017499	204.810566412362	348.753118292726	1091.4533657918	84.8375400937037	316.69667170454	214.553544461388	203.963224587784	155.411541590494	442.311482667763	224.558509496424	123.840047678418	119.111300695404
[truncated: 4,512 more rows]
[truncated: 72 more columns]
