# Supplementary material for: Origin Sample Prediction and Spatial Modeling of Antimicrobial Resistance in Metagenomic Sequencing Data
Source: Front Genet. 2021 Mar 4;12:642991. doi: 10.3389/fgene.2021.642991 (PMC7983949; doi:10.3389/fgene.2021.642991)
Supplement: Supplementary file 1 [file Data_Sheet_1.ZIP › NYC_meta.csv]

Zip	lat	lng	population	density
10005	40.70616	-74.00907	7570	102965.2
10006	40.70968	-74.01284	2950	32132
10010	40.73914	-73.98255	30708	78604.4
10012	40.72563	-73.99803	24846	76855.1
10013	40.72014	-74.00476	26937	48772.7
10016	40.74517	-73.97834	50112	94164.6
10020	40.75906	-73.98026	0	0
10023	40.77601	-73.98269	60762	123875.9
10024	40.79227	-73.97482	59249	69066.6
10110	40.7545	-73.98226	1	97
10165	40.75213	-73.97872	2	396.7
10199	40.75138	-73.99715	9	349.3
10279	40.71263	-74.00867	0	0
11101	40.74671	-73.93893	25317	9268.2
11104	40.7446	-73.92027	26555	68090
11109	40.74589	-73.95751	4337	86656
11201	40.69463	-73.98972	56488	39596.1
11207	40.6707	-73.8941	93465	34994.6
11208	40.66853	-73.87089	92262	26694.6
11217	40.68259	-73.97928	38567	51150.5
11233	40.6783	-73.91995	69637	51663.6
11238	40.67913	-73.96384	51959	46994.1
11354	40.76863	-73.82739	56433	25657.8
11368	40.74959	-73.8526	110385	41367.1
11373	40.73886	-73.87858	100713	65936.5
11377	40.74485	-73.90517	88939	34924.5
11418	40.70019	-73.83615	36751	22504.5
11421	40.69399	-73.85872	42745	33185.4
11435	40.70141	-73.80972	54523	35998.7
11451	40.7012	-73.79596	0	0
