# Supplementary material for: Origin Sample Prediction and Spatial Modeling of Antimicrobial Resistance in Metagenomic Sequencing Data
Source: Front Genet. 2021 Mar 4;12:642991. doi: 10.3389/fgene.2021.642991 (PMC7983949; doi:10.3389/fgene.2021.642991)
Supplement: Supplementary file 1 [file Data_Sheet_1.ZIP › proGenomes_counts.csv]

	CSD17_ARN_001	CSD17_ARN_002	CSD17_ARN_003	CSD17_ARN_004	CSD17_ARN_005	CSD17_ARN_006	CSD17_ARN_007	CSD17_ARN_008	CSD17_ARN_009	CSD17_ARN_010	CSD17_ARN_011	CSD17_ARN_012	CSD17_ARN_013	CSD17_ARN_014	CSD17_ARN_015	CSD17_ARN_016	CSD17_ARN_017	CSD17_ARN_018	CSD17_ARN_019	CSD17_ARN_020	CSD17_ARN_021	CSD17_ARN_022	CSD17_ARN_023	CSD17_ARN_024	CSD17_ARN_025	CSD17_ARN_026	CSD17_ARN_027	CSD17_ARN_028	CSD17_ARN_029	CSD17_ARN_030	CSD17_ARN_031	CSD17_ARN_032	CSD17_ARN_033	CSD17_ARN_034	CSD17_ARN_035	CSD17_ARN_036	CSD17_ARN_037	CSD17_ARN_038	CSD17_ARN_039	CSD17_ARN_040	CSD17_ARN_041	CSD17_ARN_042	CSD17_ARN_043	CSD17_ARN_044	CSD17_ARN_045	CSD17_ARN_046	CSD17_ARN_047	CSD17_ARN_048	CSD17_ARN_049
Sphingomonas elodea	72071.044905112	207304.987203361	138815.758205678	153696.514920081	78806.7526941284	177090.939083099	9410.3415655047	57094.3167387021	110715.707350711	164140.423166225	234625.966793854	191061.976683169	172154.353410062	126959.976049868	165681.684878894	122500.530027235	27065.9072145174	186620.954365228	49041.1646819088	155245.572969878	185621.108316816	112457.099958826	68191.2179730528	167315.537740644	158730.030330399	65470.1130191802	140665.809454836	163343.102685911	162872.02746224	155055.821371611	152387.723304616	156869.379568931	170639.460857277	108301.047592637	224141.457235598	105785.998308714	182044.183120307	219387.203130545	244826.149409533	118961.746145645	178688.27154911	163147.687079027	130811.684739632	99366.0451891909	229385.859248923	242159.928572824	111180.952166914	81936.4380482473	129344.372387663
Herbaspirillum sp. YR522	28939.7878303222	1325.11716076917	484.623337808178	97822.135687119	111205.379597556	1027.50875791685	91804.8379563232	35188.9714085557	89761.9624882608	13955.6558422447	19593.2762710117	955.374050329675	15973.0961710868	3672.37710342004	989.197116394055	60954.2669348809	91168.6584216627	1557.91037622437	57812.6856783392	6764.81358222755	18464.714535232	1149.25914634833	302.251538070327	672.758301203055	943.603416386343	520.310024432573	70786.2754067954	983.832382852802	9704.47897811583	6619.01193289906	66155.5603828032	7259.70295377157	21607.3138626965	11200.6167271996	8598.34756907487	958.275607693553	2361.46746717969	14279.2871834723	25461.3537429138	6104.26607754192	24292.2278618088	9674.34499618946	21397.0391049928	1520.28805830544	1401.97248197732	1498.6727121849	2522.00344413949	14487.6746955339	8332.91569356601
Desulfococcus multivorans	16210.9929870999	38165.1588997289	25419.3511189579	23100.9426585502	11875.9536478309	28527.1506274879	485.361147316506	13860.4236329605	11454.5847232818	20626.470522426	47982.2625554295	35177.7280919897	34595.939401337	28403.1403942836	16657.372870707	20501.4988307622	5050.96835708706	18471.3573156875	7486.06261021744	31493.4664257839	38091.0325895883	35192.7616632902	7366.00522539756	16213.9449716604	33240.0785136285	9813.67831928385	19285.7062072198	31054.353125248	16138.763914161	31138.1410810707	23700.5300538434	31070.4744918344	15298.7844899628	9300.26770914384	42621.1833991608	14597.959661023	26529.9572110168	46991.8240097315	41189.5963771533	16165.8635288551	39701.202401668	33050.3641272536	26435.5802487812	15637.8174751714	35250.3224416702	39569.7482973352	19986.0520778611	17967.4337368866	3822.90737418184
Novosphingobium sp. AP12	13237.7702593318	1829.28631621333	18929.1382508837	8418.67886788506	2605.58235468994	9733.7680096196	1768.41398396274	11508.7931537309	5551.8303736162	12546.4500061101	1750.64452923585	1309.0050420935	11371.9108445251	17758.9106770521	617.846737877618	7556.12273387821	3528.31127530696	1418.27893263528	2274.9294864584	3910.63599929596	1370.53946860356	1364.94643711959	3878.31812273174	21397.473279591	11760.0569802183	5663.1537769582	574.464525353073	2272.08308295824	7376.01635994411	18707.1731903691	1111.49214512471	4893.62017934489	5964.21257258449	15690.107146479	7974.89246224083	20576.8365749654	1883.95580506497	3683.2855949791	28584.7432537637	4641.39857460703	1344.57713350626	5730.81432094895	16079.5817890517	19915.0656298975	16490.9525822485	18263.8331870471	1578.44687850278	13004.0684671667	7229.34437238766
Desulfovibrio sp. X2	11292.5770848937	555.478405776975	86.4842290943855	154.017842952658	107.849539576248	331.650482065262	591.445387472687	7892.77552576069	213.072515356556	9007.72976294361	341.961431370527	336.995125215791	2976.51731021402	625.137859256385	70.6569368852897	1381.02171091429	2780.88193187725	1444.55788409727	1258.37298741456	2394.53117887569	360.816312754616	195.084325682658	39.6292339197307	198.5381016938	465.128130666221	150.641229500239	148.588583950795	312.354735207084	6469.12477571853	3533.75223381565	303.510131890452	2974.03670199989	396.322983505073	3999.9317938487	3026.01138272886	500.548768419727	478.496222242789	390.52656438213	742.058575203675	4003.38945615349	437.13830573634	4578.48122163985	262.155416044943	273.439470323853	452.123374778476	429.092334243396	275.65757499993	4147.20173236629	2008.17905720328
Bacillus azotoformans	2791.80574776867	5611.1126912873	19102.1067090725	2639.68667049255	11202.5973920418	3936.83013331134	135.180160393191	1480.10758246523	4309.87587880306	16784.8248109728	7263.27730225843	4696.06747127223	3895.22383570879	3852.49560873195	9734.59889542332	2625.84798682718	446.16423847687	21385.1831427194	1167.35628694808	3480.52673212042	4697.44266415836	3319.00890724127	933.803138949844	5936.95495025583	81741.6176832817	49454.3200796151	2293.17814601227	24881.5206176801	2166.40457605458	11238.4466094041	3180.37819402374	19401.8181669477	10107.1327377131	5943.35838114495	5716.10471406831	62217.0244156966	3568.04590413141	6245.12666386086	5870.95253237426	10481.3540657511	4724.71139827581	4246.2057223094	20776.8911290045	11175.6215880904	5027.95994552918	5298.12465856915	2820.4861686617	2468.04560223709	9385.36790722383
Xanthomonas translucens	1281.88734131526	3645.18761060071	3225.62800406086	1697.95280523418	1169.77674520093	3151.11367710961	319.025178527932	1268.09050382603	1966.72388416991	3186.74150302667	4000.82499742188	3007.76467188367	3266.55460564302	2044.62647045476	3428.06581854255	2166.41538608909	990.317819049128	1113.5215403074	3990.58208962144	2826.25891930495	2373.43202610414	4071.98289696361	844.480103765689	2763.08648037762	2631.00738259458	1786.65280448538	8613.06791746275	3793.89122572306	3461.81316027435	2110.64353106205	2531.73210833961	3525.64811311639	4463.56518526754	3345.69121100919	3784.43847256798	2980.9820255852	3282.03118692662	3689.88232748555	4393.68852728648	2700.15507965693	11517.5391947249	2930.0278661159	2528.29559441377	5445.33909591531	4365.22568216777	5624.82711863552	2827.50929159164	2108.33670399611	1538.58490282358
Achromobacter xylosoxidans	1126.92700423243	6298.21047835279	10778.5840116372	19014.7019133466	22929.7499359936	10246.8712423436	63964.6770378602	10827.9930438647	18343.2837121881	191.479876970952	4403.01124058987	7499.92395032435	2760.32856098264	50653.4045035959	195.109496171879	1151.30541054525	15372.164911198	11727.4723688592	55136.3554619415	10269.6174131537	4164.65599298618	6383.69996417016	60993.4797329493	13843.627161892	4152.58305873921	20206.9667025496	14775.7891867291	7526.27521229918	11171.9752552678	16570.7807305778	13688.5550491846	2024.39267462469	4693.46838203384	17674.3676796178	8415.54437416983	10117.4904190432	23296.1694703657	3539.14698971306	19022.9607780787	11018.8728226434	110.339737861724	8662.50981817818	7167.58693245501	14389.6415111203	6385.53013190782	6888.79073463002	391.539103343849	1571.60368416015	105.245221365782
Bradyrhizobium sp. BTAi1	815.746489927893	1083.07134941655	455.016124244334	1023.5106936929	1478.94542531951	968.905596818934	253.108757460014	995.893905049062	1984.15708997181	354.990783148394	1181.39630813654	1472.03653426418	465.666739494853	3886.26782847793	1250.54749089589	12473.2319222124	10942.8381605246	1091.55704356305	35591.9221092254	7261.28025280552	6602.77780344833	1519.46867528407	85436.225082726	11419.2693954495	3150.73751120858	38650.2354546328	54595.5797041254	6873.78827904446	14669.1561315742	25482.2159451202	46007.5599108601	1116.85407621446	10340.6225678143	48941.9520779991	26477.0498148327	782.30986523687	59171.571417038	4560.98085496292	5542.82393447297	5646.30219021883	6796.44549277245	23778.7520449327	20487.6606454008	4121.94515459064	1611.68332402785	958.054176530225	1188.31239974492	20674.7706662797	563.31251816733
Snodgrassella alvi	795.589047705737	2313.93564816132	1737.47595387819	1095.75170821103	709.931317036695	1718.59196138269	327.007245141625	617.843073414385	1218.38738326612	2670.82156485101	2697.7415695576	2020.54481987634	1843.15257530543	1498.64225122802	2665.29206807635	1138.13985182845	701.214511874084	1113.12931715125	3326.37978755775	1727.7201983439	1998.9545166528	1981.42578312997	480.583090709115	1959.92741415675	1892.86926218949	1098.48541003825	7933.69439189245	2261.02878652169	2708.53359642691	1461.92425203205	1507.07528705277	1971.98807598485	2839.53761123047	1811.05280681774	2343.72938309832	1500.56676082693	1753.00930803145	2499.17211007044	2465.7616859834	1841.27652068871	12738.5117038506	1842.31547244823	1531.24548748874	3761.34132236744	2475.72799513735	2631.89233499951	1560.88907117795	1252.54858128546	756.763258392053
Acinetobacter sp. P8-3-8	662.04599298395	194.082816476293	96.6130126820162	36.1205072590661	83.4661654111834	77.2693531513307	1.54491611877933	119.433201504179	81.0321232643872	62.392319462445	125.399608126225	575.125672089009	137.365948626666	185.395414647223	129.671537579253	115.31213496786	27.4509149841688	44.3212166448525	33.6737390465793	99.1314867902236	67.1005837750788	85.952994978993	9.75004961517183	80.6683411221358	78.8695525912288	166.900917763757	71.3693198503818	93.8197979614744	76.5420720097256	58.4154801022271	75.8086160489321	102.082946483394	271.508143450987	105.001575023625	70.6472497602942	86.7234027240504	59.5658877483307	125.997590873289	53.4545334926918	165.39038673611	54.2654448500284	68.3728756464155	138.38367863356	97.7833704556174	61.8031952251931	72.145480573963	126.065056592325	99.3187658948621	308.719316006295
Acidihalobacter prosperus	619.211428261868	523.131269697593	116.870579857278	39.877040014009	66.897975273383	252.644738955475	4.63474835633799	57.7106167474975	98.4653290662872	20.6540092013611	84.1497370320718	229.574958362803	167.59411002362	131.570939427061	207.153292231872	88.0730479675782	13.8991974603386	294.559590268002	36.8459028698078	204.332248281889	255.544738209282	162.570271402215	12.2661914513452	174.650874468313	145.60532786073	79.8637629413967	28.0797324001502	158.161472092153	91.8504864116707	154.877884744721	108.061736331569	130.860038222036	93.2524667070761	217.182744920661	54.428620437892	101.837024775545	86.6412912702992	120.390368242802	155.155210035198	77.4613203700767	24.1179754889015	183.856330244325	123.771737411383	245.564572863655	271.814052786529	232.188730056815	189.273162961735	172.907281557895	170.898192789199
Bavariicoccus seileri	538.581659373242	162.293389639658	25.7115275686011	14.737166961699	17.8186195821627	64.2464284629042	0.51497203959311	16.3564849605207	27.7639944252482	1.72116743344676	18.5624419923688	57.0372567361	42.8551148918846	28.4953104106737	50.5839434519687	29.9629957003101	9.03447834922012	39.6145387710629	6.34432764645697	46.1264877309612	40.9835900901679	34.1236609279897	0.314517729521672	39.5509827831831	50.9618647512555	20.5637233920962	9.7499070833855	47.6185077266698	14.2526616845696	19.5999308237736	24.8100925251051	33.0179263106526	27.6170766786341	41.2826705221091	9.62122078447586	22.6704330772414	17.7220823052885	31.9941526563063	38.1034879768419	22.5056538913061	13.8678359061184	35.0202533798714	27.9345935129857	49.5553732625753	70.8036605492504	50.092276905066	49.5130166560383	39.1099803523809	71.6669840728898
Intrasporangiaceae bacterium URHB0013	438.424368331902	186.832596320569	273.47715686603	98.5367438027323	58.4575765239374	187.964213002956	5.1497203959311	99.3733614582578	71.0241717855186	10.3270046006805	51.562338867691	102.66706212498	234.172592087798	59.8049724668461	116.423361913261	217.458711218917	92.429663111252	18.0422651828603	60.7591378449149	183.292095983556	89.6013783343867	320.955565520809	1.57258864760836	41.9005461168375	89.385492936726	71.7339188096378	19.8898104501064	158.444915590526	30.6168288038902	65.7174151150055	90.9703392587185	154.184628368094	83.9272200363685	247.247298453067	63.7749491999543	142.499865056946	141.776658442308	80.4801365787498	80.8671147709953	27.2161395894864	12.0589877444508	104.643852361282	99.27524771538	76.1028946532407	151.807848465766	265.583581326859	396.104133248307	266.565392401754	167.891186464462
Sphingomonas astaxanthinifaciens	367.243400484912	1893.9805883721	2425.45410063804	786.849130131496	306.667821229854	2524.71099959629	20.5988815837244	607.350234005749	513.633896867091	38.7262672525521	268.536660822935	1107.47340162594	1975.92690447939	359.885216668138	712.992726751559	751.344816424443	303.349984571891	157.281485615804	288.178882710219	1271.31074079544	603.10165417002	2914.03187471852	8.49197869708514	812.165725666552	656.841812349516	300.804232875081	108.028970483911	861.668235054024	190.035489127595	384.312369093599	717.011673975536	1179.55784452919	584.979896920158	2380.93314989468	429.931123054864	1351.2297810324	803.893344570446	734.546164593753	718.757881117118	287.863014888799	271.327224250142	1165.67414821572	982.438165702852	870.758701613824	985.250937473467	1159.36842145058	2114.66231420328	1008.11120408308	1063.47790351519
Sphingomonas sp. FUKUSWIS1	355.904839234949	2917.37704881462	3775.69886658912	1217.11661260149	918.127819523017	3802.69400902055	35.5330707319246	728.635113052629	1548.00410777983	78.3131182218275	488.810972465711	2488.72563558516	2146.19945918376	751.431889348136	1372.18983110182	744.989029457711	228.641798222571	338.488583756706	263.289597327964	2720.24892118642	905.255181109297	2019.73442134158	6.60487231995511	1900.79673692644	954.928275219955	718.773866472571	172.768353517591	1655.02658700015	255.492157604877	688.68776541573	1200.53281052036	1590.01004774877	1903.42631082482	2120.67283573356	1167.46641919054	1493.36979794527	709.375572275574	881.653299487698	1122.27107753374	368.464659057662	681.93575694869	1867.74684692647	1281.55319778036	2334.85450630902	2107.90897889421	2302.98455456624	4389.45183120907	1927.71034736867	1712.9912696583
Hymenobacter sp. IS2118	348.345798401641	3152.17264001151	2271.96407242548	1209.31458303353	436.712483443533	4747.29014642108	17.7665353659623	906.396157151873	622.107177412247	83.9069123805295	413.736207074353	2737.31301286	2742.34471812622	957.583147380912	1211.60588363525	789.933523008176	230.031717968604	543.621294422704	365.042852273063	2654.70075441085	1493.49023887406	2751.4616033163	5.03228367234675	3493.80067714415	1350.48941590827	357.234915671996	156.778505900839	1166.93688280178	276.0793355937	547.260813589285	827.830087254339	1793.26719045013	1800.48993411355	2054.26158315452	828.249663532165	1420.32062469638	427.299095583066	690.677893425828	969.034748188028	331.827548071815	141.090156610074	1020.59024135625	1177.55055731663	3249.41661821744	6712.8470541927	3173.14096218758	2185.24469964912	2259.11597035464	1075.50592881414
Hymenobacter norwichensis	326.298595971157	2252.02992221629	2518.17142732481	1504.63585038366	344.493311921813	4416.94195682466	23.9461998410796	858.869766889228	592.083322975642	85.6280798139762	360.111374651954	2142.22430091336	3313.23607007883	836.214232668783	1302.73727382253	534.794074772202	170.612648825657	963.69229465843	258.409345292228	2621.1174343962	1160.79991931858	2865.0998326331	5.97583686091177	3043.46770486038	1386.08182938534	352.930880543418	92.8191154338299	1218.52359950567	205.34390352954	599.911608155109	825.900413391275	1912.31347522156	1491.68080397973	2686.51465669421	681.732215585718	1429.31682829846	634.549002542134	547.198961410434	667.222228313907	309.845281480307	136.869510899516	982.234725749725	957.941676006849	4589.18153106635	3244.06771830104	1983.21310136724	2228.08574952173	1669.89324004574	846.973448134153
Lactococcus garvieae	318.739555137849	211.929512244228	60.7727015257844	21.6723043554397	32.8237729145103	103.315202528184	1.80240213857589	34.2560345399584	42.9373402157908	6.02408601706365	36.712385273796	94.5867840873659	63.1347674746514	39.0491290812936	99.1605875606054	37.2267522337186	8.33951847620318	90.2113259143016	15.128781310782	77.686716178461	88.7977785286972	67.2815578674515	1.25807091808669	70.0953061206908	66.7357752695013	42.0838990349875	18.3298253167647	66.8926656160361	45.3973668471476	34.9724255875175	49.3445173554867	56.9483499669972	36.5836600158529	71.3472240545147	21.1666857258469	40.6628402814013	31.9982041623264	54.7528798035757	49.8908979265124	37.1604982856449	10.8530889700057	72.9588612080653	54.5798980946029	85.3945271399736	108.605614910291	94.5137300095585	92.3540665286389	84.9098257650375	86.702015696573
Microlunatus phosphovorus	301.101793193462	2044.56208391405	3677.527579509	1806.31432701138	765.262819949726	2741.32564691378	220.408032945851	1461.59080703823	949.464041914592	100.258002998274	625.760544498298	1425.4561079297	3425.73074667002	880.188477129699	1527.95626014439	1539.46240029927	559.790177715139	297.697375517195	528.531295470223	2084.99816910213	873.512988784559	4544.56340868331	8.49197869708514	547.839850630427	1152.70884556411	677.646419688378	163.408442717541	2011.03162095668	375.320091026999	606.829230798793	1088.61172646267	2725.03912927185	1262.49493388041	3744.60745116305	692.727896482262	1736.26729520142	3164.37625162206	715.085803699712	952.03894779548	394.110636747755	161.59043577564	1770.60733457516	1159.07074930035	855.272647469269	1407.97279219336	2986.94891406875	5007.48664904331	2417.61431178271	1619.77407359147
Curvibacter lanceolatus	301.101793193462	472.379728607528	372.427581145191	233.193994864531	248.210244705916	444.949926854573	29.8683782964004	228.99078944729	435.184470758541	68.4164054795086	318.44900484686	364.087822165438	270.14027780063	917.830430388243	338.029209417124	2506.90397359261	1388.87730622434	244.355026280913	56.854936216326	231.037056968235	132.192168035934	285.222297945273	58.8148154205527	84.9758739005023	103.946025722799	73.1685971858305	65.5193756003505	112.810512352468	67.0402975533459	74.1722872350647	137.833847361695	145.702959224073	124.814840054086	332.056262895225	127.000114355081	140.70062433653	115.193534984375	81.469646454718	123.904867377932	36.6371109858471	28.3386211994593	159.258771322748	103.572877486609	177.425934627613	184.209523632372	201.629290687058	293.215382324766	235.174487118922	156.865496607095
Vibrio cyclitrophicus	282.20419111019	597.864308225821	422.292361884297	296.477123582415	200.693925820149	477.507238575639	14.4192171086071	222.509918047838	322.51430733515	873.062180615868	790.76002887491	567.996014996996	521.914077790452	450.648057235469	722.226303730887	350.930237520299	70.1909471747101	416.933214986533	118.102099264814	479.068083100509	554.885665828646	459.059815880315	114.484453545889	588.95720896938	538.739713084701	351.974428292623	296.007179051584	539.95986440063	810.290210585716	426.971042062989	377.664741771044	542.826825217335	720.195973645418	456.801723820729	736.16083602361	462.404865146908	429.760495903245	678.473938288887	618.976085264093	609.746204264455	537.830853402504	543.64774294467	419.878428649031	941.109633299087	628.8325106408	615.599428128924	356.07233254768	353.533638185338	338.789379253661
Aquimarina agarivorans	280.314430901863	137.196473716	45.189957544814	16.1819872520616	21.2573005541591	48.1848213471782	1.54491611877933	28.7010019118571	26.7954829918093	17.2116743344676	27.6374136330824	55.1360148448967	44.3856547094519	28.4953104106737	34.1240888366456	24.9691630835918	4.51723917461006	35.3000840534224	6.83235285003059	38.8433580892305	63.8861845523206	36.0551889050458	4.08873048378174	45.8164850062616	38.0191689414129	37.7798639064092	9.7499070833855	40.8158637657169	32.7283342386413	36.8939874329855	23.1560863567647	39.0762614135247	24.3891066772353	42.1801198812854	21.1666857258469	22.6704330772414	18.2143623693243	31.9941526563063	45.2307591092008	28.262914189082	17.4855322294536	42.9415011681756	48.9929793920057	79.6425641719961	62.7032417575989	59.2286041393233	37.9248638216464	45.28524040802	51.6202752413123
Cutibacterium acnes	251.968027776955	286.104841529707	1821.62277137543	5428.18983089245	4806.33817676758	632.480042367915	407.085397298354	10150.2790632363	14464.7182584098	424.267772344626	1647.93235021141	616.477683222681	3153.67729409744	2562.8189671822	1529.56209961905	58465.9763374051	7606.68329010683	911.134391734446	1804.71720281522	1544.42810236034	427.113296724005	562.074641323303	2531.86772264946	1429.31769463978	2834.45038235555	43941.3293060317	15815.1292818179	7521.17322932847	4859.62975807954	2669.43371572414	8144.87770829727	2286.11275106877	6620.56647286891	9130.20105557994	3266.81679436317	2468.55826841073	10583.0368166414	1906.78553099079	449.84045877696	4634.07115240986	528.786612594166	4362.93990024231	5589.06751748276	324.764678345806	335.117325565732	193.123054986198	5114.23811757831	4920.65305433508	2834.60462878507
Belnapia moabensis	250.708187638071	1184.57443159668	1031.57765154024	450.783930593145	207.883895125232	2127.07769910967	13.6467590492174	324.352182896363	434.861633614062	23.6660522098929	122.512117149634	798.996904778201	929.802939172139	237.460920088948	580.510970091641	294.182139603045	142.466773968471	196.111578074569	215.951152581324	897.848037500025	465.284287494259	1561.9622907793	15.7258864760836	437.410373948668	514.067699197189	149.206551124047	46.0195614335795	729.867008310563	173.671322008274	146.038700255568	262.71131307139	791.521481190233	381.976450165523	942.321827135099	380.450559020417	645.927418629338	414.992093982172	289.266720408047	611.300562506168	90.0226155652243	74.7657240155947	578.667996324541	450.821363001877	701.29702340341	1840.59515876971	1582.47488612671	1362.83700455379	730.224501579323	700.131305942847
Nocardioides sp. CF8	233.070425693684	1225.84491556003	2451.16562820664	868.336994507949	359.498465254161	1699.05757435005	76.7308338993734	990.647485344744	649.548334693016	58.0894008788281	421.573682582242	914.497349668804	1912.40950205035	448.537293501345	926.167917013428	1111.80873439484	457.978556318158	108.645814253311	387.247999035662	1410.09482230175	709.980428326732	2781.72220829018	7.23390777899846	319.149019488061	725.599883839305	564.306827969151	125.968799517341	1334.73543383862	254.964281246189	610.288042120636	849.88350283221	1184.70742936663	718.402656977975	1770.21886097522	409.864005418672	1279.62000035985	1209.0398372719	589.088212826423	631.585872652112	229.767024611241	144.104903546187	1038.10036804619	894.766518369789	604.398570327481	996.051495862336	1734.0118999087	3190.95590321575	1886.54194699774	1233.37376086281
Marmoricola sp. URHB0036	221.101944374278	1454.5057050867	1855.12567093452	615.493443694486	286.660950120057	1431.21942325808	31.1558083953832	737.276274918565	500.074736798947	50.3441474283177	402.598741878932	769.527655464549	1460.13498595921	395.416406192559	748.321195194204	1107.7228713448	452.071397397514	103.546913223372	347.961970147986	1283.04467188489	675.827436584926	2002.35066954808	2.51614183617338	307.009608930847	586.465903883496	481.095482149971	111.928933317265	1071.41642385007	202.176645377413	389.69274226091	664.910479672816	979.935702889553	511.095250221475	1372.64879486013	308.703741170468	896.381726911244	880.196754495994	531.03696676962	483.832059562057	204.121046921148	85.6188129856004	847.156605570221	794.20198172304	626.521504819702	974.450379084599	1538.68352455561	2493.91095241975	1433.17493791291	1169.72546032255
Beijerinckia mobilis	187.716180693832	76.9638754992195	38.1777227533774	15.315095077844	16.880797498891	65.5487209317469	0.257486019796555	21.9115175886221	18.0788800908593	1.29087557508507	7.83747550788904	65.592845246515	37.1155905760072	13.3681703161185	24.4890519886515	15.8894674168311	11.4668379047794	9.4133557475793	11.2245796821931	40.8664496563779	36.9655910617201	36.6990315640644	6.60487231995511	30.1527294485653	25.0764731315702	15.3032360127227	7.40992938337298	35.4304372966293	7.91814538031644	9.60780922733998	17.0913970728501	23.3245901460574	14.7051966730389	28.7183794936411	17.3181974120565	28.0681552384894	20.6757626895032	11.5442818862961	43.3118784197195	6.8040348973716	5.42654448500284	34.6033456015396	19.7690969476514	62.829133957908	102.005273672649	62.6941075730071	39.68064455413	38.0807703431077	31.5735664097347
Roseomonas aerilata	183.936660277177	780.235230604406	922.498443673445	321.905960692797	186.313987209982	1257.58042741239	8.23955263348977	287.318632042354	239.867998348365	20.6540092013611	94.0497060946685	870.293475698326	619.485991160367	199.467172874716	370.547458779104	264.673128686073	80.9628252064726	112.960268970952	104.437393564753	703.226628740443	226.213345301613	1305.71291248987	19.8146169598653	392.377076720292	371.293586044862	109.513782716047	51.8695056836108	405.607646171812	114.021293476557	138.736765242789	215.847804968414	552.520161381931	359.73932348922	512.892308769247	169.883269851602	430.738228467587	327.366242583801	263.209627007551	581.146723100034	72.2274473720985	60.2949387222538	423.578302785111	315.8757881853	1131.80932862203	1023.05289183451	986.093249766394	1122.99735649653	471.378184247117	513.696913809175
Rhodopseudomonas palustris	177.637459582754	515.323340299122	512.672276973925	150.550274255788	118.478189853328	447.554511792258	12.3593289502346	183.933302574912	225.986001135741	26.6780952184248	115.499639063628	376.44589445826	312.612757738122	183.636444868786	262.153294239171	443.089148537919	383.617849905346	83.9357554159154	2894.72149499689	954.089983066724	554.885665828646	554.348529415079	5736.17435101625	851.325114560792	330.038743150988	2530.77265560402	4038.80151022161	760.762349633224	1093.23193884236	1866.98948905671	4001.86792429945	274.442580160104	720.913300312396	3837.49345983779	1833.25489747627	289.31790784289	4047.03440643824	375.354079617284	660.094957181548	446.972754027334	568.581272150853	2019.91818601758	1708.73759704048	681.386382360411	586.530323617731	512.894508185204	540.780465604958	1861.32630177055	388.404983611816
Acetobacter malorum	163.779218055021	586.710123370862	153.490028212558	77.7313316215103	90.9687420773572	729.7178800415	8.49703865328632	86.4116186593546	176.269080885878	20.6540092013611	139.424564298237	540.903318047349	495.129630983024	355.311895244203	778.832145212852	55.3861435672399	15.2891172063725	1283.74639007613	79.7921207842858	523.171479264323	668.996838236564	446.82680535896	4.08873048378174	558.02129174293	466.341508398394	75.5597278128185	34.7096692168524	405.607646171812	302.473153528088	340.500759016929	147.482216677013	289.891334672427	149.203946731322	132.373780478502	88.7901232395915	226.704330772414	223.002869008213	306.41822492483	502.19848901852	137.650859846825	11.4560383572282	585.755428556182	195.112391613777	527.853216984396	705.336465895287	535.892849154197	460.014551910711	350.960613162155	421.482053183919
Nocardioides halotolerans	157.480017360597	811.466948198292	1274.66845764337	515.222915543319	203.507392069964	920.720775471755	54.3295501770731	573.094199465791	366.097321839901	30.55072194368	244.611735588326	533.298350482535	878.147220329242	246.255768981131	520.291989791678	651.014179306738	273.466710032163	78.0524080736783	202.53045948305	861.432389291372	384.522507022458	1295.41142994557	3.14517729521672	222.425328919287	420.637613819887	285.979222987756	58.499442500313	715.127946395166	186.868230975468	301.685209738475	476.078108787294	624.917265861251	401.702933507405	905.97512808846	241.080303656724	675.794814588244	658.178445615852	325.548749193549	370.34397306988	142.884732844804	105.516142763944	632.449099729344	535.914432472203	434.936892117067	634.532805346036	1042.17139623873	1794.40790859827	1035.38526932882	803.873024146261
Lactobacillus rossiae	153.0705768745	771.869591963187	3708.69306747094	957.048960336215	474.850581496583	457.538754053385	55.3594942562594	1312.22215192706	378.365133330126	8438.02334247273	5241.621119934	515.236552516104	1398.53075830213	3007.83832112667	894.051127520114	621.051183606428	596.623050985036	386.3398088069	193.746005818725	966.228532469608	344.744316640824	388.55904471777	245.323829026904	2569.24750535113	2541.62188965786	1433.72192394196	1846.63240159321	1723.61991360642	4556.10085183408	2624.85348090928	987.993017888628	2829.84832655153	2798.29132787926	962.065713036978	3896.86930973514	3623.31096277371	821.123146811699	3020.6438147057	280.704832289828	2191.42262425345	4305.66157415614	418.575409445129	1697.56375963529	818.548576212182	369.919124818753	496.197082550182	932.670725095304	2180.38140464524	2442.69147112773
Variovorax paradoxus	151.180816666173	1166.170026586	1308.95049440151	539.495896421411	215.699079152496	1612.67217391682	17.7665353659623	350.27566849417	563.996491405914	37.8656835358287	221.511807775601	616.477683222681	1015.8958039103	322.595057365281	657.99272474426	432.193513737807	166.790369524064	220.821636911964	231.811971697466	1414.14100543605	634.843846494758	1393.91935677543	58.500297691031	595.614305081401	514.472158441246	260.155012216286	108.028970483911	659.573020714051	390.100629070257	303.22245921485	520.736275332483	1082.62448288323	789.776660342237	1380.72583909271	780.693343654612	757.840191439213	342.134644504875	404.709539271008	577.857213346638	106.771009158754	132.648865188958	752.935447667234	608.544375605966	894.209012175578	1149.65943739291	1094.46899351069	1787.73594181483	1189.7667707198	737.718885002055
Hymenobacter swuensis	151.180816666173	1197.40174417989	1093.12949026507	479.391372342325	178.498803182718	1845.34842835004	10.5569268116588	378.050831634676	294.104638620943	62.392319462445	158.399505001547	1000.05323477295	1216.39652001162	375.715944674068	637.518271442273	223.81449818565	81.6577850794895	232.588331596438	134.45094358453	1000.62108911111	504.660677973048	1292.51413797999	3.77421275426006	1239.78625239166	622.462776604621	167.379143889155	53.4294908169525	518.134715025907	108.214653530991	251.724601756308	298.272445690707	878.155673161303	600.402420260174	886.231242186582	246.578144104996	645.207722341172	270.261755155649	273.764399017878	335.255869033652	153.875866140558	97.6778007300511	479.443945081572	440.077288573806	1284.45757661836	1574.78141619922	914.577860725828	1384.95984178309	754.410936797243	488.137360048914
Nakamurella multipartita	148.661136388404	948.105712671544	1721.89320989722	339.821732293294	376.066655391961	1195.07038890794	28.0659761578245	615.991395871685	320.577284468273	49.4835637115943	292.049087346602	624.557961260295	1144.07851363156	484.068483025766	622.262796432949	512.0948356053	182.079486730436	106.292475316416	188.133715977628	934.263685708679	565.33246330261	1943.76098757738	8.17746096756347	204.020416138994	495.867033214598	283.588092360768	73.3193012670589	725.048468838222	178.950085595152	294.767587094791	679.520867493155	964.48694837723	450.122483528386	1487.52231283469	299.907196453233	838.446175713849	1137.65922798671	351.935679219369	385.969144398513	255.413002301334	83.2070154367102	770.862482135502	745.209002331034	417.681003213135	711.336776111325	1399.43329567486	2207.71869302492	1213.43860093308	727.194362865477
Nocardioides sp. JS614	142.991855763422	701.598227376943	1168.70579857278	497.01817988475	211.322576097228	945.464332379766	30.125864316197	474.955289702667	339.624675992571	24.5266359266163	220.274311642776	462.477090035211	908.375381726196	253.643442050565	490.182499641697	623.321107523118	264.432231682943	62.755704983862	177.641174100795	763.110139128007	367.245111200132	1222.33528814695	5.6613191313901	187.18187891447	393.538844468029	313.716338260816	76.0492752504069	709.175632929332	136.192100541443	307.065582905786	438.311634610189	588.567255244019	352.566056819445	874.56440051729	248.777280284304	587.632019287861	569.56803408941	279.041785023042	357.185934056294	114.621818655722	75.9716227900398	512.796567348116	479.185719491986	358.391538773982	581.730075444901	961.834725730607	1729.44402149637	994.216868957894	726.693195144687
Bradyrhizobium sp. DFCI-1	131.653294513459	233.12246346865	138.686421430636	329.996954318828	271.343189426619	184.491433086042	169.425801026133	236.706112541875	389.664433386914	63.6831950375301	216.974321955244	269.976348550873	89.9192142820793	518.544290683124	297.08030281315	1892.66256173626	3267.0063630526	205.132710665999	5410.49141941886	1107.84494216993	723.641625023455	168.686776662893	10510.8680028848	1176.34804238299	269.369856542351	4779.39189722347	8198.11187199386	766.714663099058	2531.16713990782	3089.48713514344	8185.95219481105	119.349201526579	1056.98084379136	6782.47353197477	3454.01826162683	98.5983914787959	7006.12987135737	589.418049451746	881.862739723023	741.639803813504	1081.08825129001	3463.25291460228	3174.65911200655	569.444333829772	207.910748985723	120.977574412235	146.080956942638	2829.81292049661	100.734711878677
Paracoccus sp. PAMC 22219	130.393454374574	205.237001331252	1583.20678846659	112.695982648286	195.379600681609	744.911292177997	15.9641332273864	254.914275045096	415.814242089764	32.2718893771267	408.373723832113	522.841520080917	1365.24151727004	318.725323852721	822.992730766158	182.501882901889	53.8593901588122	63.9323744523094	57.3429614198996	431.72774042926	333.092119458325	1289.2949246849	7.8629432380418	1312.231121846	353.901838550386	221.89692218448	95.9390857005133	799.877552408703	112.965540759181	321.285140562249	261.332974597773	538.585990645325	518.26851689125	865.589906925527	194.073767823999	1079.18458410551	810.785265466947	569.298015307058	447.647452274696	229.243637311443	511.301080364712	411.487977213488	185.657606117074	194.681823531546	518.426802665698	1168.81979445154	2528.67541092292	657.665195925563	960.738520753355
Marmoricola aequoreus	127.243854027362	694.905716463967	1178.05544496136	356.870611719573	184.125735682348	918.984385513299	24.9761439202658	390.395348586013	347.695604604562	23.6660522098929	200.061874806641	467.230194763219	904.93166713667	207.558433855525	420.32848249374	554.769405239075	215.785040571757	64.3245976084585	179.349262313303	659.12323257663	300.546327327898	1233.28061335027	4.71776594282508	238.089084476983	365.226697383998	305.108268003659	77.999256667084	655.888255235201	121.939438856873	238.273668838032	347.616963046194	573.421417486839	311.319773468239	845.846021023649	216.3400216395	563.522193634286	529.201068838475	266.837829886101	309.213916819263	107.294396458552	67.5303313689242	494.035717323185	364.00924162306	297.332239575452	488.725267096309	920.878776059798	1612.50902471296	936.066503433959	667.555404091533
Knoellia aerolata	125.984013888478	333.510127163284	1470.23189460455	252.55458675539	199.756103736877	710.18349300886	17.7665353659623	505.199356233441	370.939879007095	45.1806451279774	266.061668557286	399.2607971527	1335.39599082747	221.630192083018	566.459874688317	740.903166407668	299.180225333789	39.2223156149137	168.368695232897	648.603156427463	415.059299638661	1772.1769189489	2.51614183617338	140.582206130324	368.057912092401	289.805031990937	67.0793607336922	698.121336492783	183.173096464654	344.343882707865	553.540731004566	691.558951992844	338.936850146873	1224.56965059604	201.495852429166	908.616563810072	1079.57018043049	279.701458273688	351.703417800634	120.902466253295	60.2949387222538	884.261397841752	373.464027119763	201.318703879212	441.322816389607	1071.78569830839	1882.19694522245	823.882612423182	632.473663636272
Nocardioides sp. URHA0020	125.354093819035	670.366509783057	996.516477583054	450.783930593145	201.31914054233	841.280934872354	26.7785460588417	460.450482284847	299.592870077097	24.956927784978	225.636794885016	434.909082612763	786.314831275204	217.056870659082	438.394176583729	567.48097917254	223.777079111452	60.010142890818	177.397161499008	719.815979591052	289.697729951089	1091.63522836616	3.77421275426006	170.734935578889	315.478210364915	251.54694195913	86.9691711837986	551.014160837179	124.050944291624	251.340289387214	423.70124678985	515.261400499267	338.936850146873	726.036531573615	205.344340742956	526.097986649634	492.772344099827	283.329661152238	259.323018892751	104.154072659765	73.5598252411496	453.595662825	391.943835136046	348.657447597405	525.627174924944	855.034210819806	1476.61159601873	920.113748290225	660.539056000481
Rhodococcus fascians	124.724173749593	1090.32156957228	1151.56478019371	182.336320643766	140.985919851849	956.316769620121	8.75452467308287	373.730250701709	315.734727301078	29.2598463685949	190.574404454986	543.279870411353	642.061453469485	156.196516325174	424.744541049071	520.720546488723	172.697528444708	55.3034650170284	95.6529399004282	401.381366922048	237.061942678422	1067.81304998247	7.54842550852013	156.637555576963	404.863703301641	216.158208679709	92.8191154338299	518.41815852428	146.22175135651	233.277608039815	844.645816632466	391.065530890391	296.255913461711	493.597147546957	327.121506672179	397.632199211933	266.323514643363	345.338946712914	352.525795238983	119.8556916537	53.6624954628059	908.858956763328	256.998260319469	207.513125537034	662.434247850614	879.92282638899	1202.00748945829	843.952207604009	680.585764832059
Hymenobacter aerophilus	124.724173749593	827.640516237983	1626.8384716133	510.599490614158	239.45723859538	1752.01746808298	11.3293848710484	357.373765741188	451.003490838043	68.4164054795086	222.749303908425	961.077776003285	1382.84272517206	403.859461129055	678.868637914914	182.501882901889	74.0132264763033	185.521552858542	135.426993991678	950.448418245858	589.440457473297	1824.65009565892	3.45969502473839	1285.60273739792	852.600086473386	186.029962779661	67.4693570170276	712.010067913062	238.072237768181	259.41084913818	267.948999271135	942.374025251747	771.126167000821	819.819989607536	319.699422067012	704.942514258983	328.350802711872	436.703691927315	387.065647649645	118.285529754306	147.119650482299	528.639062924725	486.061927125952	1026.94661912891	1656.08561962653	1040.91121317194	2531.83581624139	843.437602599373	631.972495915483
Hymenobacter sp. APR13	124.724173749593	1059.08985197839	1001.19130077735	484.881689445703	158.179324711831	2122.73672421352	9.7844687522691	434.835609610824	277.962781396962	57.6591090204664	167.47447664226	979.139573969717	1624.2853813933	379.585678186629	564.854035213651	242.427874302509	86.522504190608	290.637358706511	131.034767159515	1003.45341730512	503.455278264514	1438.66642157723	3.45969502473839	1394.85743241285	535.908498376298	146.337194371661	41.3396060335545	557.533361299759	108.214653530991	275.936281009204	358.919338529853	930.257355046002	793.721957010613	992.578991248971	325.747046560111	698.105399521402	278.630516244258	265.51848338481	317.437691202754	137.650859846825	84.4129142111553	434.000997243406	776.15193668388	1558.33950563206	1537.87950837058	955.218764629938	1168.9988116876	722.505426509774	448.043942385759
Candidatus Blastococcus massiliensis	120.314733263496	293.912770928179	827.443705389526	170.488794262792	101.284784993346	793.53021101479	6.43715049491388	336.6966998477	110.733140556513	14.6299231842974	98.9996906259668	327.488915759774	423.959529466144	96.039749902641	302.70074097448	131.201602384691	46.214831555626	38.4378693026155	55.8788858091787	299.012933624389	134.201167550158	1070.38842061855	3.45969502473839	165.252621133696	218.407991791095	103.296843085878	73.3193012670589	345.517624516729	44.3416141297721	103.764339655272	148.86055515063	288.073834141566	140.237363394103	243.208776336773	117.104001548192	247.575523129239	260.416153874933	279.371621648365	398.578931786533	76.4145457704811	34.9710644589072	265.570254797358	147.40870115314	249.989159762099	345.017837422195	846.527975118946	1264.16212738821	721.990821505137	428.498401274971
Conexibacter woesei	118.424973055169	509.746247871642	627.205445234057	150.261310197715	119.103404575509	378.533010943598	21.1138536233175	284.849728652087	193.702286687778	24.0963440682546	139.837063009178	294.217182663716	349.345713359738	141.421170186307	258.138695552507	310.071607019876	140.034414412912	49.4201176747913	85.4044106253823	436.987778503843	196.078352588254	583.321449070919	5.97583686091177	121.394105572146	246.315679631068	128.64282773195	51.4795094002754	378.963957324747	77.0699483684133	159.10532080475	246.171251387987	295.343836265012	224.881910097449	471.16091356755	139.92003940852	324.22317781896	394.808611356704	187.677039808642	212.447504906852	82.6951933680548	47.0300522033579	363.543582705331	269.031623678909	376.532345057604	389.720148531679	546.289359455248	840.667814713162	544.96669991015	471.097657542073
Sphingomonas phyllosphaerae	116.535212846842	642.481047645658	763.554455067547	370.162958390909	130.35726957477	992.346861258101	12.3593289502346	272.196598776967	273.120224229767	20.6540092013611	94.0497060946685	673.03962948598	459.161945270192	182.229269046037	246.897819229847	190.673609001973	75.4031462223371	110.214706877908	88.0885492450372	621.493729427688	293.313929076692	657.041433528557	11.6371559923019	338.337120046239	298.490922114497	136.294445738312	65.1293793170151	317.173274679425	96.0734972811728	142.579888933725	188.281035496075	350.777602456291	324.948980140811	577.059937950351	172.357298053325	380.359488295939	191.496944909923	250.016161994641	420.783122621959	95.2564885632024	65.7214832072566	413.572516105147	367.877108417166	562.364994792261	654.03381354816	463.747368580234	739.886000668601	526.955524747869	474.605831587599
Cellulomonas cellasea	114.015532569072	140.542729172488	591.365134077825	129.16693395842	64.3971163846584	405.447055299679	3.60480427715177	178.069657023027	113.961512001309	14.6299231842974	47.4373517582758	139.741279003445	309.169043148596	68.5998213590293	216.3868692112	93.9748501509726	36.1379133968805	25.1022819935448	46.6064069412801	351.613314370222	171.568558514723	617.123188669399	1.25807091808669	40.7257644500103	103.541566478741	60.7347179254933	10.9198959333918	181.120395460369	39.0628505428944	64.5644780077247	115.780431783824	203.257142701357	96.8391000419636	245.901124414302	51.679700213756	373.522373558358	212.172707599426	89.7155620877867	114.036338117743	88.4524536658308	16.2796334550085	318.517542645497	88.5311732873086	86.2794445196624	208.810795518128	464.377460113631	744.099874426562	995.246078967167	303.206471077611
Sphingomonas sp. PAMC 26617	113.38561249963	593.402634283837	652.916972802658	267.869681833234	105.973895409705	885.558878813004	7.98206661369321	194.117529059764	196.930658132574	12.0481720341273	81.2622460554811	756.218962226126	462.605659859718	154.08575259105	243.686140280516	210.648939468847	90.6922634287096	92.1724416950473	81.5002089967934	562.824073980412	272.822134031608	509.601464613281	2.83065956569505	311.317141709213	250.360272071644	110.94846109224	58.1094462169776	278.908402399066	157.835031247641	184.469937164928	160.162930634289	325.635511779372	271.149480117498	480.584131838901	200.396284339511	337.537559150039	124.054576137019	167.227169038632	350.881040362285	103.630685359967	53.0595460755833	324.771159320474	330.9174923846	534.490097332063	1344.36950390335	515.729920085491	621.195223152708	402.421113625814	396.423667144447
Sphingobium sp. AP49	112.755692430188	327.375325493057	237.636845709798	130.033826132638	71.5870856897416	248.737861548947	4.63474835633799	87.0288445069214	142.048343571037	260.326574308822	220.274311642776	288.513456990106	232.642052270231	154.789340502425	348.868625871118	139.827313268114	33.7055538413212	139.631443589093	53.6827723930975	250.054117699421	262.375336557644	283.612691297726	53.7825317482059	221.642141141402	207.48759220154	120.991209725589	102.17902623388	233.273999161007	276.607211952388	182.54837531946	169.811299949608	237.183819277441	267.562846782611	265.64501031618	225.961242423976	184.60209791468	202.32710631871	217.692172713012	279.06007741313	181.092005730044	139.281308448406	238.471249205791	199.839784362129	559.26778396335	335.717356587336	354.741533302543	226.846870636885	192.462271734085	171.900528230778
Sorangium cellulosum	110.86593222186	211.929512244228	249.323903695526	56.3479913241431	37.5128833308689	208.800892504439	2.83234621776211	101.842264848525	66.8272889072834	15.0602150426591	56.5123233989894	145.445004677055	158.793506072608	68.9516153147166	134.087596134584	106.2324393011	43.7824720000667	54.9112418608792	43.6782557198384	209.592286356473	100.048175808351	320.955565520809	12.8952269103886	87.7170311230991	95.0479223535322	59.7782656746982	22.2297881501189	131.517783245088	42.230108695021	76.4781614496263	110.267077889356	178.720885534725	114.054940049424	197.438859018783	75.8701981861525	159.772575972939	127.50053658527	83.7785028319773	137.062906391517	33.4967871870602	25.3238742633466	188.859223584306	107.440744280714	284.943396259808	222.911524525818	229.668363923227	283.383010222858	292.81024763822	231.539487004721
Sphingomonas echinoides	108.346251944091	448.398231169366	407.488755102375	218.167863844759	117.540367770056	552.606104278899	16.4791052669795	171.897398547359	192.08810096538	23.2357603515312	92.3997112509023	467.70550523602	275.114532207723	271.233139834931	202.335773807875	655.10004235678	461.105875746734	94.9180037880912	79.0600829789254	345.544039668779	153.085762983863	363.771102345551	6.60487231995511	170.343341689947	143.583031640442	80.3419890667943	33.5396803668461	177.152186483146	59.6500285317172	82.6271593551239	113.575090226036	206.89214376308	194.036863417416	323.530493983051	165.210105470571	187.480883067346	92.0563719746929	120.060531617479	198.192962642134	45.5346950824099	35.5740138461297	206.369350274242	246.254185891397	359.276456153671	419.121668590266	281.020823895087	390.836791050856	233.116067100376	249.581524953141
Bradyrhizobium elkanii	104.566731527436	505.284573929658	402.813931908084	114.718731054794	94.7200304104441	268.706346071201	11.3293848710484	153.997848967921	177.237592319317	18.9328417679143	87.8622254305455	250.96392963884	255.60014953374	133.329909205498	224.416066584528	336.402724453482	228.641798222571	74.130176512187	528.287282868436	441.033961638138	228.624144718682	385.661752752186	1079.7393654479	276.856879482282	194.14043714764	557.133436088187	744.892901170652	328.227571115974	247.046135865873	407.755423608309	797.506640834766	219.917564234255	241.021760104443	870.077153721408	411.513357553153	236.060382518577	900.872517185497	187.677039808642	240.956589436288	130.846824949454	128.428219478401	535.726495156365	551.815662625749	577.851048936816	414.921451439039	413.025000141771	449.479867515809	563.492480077067	331.773031162609
Sphingomonas wittichii	100.787211110782	691.559461007479	643.567326414076	195.628667315102	90.0309199940855	623.363995086016	7.20960855430354	173.749076090059	187.568380942665	13.7693394675741	78.3747550788904	437.285634976767	423.576894511752	129.811969648625	215.985409342533	223.81449818565	79.9203853969472	84.7202017282137	74.9118687485497	470.97571683192	229.025944621527	621.63008728253	9.43553188565016	235.739521143329	194.949355635755	91.8194160763364	50.6995168336046	237.525651636603	70.2075557054724	103.764339655272	168.984296865438	290.194251427571	211.611366758365	460.840245937022	149.266368170583	298.31411144497	161.467861003739	197.901975193647	292.218116426715	72.7508346718964	58.4860905605862	317.266819310501	274.188779404383	462.369330887422	478.524739729044	417.120595108851	559.040585222788	341.18311807406	330.269528000241
Aquabacterium sp. NJ1	100.15729104134	247.622903780097	238.415982908846	121.942832506607	123.792514991868	214.878257359038	19.5689375045382	123.13655658958	183.69433520891	38.7262672525521	153.037021759307	221.969990797989	168.359379932404	441.149620431912	173.029203395226	1105.90693221145	1258.57233003366	113.74471528325	94.9209020950678	246.817171191985	119.334571144901	295.845701819081	217.646268828997	88.5002189009839	82.1052265436895	143.946063744673	157.948494750845	107.42508588338	57.5385230969661	95.3094675352126	223.290832725946	111.170449137702	113.337613382446	255.773067365241	124.251194130945	137.102142895698	207.249906959068	91.3647452144004	174.069891117227	35.0669490864536	25.3238742633466	155.923509096094	110.019322143451	124.330891846283	130.206731688028	163.823798683235	211.747156337526	186.801616683083	133.310613729991
Skermanella stibiiresistens	98.897450902455	281.085458344976	497.089532992954	162.686764694834	72.8375151341039	709.749395519246	5.92217845532077	129.617427989032	92.9770976101335	9.03612902559548	59.3998143755801	202.482261413155	243.738465947594	71.7659669602153	126.058398761255	87.6190631842402	47.9522312381683	51.7734566116861	59.5390748359808	284.851292654357	300.144527425053	880.776757537546	18.8710637713003	118.261354460607	146.009787104788	44.4750296619754	44.4595763002379	227.0382421968	38.5349741842067	84.5487212005918	117.434437952164	339.266765760835	106.164346712671	279.555475383413	309.253525215295	251.533852714155	228.417949712607	108.516249731183	453.952345968706	51.2919553801859	20.5002791655663	227.214739190832	104.432403440854	169.019219520569	348.017992530214	467.842963547315	432.273216337469	222.823967007644	211.492778173143
Micrococcus luteus	92.5982502080311	189.063433291561	1359.59441233966	572.43779904168	810.278279946769	358.13042893173	47.8923996821593	2259.97244086591	1426.61734145549	90.7915821143165	740.022687429102	245.26020396523	2243.00610264489	776.761054157624	1264.59858629922	2760.68146747857	976.071141652281	103.154690067223	396.032452699987	1006.69036381256	218.980947050407	524.73176710022	66.9922763881161	288.996290039496	909.224380641448	2786.14540656633	1463.2660550745	2094.9308964751	993.991183409057	1257.47007167426	2198.44986541903	1553.05420362125	2171.34782094092	1352.45618427866	3139.54178798568	1217.72611957754	1015.57377210584	1160.69508451074	593.756510488054	590.380874171936	153.149144354525	1316.59476397183	1744.40792414168	180.523145456524	305.715805507145	196.273512653183	2382.24329783379	4258.87101837243	1465.91558330911
Ilumatobacter coccineus	90.7084899997039	241.48810210987	642.009052015979	122.520760622752	119.416011936599	380.703498391669	13.904245069014	302.440665307741	164.001269395652	24.0963440682546	125.812106837166	209.611918505168	378.425969893517	164.991365217358	253.32117712851	223.360513402312	77.4880258413879	47.4590018940456	87.6005240414636	374.676558235702	168.354159291964	682.151297230285	1.57258864760836	95.5489089019472	216.790154814865	146.815420497059	42.5095948835608	343.816963526491	79.7093301618522	165.254318710248	263.813983850284	346.233851129137	234.565820101645	481.481581198077	140.469823453348	351.2117886252	351.98024578559	199.551158320261	189.146810820294	96.303263162798	45.8241534289129	318.100634867165	325.330573682003	309.278624201251	324.616782687665	524.55120155305	800.636014012535	465.717529196115	411.959866488919
Cupriavidus metallidurans	90.0785699302616	136.638764473252	63.8892503219784	104.604989022255	175.372729571812	140.647586635006	25.491115959859	114.804007647428	180.465963764113	53.7864822952112	165.824481798494	176.81549588191	57.395243158774	411.950722109863	142.518253376579	1761.9149441349	1038.96501016031	129.825864685364	19.7650207447313	25.086335432628	16.0719961137913	27.685234337803	43.7179644035124	14.8805677798115	17.7962067385337	18.6508188905058	31.589698950169	17.8569403975012	15.8362907606329	22.6744297765224	69.1925913755708	14.5400042468929	14.3465333395502	48.4622653955194	23.0909298827421	12.5946850429119	35.4441646105769	10.8846086356506	24.9454489632562	6.28064759757379	6.63244325944792	22.5130200299173	26.2155416044943	19.910641042999	17.4008996265107	19.5328375353088	24.2297741082741	37.0515603338346	20.0467088315776
Spirosoma linguale	87.558889652492	611.80703929452	345.936916377542	343.578265048237	63.7719016624772	968.905596818934	8.75452467308287	295.959793908289	310.892170133884	15.0602150426591	139.012065587295	937.787562836044	585.431480219495	194.893851450781	247.70073896718	125.753784984635	43.0875121270498	156.497039303506	66.1274150842246	603.285905323361	397.781903816336	959.647483267334	1.88710637713003	1708.91573134466	568.265237900905	111.426687217637	30.4197101001627	341.549415539506	126.162449726375	92.6192809515574	161.81693680263	550.702660851069	417.125456847421	347.76162668081	245.753468037755	338.976951726371	183.62046388535	190.645569436547	263.434906084497	63.3298632755357	18.6914310038987	230.966909195818	223.046985126763	663.688034766634	892.246129124876	708.852975071689	428.761654872502	220.250941984461	299.698297032085
Massilia timonae	84.4092893052801	350.799113688471	1393.09731189875	160.664016288326	122.542085547505	519.180597578604	10.8144128314553	207.696497706234	553.342865638086	130.378433083592	234.71176652573	404.489212353509	813.099278082632	210.724579456711	493.394178591028	189.765639435297	65.3262280635916	95.7024501003895	211.070900545588	1183.91318509467	1053.11754535618	1029.50441177086	26.1049715502988	321.106988932774	311.029158680282	171.683179017733	61.6194127669963	373.578530855659	105.047395378865	427.739666801176	145.828210508673	458.31305053227	245.684383439797	698.664326118738	150.915720305064	477.158639054319	141.776658442308	1974.40203918195	2450.41064046755	1046.77459959563	39.191710169465	683.311848685823	146.978938176017	1647.27370229079	394.52039670451	629.46144186366	1559.48444659196	698.318991291854	558.300840959436
Methylobacterium sp. GXF4	84.4092893052801	213.044930729724	179.980692980208	104.02706090611	76.5888034671908	368.982866172085	8.23955263348977	100.916426077175	140.756994993119	12.9087557508507	64.7622976178199	271.877590442077	146.166552577678	176.952359710727	129.270077710587	469.874250754863	248.795634540062	75.6990691367835	39.0420162858891	148.090302715191	105.673374448178	172.227911287495	104.419886201195	70.4869000096332	108.79953665149	57.3871350477102	34.7096692168524	162.980011564495	65.9845448359703	69.9448511750351	77.7382899119958	81.484607133629	98.6324167094074	154.810014457909	54.428620437892	102.556721063711	82.7030507580128	163.598966160082	146.657309838924	28.7863014888799	12.0589877444508	185.523961357652	95.4073809212743	180.08068676668	234.312113936291	205.094794120742	241.244272643251	212.017261910276	158.368999769463
Sphingomonas melonis	83.7793692358377	506.957701657902	573.444978499709	288.386129956384	101.284784993346	852.567469602323	6.69463651471043	187.945270584096	185.308520931308	11.1875883174039	58.9873156646386	529.020556227328	374.599620349598	121.368914712129	193.503656697214	146.183100234846	60.4615089524731	73.3457301998887	67.3474780931586	470.57109851849	222.998946078855	445.217198711413	5.03228367234675	251.794870589968	192.118140927352	91.8194160763364	40.1696171835482	221.36937222934	65.9845448359703	106.838838608021	118.812776425781	243.8479878906	230.620523433269	460.840245937022	139.09536334128	265.927778477482	132.915617289663	172.504555043796	277.963574161997	71.7040600723007	47.6330015905805	275.576041477321	342.521092766917	438.919020325667	462.023886634939	350.960984102161	550.261681560369	332.949437999874	319.745005863662
Singulisphaera acidiphila	83.7793692358377	354.145369144959	398.139108713792	107.783593661053	66.2727605512018	302.131852771495	7.4670945741001	111.100652562027	118.804069168504	12.0481720341273	69.2997834381768	258.568897203653	241.825291175634	90.4110466116437	183.467159980553	186.133761168593	70.1909471747101	50.2045639870896	41.9701675073307	385.601252698298	194.06935307403	570.444595890545	2.2016241066517	152.330022798596	163.401534599264	69.8210143080475	27.6897361168148	224.487250711443	53.315512227464	88.7761572606214	123.223459541355	217.494230193106	118.717563384778	252.631994608124	183.078086927455	237.139926950827	184.605024013422	121.37987811877	259.323018892751	53.908891879175	25.9268236505691	244.307958102436	195.5421545909	360.603832223205	378.91959014281	460.28186514655	439.296339267404	249.06882224411	248.078021790773
Sphingomonas sp. PAMC 26605	82.5195290969529	567.748009117431	505.660042182488	231.460210516096	85.967024299908	631.611847388687	7.4670945741001	167.268204690608	189.182566665063	12.9087557508507	68.0622873053522	467.230194763219	340.545109408726	140.717582274932	202.737233676541	200.207289452072	71.580866920744	68.639052326099	67.5914906949454	438.201633444131	191.658553656962	429.443053565456	4.71776594282508	232.215176142847	192.118140927352	75.0815016874209	42.5095948835608	235.824990646365	74.9584429336623	108.760400453489	128.4611457411	231.731317684856	214.480673426275	389.941746562096	214.965561527432	267.007322909732	96.9791726150508	153.703867400399	279.608329038696	70.6572854727051	36.7799126205748	258.899730344049	301.693609940246	519.004043187508	627.332433086791	384.670881138903	493.023229681403	311.336027805138	341.295217857608
Granulicella mallensis	79.9998488191833	639.692501431918	141.023833027782	54.9031710337805	27.19684041488	299.52726783381	1.54491611877933	31.1699053021243	74.5753803747945	5.59379415870196	25.9874187893163	323.211121504567	149.992902121596	44.6778323722909	114.416062569929	264.673128686073	44.4774318730836	36.8689766780189	35.6258398608738	218.898507565351	243.892541026784	147.439968915276	1.88710637713003	104.16397445868	81.2963080555743	22.4766278936865	8.57991823337924	161.56279407263	8.97389809769197	30.7449895274879	31.9774525879132	69.6708536830285	53.7995000233131	66.4112525790451	31.0627985327363	144.299105777362	44.797485827257	59.0407559327714	320.178949330585	17.7951681931257	34.9710644589072	145.083906859467	72.6299431337629	427.857553079557	1094.75659891616	326.702460066374	147.134425382128	370.000998333709	157.867832048673
Massilia sp. 9096	78.1100886108562	461.783252995317	698.106930347472	147.949597733135	82.2157359668211	562.156249050412	4.89223437613455	112.335104257161	270.21468992945	18.5025499095527	110.962153243271	378.347136349463	384.165494209394	147.753461388678	299.890521893815	154.808811118269	67.4111076826424	57.2645807977741	149.579724895312	698.775827292719	513.098475932789	1141.2111131106	21.3872056074737	185.223909469758	266.943101078005	90.8629638255412	30.8097063834982	195.009126880648	47.5088722818986	179.473876366711	87.3866592273145	306.551756205325	148.845283397833	288.978693654764	96.2122078447586	292.556541139639	116.670375176482	456.164052821357	437.778923014507	93.686326663809	17.4855322294536	607.017725251104	151.276567947246	529.623051743774	476.124615642629	426.887013876506	579.056485573101	314.423657832957	386.400312728658
Herbaspirillum rubrisubalbicans	77.4801685414138	47.9629948763252	52.9813295352992	13.8702747874814	27.19684041488	39.5028715548938	0	42.2799705583271	27.4411572807686	60.6711520289982	55.2748272661648	42.777942552075	45.9161945270192	54.1762691758488	33.3211690993127	45.8524631171412	12.5092777143048	8.23668627913188	10.9805670804063	48.5541976115381	53.0375871755114	47.3224354378726	6.91939004947678	32.8938866711622	37.2102504532977	51.1701954175416	19.8898104501064	32.879445811272	60.177904890405	34.2038008493303	17.9184001570203	51.798765129556	34.7903433484092	43.5262939200498	41.2338033620394	62.2537289263931	27.5676835860043	66.6269983151945	30.7020910316999	58.6193775773553	48.8389003650256	36.6878844931986	52.8608461861114	45.1307863641311	46.8024196850977	36.2302631703308	49.8641728025351	51.9751054682957	61.643629657101
Mesorhizobium sp. NBIMC_P2-C3	75.5904083330866	99.8299544518861	81.0302687010458	56.9259194402882	74.7131593006473	92.8968627774426	11.586870890845	80.5479731074698	116.867046301626	29.2598463685949	108.487160977622	117.401686781806	64.2826723378269	275.454667303179	106.386865196601	808.546899125035	554.92545860402	73.3457301998887	17.8129199304369	42.0803045966664	20.0899951422392	71.1446138215635	29.8791843045588	20.3628822250051	21.4363399350519	25.345984646072	30.4197101001627	31.1787848210338	13.1969089671941	23.4430545147096	36.9394710929342	28.4741749834986	26.1824233446791	66.4112525790451	22.5411458379149	30.5870922470717	45.2897658912927	17.4813411421055	32.0727200956151	7.32742219716942	7.83834203389299	38.3555156065258	36.9596160325657	39.821282085998	50.1025903039187	58.9135583726248	64.6127309553976	40.6537953662907	41.5969208255235
Candidatus Solibacter usitatus	74.9604882636442	336.856382619772	253.219589690768	77.4423675634377	48.1415336079485	216.18054982788	2.317374178169	96.5958451442071	80.3864489754279	9.89671274231886	58.1623182427555	167.309286425893	167.976744978012	67.8962334476546	149.744531012574	261.041250419368	54.2068700953207	58.8334734223706	35.8698524626606	269.071178430607	144.246165121277	355.401147778308	4.71776594282508	150.372053353884	114.461966068296	51.6484215429392	23.7897732834606	186.505821929457	30.0889524452025	93.7722180588382	170.913970728502	159.334213205535	106.164346712671	209.105700688074	85.7663109930419	218.067975314417	111.255294472089	105.217883477956	359.378940558559	52.3387299797815	24.1179754889015	212.206059170887	132.36699695384	1310.56263931918	330.317077392901	281.335869661786	282.329541783368	291.266432624311	231.038319283932
Roseomonas sp. B5	73.7006481247595	128.83083507478	173.747595387819	49.1238898723299	47.5163188857673	211.839574931738	4.89223437613455	61.105358909115	68.118637485202	5.59379415870196	23.9249252346086	111.697961108196	100.63299300505	39.7527169926683	64.233578986627	96.2447740676628	26.4084751746434	32.5545219603784	23.6692223733202	101.154578357371	52.2339873698219	138.104250359506	6.29035459043344	48.9492361178008	63.5001013170406	40.1709945333972	20.2798067334418	185.088604437591	21.1150543475105	48.4233585057935	46.8635081029762	88.4516925019318	65.635390028442	74.4882968116317	49.2056720120337	62.6135770704763	57.5967674921875	41.2295781653431	92.9286505334488	27.7395268892842	13.8678359061184	68.3728756464155	73.0597061108857	130.967772193949	270.013959721718	183.356636218543	149.943674554102	161.58597145589	156.865496607095
Modestobacter marinus	73.0707280553171	238.141846653382	408.267892301423	301.389512569648	103.16042915989	465.352508866441	6.95212253450699	274.665502167234	91.3629118877353	10.7572964590422	54.8623285552233	213.414402287574	270.14027780063	64.7300878464687	181.861320505888	116.674089317874	54.9018299683376	41.9678777079577	40.2620792948231	296.989842057241	91.6103778486106	554.992372074097	2.2016241066517	93.5909394572352	146.818705592903	60.7347179254933	31.9796952335044	204.646205825331	39.5907269015822	65.7174151150055	201.237417148074	268.990078567519	129.47746338944	251.28582056936	84.6667429033875	177.045286888933	169.344342028312	109.835596232474	153.784580971283	38.2072728852405	16.8825828422311	185.940869135984	133.226522908086	141.586780750215	235.512175979498	395.382437206653	640.508811210028	338.09548804624	249.581524953141
Gemmatirosa kalamazoonesis	73.0707280553171	249.853740751089	371.648443946143	108.650485835271	87.5300611053609	354.657649014816	4.63474835633799	172.206011471142	78.1265889640705	9.46642088395717	54.4498298442817	185.846394865126	187.873762606387	67.8962334476546	145.328472457244	166.15843070172	61.851428698507	37.261199834168	52.9507345877371	295.371368803523	131.790368133089	552.417001438023	9.75004961517183	115.128603349068	141.156276176097	62.1693963016861	19.1098178834356	175.451525492908	32.7283342386413	104.148652024365	98.4133670162501	191.140472495613	119.434890051755	212.246773445191	98.4113440240673	259.450511883985	146.20717901863	117.092001989575	490.959330694415	72.2274473720985	17.4855322294536	403.566729425184	141.821782450543	349.542364977094	395.420443236915	451.460583678991	434.731309362947	368.971788324436	280.653923642086
Acetobacteraceae bacterium AT-5844	73.0707280553171	222.525987856439	207.250494946906	88.1340377121213	57.5197544406657	352.921259056359	3.60480427715177	77.1532309458523	94.9141204770113	3.87262672525521	33.4123955862638	198.679777630748	151.523441939163	51.7137114860375	98.3576678232725	80.8092914341697	25.366035365118	39.6145387710629	25.6213231876147	176.008966341826	102.860775128265	270.091995458334	6.91939004947678	102.597598902911	83.7230635199198	32.9976026524334	25.7397547001377	142.00519268489	36.9513451081434	39.1998616475471	66.1602467336135	137.524206835195	100.067070043362	148.079144264087	74.2208460516709	127.026394861369	81.7184906299413	83.4486662066545	216.833517911381	46.5814696820056	15.0737346805634	116.317270154573	82.0847286304657	177.425934627613	393.920365682906	318.196224365514	232.114212834336	173.421886562531	150.350316236832
Sphingomonas sp. RIT328	73.0707280553171	414.935676604488	439.433380263364	244.174629071287	67.8357973566547	651.146234421326	3.60480427715177	140.727493245235	140.756994993119	7.74525345051041	53.6248324223987	450.119017742389	283.149866249952	106.945362528948	152.956209961905	93.5208653676346	40.6551525714905	53.7345723924318	49.5345581627218	358.896444011952	164.737960166361	351.860013153706	5.97583686091177	202.845634472167	158.95248291463	71.7339188096378	35.8796580668586	171.199873017313	49.0925013579619	76.8624738187198	111.921084057696	184.17338712731	170.723746740647	356.287395592985	92.9135035757954	213.749797585419	99.9328529992655	116.102492113606	203.401353085012	51.2919553801859	39.7946595566875	213.873690284214	264.304230930557	313.703211099696	375.619419523989	263.693306726668	403.829568471235	238.776722151378	262.110717972877
Phycicoccus jejuensis	72.4408079858747	309.528629725122	694.211244352229	167.021225565922	125.668159158411	433.229294634989	13.1317870096243	266.332953225082	155.930340783661	18.9328417679143	149.737032071775	252.865171530043	593.849449216115	136.847848762371	296.678842944483	289.188306986326	128.220096571624	47.4590018940456	113.221847229078	455.600220921599	242.687141318249	815.74864897666	3.77421275426006	88.5002189009839	202.634081272849	144.424289870071	52.2595019669463	361.390460425619	84.9880937487298	163.717069233873	289.175411764836	351.080519211435	189.732903415551	533.533644030302	123.151626041291	400.870832508681	394.316331292668	160.630436532177	214.914637221899	83.2185806678527	51.8536473011382	375.633908276953	280.205461084103	178.753310697147	308.11592959356	597.011727893711	1119.83695117806	619.069820577819	438.02058796997
Blastococcus sp. URHD0036	71.8108879164323	287.777969257951	442.549929059558	167.599153682067	82.8409506890023	486.623285857538	6.69463651471043	203.68452969705	79.7407746864686	15.9207987593825	63.1123027740538	197.729156685147	298.837899380017	69.303409270404	173.029203395226	144.821145884832	53.5119102223038	53.3423492362827	65.8834024824378	267.452705176889	108.084173865247	678.932083935192	2.2016241066517	101.031223347141	141.560735420154	78.429084565204	34.3196729335169	229.022346685412	51.7318831514007	77.631098556907	134.250167330291	243.545071135456	131.629443390373	318.145797827993	89.3399072844187	218.787671602584	202.819386382746	163.598966160082	202.578975646663	52.3387299797815	22.3091273272339	222.21184585085	133.656285885209	193.796906151857	271.514037275727	540.618535654675	718.465475732301	689.570706213032	314.733328655768
Frankia saprophytica	71.1809678469899	109.86872082135	149.594342217315	44.789429001242	27.8220551370611	135.438416759636	1.54491611877933	61.105358909115	50.3625945388223	10.3270046006805	33.4123955862638	83.1793327401459	103.694072640185	46.0850081950402	66.2408783299591	73.9995196840992	28.4933547936942	13.3355873090707	18.5449577357973	106.819234745384	50.2249878555979	170.940225969458	1.57258864760836	32.5022927822198	56.6242941680617	27.7371152730599	12.089884783398	83.0489450232991	18.4756725540717	35.3567379566111	57.8902158919118	84.2108579299214	57.0274700247119	114.873517974564	41.7835874068666	76.6476546897209	74.3342896694044	48.1561472971208	64.4195660040132	29.3096887886777	10.8530889700057	89.6351723413374	62.3156316828143	81.8548576212182	96.3049789674126	130.743993179889	217.365654681473	124.534411122055	98.7300409955196
Massilia niastensis	71.1809678469899	375.89602961213	836.014214579059	137.546891642524	80.0274844391871	517.010110130533	5.1497203959311	149.985880958737	297.333010065739	18.072258051191	134.062081055997	339.371677579795	462.605659859718	137.903230629433	270.583951481166	125.299800201297	49.6896309207106	65.8934902330551	116.638023654094	695.943499098713	644.085244260188	936.791068872171	15.7258864760836	169.951747801005	214.767858594577	86.5589286969629	30.4197101001627	203.795875330212	58.0663994556539	236.736419361657	101.997047047654	243.8479878906	145.975976729923	371.095310019394	104.73386053958	352.651181201533	120.608615688769	713.106783947775	766.181646728583	119.8556916537	31.9563175227945	708.743223164063	134.086048862331	604.398570327481	393.620350172104	420.901144309234	797.124452547568	367.427973310526	362.845429851554
Xenophilus azovorans	70.5510477775475	435.570918586162	512.672276973925	204.58655311535	90.0309199940855	569.101808884239	6.69463651471043	165.107914224124	209.84414391176	18.072258051191	84.9747344539548	249.537998220438	368.477461079329	131.570939427061	230.839424483191	228.35434601903	85.4800643810826	87.0735406651085	102.485292750459	519.934532756887	216.971947536183	591.691403638162	69.8229359538112	258.843560590931	208.296510689656	133.903315111324	71.3693198503818	241.493860613825	134.080595106692	123.748582848139	232.939202041264	402.576367585847	301.994526797531	579.303561348292	322.723234313562	311.628492776049	175.251702796742	161.619946408145	240.682463623505	63.8532505753335	51.2506979139157	326.438790433801	234.220822531957	316.800421928607	410.721234287813	409.559496708087	660.875867706838	464.173714182205	308.218148285505
Kineococcus radiotolerans	69.9211277081051	353.029950659463	385.672913529016	125.121437145405	86.2796316609986	403.710665341222	6.95212253450699	177.143818251677	141.079832137598	12.0481720341273	76.7247602351243	275.680074224483	343.223554089468	81.6161977194605	269.781031743833	190.673609001973	61.851428698507	44.7134398010017	85.6484232271691	312.769956280991	136.210167064382	393.38786466041	2.51614183617338	93.1993455682928	166.232749307667	93.7323205779267	17.9398290334293	203.795875330212	59.6500285317172	55.7252935185719	130.390819604163	208.406727538798	163.550480070872	286.735070256823	120.677597839569	237.859623238993	180.174503437099	87.7365423358502	163.104858605906	56.0024410783663	12.6619371316733	205.95244249591	180.5004503916	167.249384761192	251.713013562801	356.001716369337	605.393196560355	600.029435406265	351.318572273397
Granulibacter bethesdensis	69.9211277081051	173.447574494618	129.336775042054	60.3934881371585	66.897975273383	279.124685821942	2.83234621776211	62.6484235280321	76.5124032416723	2.58175115017014	21.4499329689595	154.475903660271	82.6491501486345	44.3260384166036	56.2043816132986	46.7604326838173	13.8991974603386	28.2400672427379	16.5928569215029	111.674654506538	70.7167829006819	131.34390243981	3.77421275426006	67.7457427870364	74.824960150653	17.2161405143131	6.62993681670214	107.991972880126	17.9477961953839	21.9058050383352	33.6314587562535	66.3387693764489	70.2980133637958	43.975018599638	36.5606389810083	68.3711473758074	45.2897658912927	38.5908851627612	155.429335847981	15.1782316941366	9.6471901955606	80.046293439706	80.7954396990972	141.144322060371	497.725732420366	307.169622531065	129.225461910795	139.972561261153	96.2242023915724
Methylobacterium nodulans	66.7715273608932	142.77356614348	134.790735435394	51.4356023369101	39.0759201363218	223.126109661708	1.80240213857589	72.5240370891012	68.118637485202	4.73321044197858	25.1624213674332	139.741279003445	92.2150240084302	43.6224505052289	60.6204401686292	88.0730479675782	35.790433460372	24.7100588373957	32.2096634358585	120.576257401986	72.323982512061	156.453766141538	18.5565460417786	60.697052786073	55.0064571918314	31.084698150843	29.6397175334919	92.6860239679822	24.2823124996371	42.6586729693895	50.4471881343803	74.5175217653262	56.3101433577344	113.078619256212	39.0346671827306	70.8900843843898	71.3806092851896	44.8577810438933	113.762212304959	23.5524284909017	12.0589877444508	85.8830023363512	70.0513652710257	110.172213771261	204.010547345298	171.069851317301	149.241362261108	118.359151066416	92.7160283460463
Enhygromyxa salina	66.1416072914508	75.2907477709756	284.385077652709	23.6950527619474	17.8186195821627	101.578812569727	2.57486019796555	46.6005514912948	32.6065515924426	4.3029185836169	44.9623594926266	65.1175347737142	91.4497540996466	25.3291648094877	151.751830355906	52.2082500838737	18.7639165714572	26.6711746181413	18.7889703375841	89.8252655813455	57.457386106804	616.80126733989	6.60487231995511	36.8098255605862	74.4205009065954	50.2137431667465	9.7499070833855	83.8992755184182	35.3677160320801	31.5136142656751	45.7608373240827	73.9116882550389	50.9301933554031	113.078619256212	36.2857469585947	123.068065276453	125.039136265091	45.1876176692161	55.3734141821731	19.888717392317	12.0589877444508	87.5506334496784	39.9679568724257	327.861889174717	203.710531834496	198.163787253374	165.043388853461	187.316221687719	106.247556807361
Rhodospirillales bacterium URHD0088	66.1416072914508	189.063433291561	148.036067819218	57.2148834983607	39.3885274974124	189.700602961413	1.28743009898278	65.1173269182994	61.3390574511297	3.01204300853183	29.2874084768485	148.29686751386	111.729406682413	33.068631834609	69.8540171479568	82.6252305675218	33.7055538413212	30.9856293357819	28.5494744090564	124.622440536281	81.1635803746463	175.447124582589	22.9597942550821	71.270087787518	64.7134790492134	42.0838990349875	28.0797324001502	108.558859876872	32.2004578799535	37.2782998020791	77.4626222172725	79.3641898476238	60.9727666930882	122.501837527563	58.5520007740959	91.401428597132	71.8728893492254	45.8472909198616	123.904867377932	23.0290411911039	17.4855322294536	98.8071434646371	77.7870988592371	259.280792248832	256.813277246434	202.574427987154	160.8295150955	139.457956256516	126.795433359728
Sphingomonas sp. UNC305MFCol5.2	66.1416072914508	410.474002662504	573.444978499709	181.469428469548	88.7804905497232	495.305235649822	9.52698273247254	158.009816977106	165.292617973571	13.3390476092124	68.4747860162937	356.958165073426	339.779839499942	99.5576894595143	189.48905801055	145.729115451508	38.9177528889482	63.5401512961603	66.859452889585	386.410489325157	336.306518681084	476.765489003328	5.03228367234675	170.343341689947	164.614912331437	93.7323205779267	40.5596134668837	233.273999161007	62.289410325156	104.917276762553	144.72553972978	237.789652787728	185.787606747175	328.46646545852	110.781485032679	267.007322909732	115.685815048411	186.687529932674	254.388754262656	53.3855045793772	28.3386211994593	281.412750373966	238.948215280309	294.235028746541	376.219450545593	338.674199200918	539.726997165468	342.72693308797	293.684284382612
Sphingomonas sp. 37zxx	65.5116872220084	362.511007786179	515.788825770119	169.043973972429	69.3988341621075	493.134748201751	7.20960855430354	146.899751720903	156.8988522171	6.45437787542534	52.3873362895741	322.735811031766	291.18520029218	83.0233735422098	154.562049436571	100.330637117705	37.1803532064059	45.1056629571508	50.7546211716558	293.752895549805	152.282163178173	415.278515067045	16.3549219351269	184.832315580816	154.503431229997	79.3855368159991	38.6096320502066	172.050203512432	46.4531195645231	77.631098556907	103.651053215994	195.684223822767	158.887856735518	311.863652313759	107.207888741302	215.549038305835	121.100895752805	142.489422139426	234.925821555061	44.4879204828143	34.3681150716847	220.127306959191	218.319592378411	309.278624201251	328.216968817288	307.484668297764	473.00732933109	233.116067100376	250.08269267393
Bradyrhizobium japonicum	64.881767152566	192.409688748049	148.036067819218	113.851838880576	93.1569936049912	169.732118439159	35.7905567517212	121.902104894447	129.780532080811	19.363133626276	69.2997834381768	149.247488459462	108.668327047279	161.121631704797	140.510954033246	558.855268289117	787.042056191675	49.4201176747913	732.525830563994	274.33121650519	187.238754725669	148.727654233314	1610.95981061	258.451966701988	117.697640020757	768.509383513919	1077.9497271391	213.716397773268	351.037778527362	534.194193040103	1018.04079661348	87.8458589916446	234.565820101645	1048.2208515179	529.991819213413	82.7650731391353	1171.13427234115	139.191055886198	177.90765249619	140.267796345815	135.060662737848	588.256875226172	516.145335524551	222.1142623019	174.008996265107	157.207837582566	172.768824076389	531.586969789599	131.807110567623
Kineosporia aurantiaca	64.881767152566	375.338320369382	409.82616669952	134.657251061798	73.1501224951944	335.991456961404	8.23955263348977	183.624689651129	92.9770976101335	9.46642088395717	60.2248117974631	166.833975953093	250.625895126646	91.8182224343931	146.131392194576	157.986704601635	63.9363083175577	25.8867283058431	59.0510496324072	216.875415998203	109.691373476626	408.840088476858	2.51614183617338	79.4935594553086	115.675343800469	73.1685971858305	21.0597993001127	200.111109851362	43.8137377710843	75.3252243423455	122.396456457185	201.742558925639	137.009393392704	254.875618006065	73.1212779620165	183.882401626514	148.668579338809	80.8099732040726	128.565006195243	45.0113077826121	22.3091273272339	145.500814637799	119.903870617277	137.604652541615	167.408655027465	315.045766698528	501.802133343821	321.628127897869	246.073350907615
Terriglobus roseus	64.881767152566	448.955940412114	133.232461037297	53.4583507434178	24.3833741650648	303.000047750724	2.83234621776211	27.7751631405068	80.7092861199075	1.29087557508507	18.5624419923688	407.341075190314	128.947979630046	43.9742444609162	112.810223095264	169.790308968424	36.4853933333889	34.5156377411241	23.6692223733202	163.870416938941	168.354159291964	115.891678623361	0.314517729521672	112.779040015413	61.4778050967527	32.9976026524334	7.7999256667084	182.821056450607	24.8101888583248	30.7449895274879	71.3979329333579	61.7950180492949	120.510880052221	65.5138032198688	28.8636623534276	106.155202504543	51.1971266597222	54.4230431782529	348.139782234454	26.1693649898908	16.2796334550085	87.5506334496784	53.7203721403571	395.115610031069	693.035829952409	264.638444026764	112.018810732456	243.922772197744	145.839806749727
Sphingomonas sp. Mn802worker	64.881767152566	387.050214467089	499.4269445901	218.745791960904	78.4644476337342	629.87545743023	9.01201069287943	182.081625032211	163.678432251172	9.46642088395717	68.8872847272352	426.828804575148	313.378027646906	102.020247149326	152.153290224573	112.134241484494	52.4694704127784	58.8334734223706	60.5151252431281	355.659497504517	187.238754725669	365.058787663588	3.77421275426006	219.68417169669	154.098971985939	70.7774665588426	33.1496840835107	183.954830444099	70.2075557054724	85.7016583078726	116.883102562717	216.585479927676	177.179686743445	350.005250078751	99.2360200913081	213.389949441336	117.162655240518	141.82974888878	270.288051404072	52.3387299797815	37.3828620077973	268.071701467349	253.130393525363	341.578108559894	377.119497077999	275.034954327815	454.396053566763	267.594602411027	312.72865777261
Nocardioides sp. Iso805N	64.881767152566	291.124224714439	448.783026651946	157.774375707601	80.9653065224588	365.075988765557	11.586870890845	182.081625032211	130.74904351425	9.46642088395717	82.4997421883057	197.253846212346	347.432538587779	97.4469257253903	181.058400768555	270.120946086129	108.413740190641	34.5156377411241	72.7157553324684	277.163544699197	120.13817095059	482.238151604987	3.77421275426006	66.9625550091515	129.426958098427	111.426687217637	30.0297138168273	245.178626092675	51.204006792713	97.6153417497742	161.265601413183	226.278816092271	139.520036727125	330.710088856461	93.7381796430362	233.901293654078	221.526028816106	108.516249731183	125.275496441847	47.6282442816012	23.515026101679	209.704612500896	189.955235888303	139.816945990838	222.611509015016	394.437299906557	618.737130127231	369.486393329072	280.152755921297
Sphingomonas sanxanigenens	62.9920069442388	390.396469923577	429.304596675733	149.68338208157	68.7736194399264	483.584603430238	5.92217845532077	147.51697756847	150.764946471987	6.45437787542534	61.0498092193462	318.458016776558	302.281613969543	89.0038707888944	144.927012588577	128.477693684663	44.8249118095921	58.4412502662215	49.0465329591481	301.036025191536	155.898362303776	430.408817553984	5.34680140186842	155.854367799078	143.178572396385	54.9960044207223	30.0297138168273	177.152186483146	58.5942758143417	73.0193501277839	125.704468793866	185.990887658172	157.811866735052	299.299361285291	114.62997334647	224.185393763832	116.670375176482	134.903179757003	199.015340080483	49.1984061809947	30.1474693611269	251.395390334077	222.61722214964	260.165709628521	345.317852932997	294.882837629822	402.424943885248	249.583427248747	257.099040764982
Actinoplanes utahensis	61.7321668053541	90.9066065679187	126.999363444908	53.1693866853453	32.1985581923292	134.570221780407	4.37726233654144	63.8828752231657	22.9214372580537	5.16350230034027	29.69990718779	61.7903614641084	91.8323890540384	23.5701950310511	197.518255383878	57.6560674839301	14.2466773968471	9.4133557475793	17.0808821250765	85.3744641336211	27.3223933934453	159.351058107122	0.629035459043344	26.2367905591413	46.1083538225645	23.9113062698793	5.06995168336046	64.9085611274249	17.4199198366962	24.2116792528968	43.0041603768488	65.4300191110181	41.6049466846955	85.2576891217471	28.588770331014	61.1741844941435	161.960141067775	46.8368007958298	44.9566332964177	21.4588792917104	6.63244325944792	142.165552411144	128.928893136857	62.829133957908	72.6037536140618	120.347482878838	198.754378917147	85.4244307696741	114.266240339992
Janibacter sp. HTCC2649	61.7321668053541	816.486331383024	1062.74313950218	149.972346139642	161.305398322736	364.207793786329	19.5689375045382	396.876219985464	268.923341351532	24.0963440682546	182.736928947097	288.513456990106	814.629817900199	166.04674708442	401.861328535085	848.95154484212	375.278331429143	35.3000840534224	215.219114775963	668.024835472078	259.964537140575	875.947937594906	3.14517729521672	102.206005013968	283.121470840309	340.018775157683	62.0094090503317	615.072391469485	117.188551628683	260.56378624546	480.213124208145	399.547200034411	260.030916779347	645.714813927337	127.549898399909	464.563954011407	367.733207834736	311.365774304671	309.213916819263	59.1427648771531	42.8094064928002	438.586982805056	267.74233474754	173.001347729169	371.119186861961	818.803947649475	1189.01471203791	678.764001115664	467.589483496547
Reyranella massiliensis	61.7321668053541	166.197354338894	223.612376126925	55.4810991499255	35.6372391643255	188.39831049257	2.83234621776211	76.8446180220689	66.1816146183242	4.3029185836169	33.8248942972053	125.48196481942	141.192298170584	46.0850081950402	103.576646115936	115.31213496786	44.4774318730836	38.4378693026155	44.166280923412	200.690683461024	111.70037299085	241.762918461512	14.7823332875186	56.781113896649	88.1721152045532	52.6048737937344	33.1496840835107	144.272740671874	35.3677160320801	66.4860398531927	86.2839884484209	103.900447014256	361.173976823175	207.75952664931	471.989602484144	120.189280123788	105.840213767695	64.9778151885808	114.858715556092	24.5992030904973	16.2796334550085	116.317270154573	88.5311732873086	370.780382089626	207.610733474921	227.147997789639	261.962485286557	161.58597145589	183.427385808935
Acidobacteriaceae bacterium KBS 89	61.7321668053541	604.556819138797	141.80297022683	43.6335727689519	55.3315029130317	214.878257359038	2.05988815837244	38.8852283967096	47.4570602385056	6.88466973378703	22.2749303908425	271.877590442077	150.75817203038	37.290159302857	112.810223095264	281.016580886242	46.214831555626	34.5156377411241	27.3294114001223	174.795111401537	229.025944621527	140.67962099558	2.51614183617338	93.9825333461776	58.6465903883496	18.6508188905058	7.01993310003756	145.973401662113	13.7247853258818	36.1253626947983	40.7988188190617	77.2437725616186	47.7022233540043	79.8729929666894	38.4848831379034	115.871102394789	49.2280064035791	60.0302658087396	351.155166175068	17.2717808933279	32.559266910017	192.194485810961	42.11677175804	323.437302276273	939.048548809973	300.553661430396	125.362744299331	179.59714661817	159.371335211042
Sphingomonas taxi	61.7321668053541	406.570037963268	411.384441097617	234.060887038748	60.6458280515715	709.315298029632	7.98206661369321	134.246621845783	146.568063593752	10.7572964590422	56.5123233989894	461.526469089609	280.854056523601	106.241774617574	150.948910618573	92.1589110176205	54.9018299683376	54.5190187047301	50.0225833662954	423.23075584724	172.372158320412	362.161495698004	6.91939004947678	219.68417169669	152.481135009709	78.429084565204	37.4396432002003	172.333647010805	46.9809959232109	86.0859706769662	101.170043963484	203.257142701357	173.234390075068	362.569541107219	119.303137727501	201.874808830673	116.670375176482	120.390368242802	201.482472395531	55.4790537785684	35.5740138461297	232.634540309145	288.370957649437	352.19711711616	381.019698718424	297.403203763411	410.501535254672	266.565392401754	239.057002816563
Elioraea tepidiphila	61.1022467359117	168.985900552634	147.25693062017	75.41961915693	43.1398158304993	287.806635614226	2.05988815837244	76.5360050982855	77.8037518195909	3.87262672525521	25.5749200783748	163.982113116288	113.259946499981	47.1403900621022	75.8759151779531	51.3002805171976	22.2387159365418	36.4767535218698	26.1093483911883	139.593318133172	84.7797795002493	218.906504066349	8.49197869708514	70.4869000096332	70.7803677100771	28.6935675238551	11.3098922167272	113.093955850841	21.1150543475105	34.2038008493303	51.5498589132738	99.6596124422451	78.5472700340372	108.59137246033	44.2576156085889	93.9203656057144	70.8883292211539	53.103696676962	154.881084222415	20.4121046921148	9.6471901955606	97.1395123513098	74.3489950422543	144.683991579126	364.218830113517	264.638444026764	175.578073248363	124.534411122055	141.329297262622
Segetibacter koreensis	60.4723266664693	334.067836406032	225.170650525022	143.904100920119	47.8289262468579	423.679149863476	5.1497203959311	169.428495157092	106.536257678278	22.8054684931695	135.299577188821	472.933920436829	469.875723993163	235.350156354824	263.759133713837	186.587745951931	139.686934476403	118.451393157039	94.1888642897074	531.668463846342	335.101118972549	941.297967485302	17.298475123692	352.042906159224	395.965599932374	90.3847377001436	73.3193012670589	353.454042471174	71.263308422848	143.348513671913	223.842168115392	385.310112542662	267.921510116099	341.928205846165	153.114856484373	387.19660303352	171.805742348491	247.047632366736	398.30480597375	105.724234559159	39.191710169465	469.438158401609	425.895110328752	595.549396530593	581.430059934099	435.708295344065	424.547781114542	344.785353106516	437.018252528391
Dehalobacter sp. FTH1	60.4723266664693	257.661670149561	687.978146759841	240.129132258271	151.301962767838	393.292325590481	13.1317870096243	275.282728014801	165.61545511805	19.7934254846377	103.124677735382	206.760055668363	417.454735241483	111.166889997196	256.934315946508	189.311654651959	81.3103051429811	31.377852491931	70.0316167128135	469.357243578202	313.805724121776	661.226410812179	2.2016241066517	105.338756125507	205.060836737195	118.600079098601	47.9695428502566	321.141483656648	83.4044646726665	97.2310293806806	189.935041664415	404.393868116709	212.687356758831	629.560725462164	125.625654243013	280.32170424081	319.489761559228	103.568700351342	185.034923628549	81.6484187684592	42.2064571055776	255.147560339063	377.331893913869	161.497421793214	219.911369417799	508.168821684726	1116.32538971309	398.304273588722	364.348933013922
Erythrobacter litoralis	59.8424065970269	171.216737523626	384.114639130919	84.0885408991059	47.2037115246768	204.894015097911	2.57486019796555	99.6819743820412	93.9456090435724	5.59379415870196	50.3248427348665	125.006654346619	192.848017013481	50.6583296189755	89.9270105812778	80.8092914341697	27.1034350476603	27.0633977742905	34.8938020555134	173.985874774678	89.1995784315419	371.175292924266	5.03228367234675	80.6683411221358	93.4300853773018	54.5177782953247	18.3298253167647	124.715139284135	33.2562105973291	59.1841048404143	97.0350285426331	142.370874917493	75.3193000326384	203.721004533017	65.4243013344358	173.446805448101	107.809334023838	90.7050719637549	174.892268555576	36.6371109858471	35.5740138461297	180.104160239338	116.465766800294	128.755478744727	176.709135862324	192.492963452801	383.462511974425	228.999227063283	166.387683302094
Geminicoccus roseus	59.8424065970269	106.522465364862	116.091442658229	41.8997884205167	29.385091942514	108.09027491394	3.60480427715177	45.0574868723778	51.6539431167408	5.16350230034027	31.3499020315562	77.000296593735	96.0413735523485	29.5506922777357	46.5693447653046	46.7604326838173	18.4164366349487	13.7278104652198	17.3248947268633	89.8252655813455	55.4483865925801	151.303024869388	12.2661914513452	41.1173583389527	39.6370059176432	22.9548540190841	12.4798810667334	84.7496060135373	35.3677160320801	31.5136142656751	40.2474834296149	78.455439582193	54.8754900237794	90.1936605972166	49.4805640344473	61.1741844941435	73.8420096053686	34.6328456588882	81.9636180221274	17.2717808933279	9.04424080833807	66.2883367547565	56.7287129802172	91.5889487977955	149.40772437935	135.784725447066	117.286152929906	82.3368007418546	70.1634809105215
Nocardioidaceae bacterium Broad-1	59.8424065970269	296.701317141919	480.727651812935	171.933614553155	95.0326377715347	368.114671192857	14.4192171086071	187.328044736529	149.150760749589	15.4905069010208	91.9872125399608	215.790954651578	393.348733114798	111.166889997196	209.160591575204	262.403204769383	103.201541143014	31.7700756480801	83.4523098110879	306.700681579549	148.66596405257	535.033249644518	3.77421275426006	78.7103716774238	148.841001813191	119.556531349396	47.9695428502566	268.704436457637	69.6796793467847	109.529025191676	179.459669264927	258.387992137493	182.200973412287	366.608063223512	105.833428629234	241.098256535742	250.078272530182	129.955630377162	154.332832596849	61.7597013761422	33.1622162972396	223.045661407514	177.49210955174	146.896285028348	240.312424152329	410.819679774881	681.945236496642	376.690863393985	296.190122986559
Burkholderiales bacterium JOSHI_001	59.8424065970269	298.374444870163	334.249858391814	110.384270183706	57.2071470795751	250.908348997018	6.17966447511732	100.916426077175	106.536257678278	15.0602150426591	63.9373001959369	190.124189120333	208.918685097937	131.570939427061	163.394166547232	284.648459152946	165.40044977803	54.126795548581	125.910502521992	322.076177489869	179.604556571618	382.442539457093	201.605864623392	111.604258348586	116.888721532642	151.597681751035	149.368576517466	183.387943447353	69.6796793467847	129.897580753637	224.669171199562	179.9325525553	137.726720059682	350.453974758339	168.233917717121	224.905090051998	234.817590545072	102.909027100696	186.95380431803	51.2919553801859	48.8389003650256	264.736439240694	185.657606117074	291.13781791763	229.811881274262	265.268535560161	351.858458789719	292.81024763822	212.996281335512
Granulicella tundricola	59.8424065970269	538.747128494536	102.846110274404	47.1011414658222	27.5094477759706	242.226399204733	2.05988815837244	39.8110671680598	41.6459916378723	3.44233486689352	18.5624419923688	308.951807320542	121.677915496601	33.068631834609	101.167886903937	255.139448235974	35.790433460372	37.261199834168	35.8698524626606	186.933660804422	279.250932477125	133.919273075884	0.943553188565016	83.801092233675	73.6115824184802	16.2596882635179	6.62993681670214	128.116461264612	11.6132798911308	14.6038700255568	30.0477787248495	53.9191824155612	49.4955400214481	59.680382385223	25.0151740396372	111.552924665791	38.3978449947917	50.46500367438	277.141196723648	17.2717808933279	40.39760894391	125.489241277872	48.9929793920057	284.500937569964	892.246129124876	301.183752963793	99.3771894585734	197.093716775814	144.336303587359
Rubellimicrobium mesophilum	59.8424065970269	161.177971154163	310.09660522131	279.717208214208	69.086226801017	303.868242729952	3.60480427715177	147.208364644686	152.379132194385	9.03612902559548	54.4498298442817	168.735217844296	275.114532207723	45.3814202836655	148.941611275241	103.962515384409	31.2731942857619	39.2223156149137	34.4057768519397	234.274003475671	118.129171436366	647.705714972786	10.3790850742152	120.219323905319	128.618039610312	66.9516575556619	38.6096320502066	181.970725955488	67.5681739120336	62.2586037931631	138.109515056418	239.607153318589	138.444046726659	410.134357143562	81.0931466120108	282.120944961226	237.278990865251	81.7994830800408	116.50347043279	37.6838855854427	41.6035077183551	245.141773659099	123.771737411383	123.445974466594	196.51015957525	251.721567592124	346.591116592268	232.086857091103	161.877173814989
Janthinobacterium lividum	59.2124865275845	292.239643199935	552.408274125399	142.748244687829	72.5249077730133	412.392615133507	5.1497203959311	104.619781162576	231.797069736374	18.072258051191	113.849644219862	280.433178952492	333.275045275281	130.515557559999	283.029207409825	123.483861067945	50.0371108572191	53.7345723924318	142.503359443495	587.101172786181	511.089476418565	650.92492826788	23.2743119846037	101.814411125026	164.614912331437	103.296843085878	49.5295279835983	163.546898561241	64.9287921185948	156.799446590188	104.202388605441	209.315477804229	182.559636745776	243.208776336773	111.056377055093	253.692941578654	107.809334023838	281.680478025624	309.213916819263	73.2742219716942	22.9120767144564	689.982373139132	143.540834359034	389.363647063092	332.717201479316	332.058238100249	595.911980604944	692.143731236215	320.747341305241
Duganella zoogloeoides	59.2124865275845	308.970920482374	697.327793148423	132.345538597218	98.471318743531	355.09174650443	3.60480427715177	112.643717180944	385.144713364199	27.5386789351481	122.924615860575	434.433772139962	341.693014271901	174.489802020916	331.605851518462	166.15843070172	48.6471911111852	59.2256965785197	132.498842770236	2332.21995860755	437.961894100814	596.842144910311	27.3630424683855	109.254695014931	282.717011596251	109.513782716047	55.769468516965	310.937517715219	87.0995991834808	142.195576564632	95.3810223742928	226.278816092271	255.726956777482	229.298311269541	77.5195503206341	278.162615376311	125.039136265091	255.623384625127	289.476858298885	56.0024410783663	18.0884816166761	556.988791851287	169.326612986406	415.026251074068	273.614145851341	352.851258702352	820.300758216351	309.792212791228	421.482053183919
Polaromonas glacialis	59.2124865275845	141.100438415236	337.366407188008	76.5754753892201	85.3418095777268	410.65622517505	4.89223437613455	69.1292949274837	77.1580775306316	12.478463892489	105.599670001031	171.1117702083	323.709171415485	169.91648059698	209.160591575204	79.9013218674936	67.0636277461339	62.755704983862	60.5151252431281	333.810108579324	149.067763955415	505.09456600015	15.0968510170403	90.458188345696	151.672216521594	78.429084565204	22.2297881501189	178.852847473385	65.9845448359703	55.7252935185719	255.543953008582	182.961720106736	143.106670062013	233.785558065422	199.571608272271	218.787671602584	138.330697994057	109.175922981829	235.74819899341	30.3564633882733	77.7804709517074	164.678572441062	85.5228324474486	135.834817782238	351.618178659837	323.867048166087	392.592571783339	228.484622058646	195.956578828671
Methylobacterium sp. 4-46	58.5825664581421	163.966517367902	156.606577008752	62.9941646598113	53.1432513853977	249.171959038561	3.08983223755866	77.4618438696357	82.000634697826	5.16350230034027	28.4624110549655	179.192048245914	116.321026135115	55.9352389542854	72.6642362286218	98.968682767691	42.7400321905413	21.5722735882026	33.4297264447925	154.159577416633	82.3689800831806	163.214114061234	22.6452765255604	70.0953061206908	63.0956420729831	30.6064720254455	34.3196729335169	113.94428634596	39.0628505428944	48.4233585057935	60.9225605338691	87.8458589916446	69.2220233633295	131.476331119326	51.679700213756	83.8446175713849	71.3806092851896	61.0197756847079	129.661509446376	26.6927522896886	21.1032285527888	96.722604572978	83.3740175618343	149.10857847757	253.813122138415	200.999199153661	195.593973598676	155.410711400251	122.786091593413
Ralstonia pickettii	56.692806249815	105.407046879366	104.404384672501	60.104524079086	42.8272084694087	112.865347299697	6.95212253450699	52.772809966963	71.0241717855186	12.478463892489	48.6748478911003	81.7534013217434	77.292260787149	122.776090534878	77.4817546526188	364.54978102044	239.413676254333	38.4378693026155	37.821953276955	77.686716178461	59.0645857181832	101.083297465932	60.7019217976827	43.4669216726071	38.4236281854704	40.6492206587947	40.1696171835482	51.0198297071462	26.9216942930759	36.8939874329855	53.2038650816142	47.5579305575456	54.1581633568019	95.1296320726862	47.8312118999657	53.9772216124795	59.0736076842949	39.5803950387294	72.9174662002873	21.4588792917104	10.8530889700057	76.2941234347198	47.7036904606371	88.4917379688845	74.7038621896752	87.2676773754923	106.049156242011	93.143505839223	57.1331201699961
Caldilinea aerophila	56.692806249815	47.4052856335772	74.0180339096092	14.737166961699	9.69082819380781	61.2077460356047	1.02994407918622	28.7010019118571	25.5041344138908	6.88466973378703	8.6624729297721	48.0063577528842	61.2215927026923	18.2932856957411	29.708030281315	27.69307178362	13.8991974603386	5.88334734223706	10.4925418768327	59.8835103875637	28.9295930048244	102.370982783969	1.25807091808669	22.3208516697172	31.5478210364915	17.6943666397107	9.7499070833855	42.2330812575821	10.0296508150675	21.5214926692416	32.8044556720833	53.313348905274	34.0730166814316	57.4367589872822	20.6169016810197	52.8976771802299	51.689406723758	26.0570934004969	35.6363556617945	15.7016189939345	6.63244325944792	49.6120256214844	41.6870087809171	76.9878120329295	63.6032882900046	70.5702517404703	90.5982857961553	58.1503655239348	64.6506359818377
Deinococcus aquatilis	56.692806249815	176.793829951106	627.984582433105	154.30680701073	130.35726957477	1335.71797554295	4.63474835633799	165.416527147907	128.489183502893	15.9207987593825	106.837166133856	394.032381951891	1252.74684067884	100.964865282264	319.562055458469	169.790308968424	41.6975923810159	42.752324020256	61.7351882520621	315.197666161568	222.998946078855	1106.44360952359	5.6613191313901	326.197709489025	184.837874534316	310.368755383033	35.8796580668586	251.414383056881	35.3677160320801	165.638631079341	95.9323577637396	720.63896048663	240.304433437465	511.994859410071	103.359400427512	373.882221702442	181.159063565171	94.9929480929506	97.3146635379774	164.866999436312	182.090714941206	250.978482555745	584.477648887086	339.365815110672	263.413618484076	409.559496708087	643.318060382002	373.088628361529	176.411037717883
Fibrella aestuarina	56.692806249815	170.10131903813	177.643281383062	94.4912469897169	31.2607361090575	292.147610510368	2.83234621776211	128.691589217682	97.1739804883687	7.74525345051041	47.0248530473342	163.031492170686	232.642052270231	93.5771922128297	92.7372296619427	50.3923109505216	20.5013162539995	42.3601008641068	23.4252097715334	184.505950923845	112.102172893695	314.839060260132	2.51614183617338	241.221835588523	169.872882504185	34.9105071540237	12.089884783398	107.141642385007	41.7022323363333	41.8900482312023	58.4415512813586	152.367127837232	120.152216718733	145.835520866146	56.9026486396144	117.310494971122	55.6276472360444	69.925364568422	99.5076700402417	24.0758157906995	8.44129142111553	88.8013567846738	112.168137029066	200.433786499523	712.236822643731	344.345023001491	173.119980222886	108.581655978321	108.252227690519
Geodermatophilaceae bacterium URHB0048	56.692806249815	219.737441642699	440.991654661461	98.5367438027323	68.7736194399264	360.735013869415	3.08983223755866	162.02178498629	79.417937541989	10.3270046006805	63.9373001959369	168.735217844296	244.121100901985	62.2675301566574	171.021904051894	105.778454517761	58.3766293334223	28.2400672427379	42.946217914478	224.967782266793	88.7977785286972	579.780314446316	1.25807091808669	74.4028388990573	133.471550539003	59.3000395493006	27.6897361168148	209.181301799299	43.2858614123965	70.7134759132223	125.704468793866	185.990887658172	100.067070043362	203.721004533017	88.5152312171779	159.412727828856	159.498740747596	118.081511865543	212.721630719635	41.3475966840274	15.0737346805634	143.833183524472	108.730033212083	149.10857847757	250.212936008792	496.197082550182	625.760253057165	439.987278964285	246.073350907615
Pseudomonas fluorescens	56.0628861803726	203.00616436026	279.710254458418	121.364904390462	92.2191715217195	171.034410908002	9.01201069287943	149.677268034953	206.615772466963	33.1324730938501	139.012065587295	160.179629333881	230.728877498271	452.407027013906	319.160595589803	363.641811453764	138.644494666878	67.4623828576516	72.4717427306816	249.244881072562	109.691373476626	205.707729556466	38.6856807311657	75.5776205658845	210.318806909944	261.111464467082	113.878914733943	175.451525492908	172.087692932211	76.8624738187198	570.90779577214	200.227975149921	1431.42536395362	217.631469600249	307.879065103227	148.61728350636	102.394253319444	164.258639410727	133.773396638121	120.379078953498	30.7504187483494	150.086800199449	152.565856878614	165.479550001814	154.207972552181	164.76893598333	411.555003694163	472.407394256391	249.080357232351
Niastella koreensis	56.0628861803726	312.317175938862	208.029632145954	134.368287003726	46.8911041635862	337.293749430247	4.11977631674488	171.588785623576	74.8982175192742	27.1083870767864	107.662163555739	415.896663700729	455.335595726274	172.027244331104	268.576652137834	180.231958985199	107.718780317624	109.03803740946	95.4089272986414	483.923502861663	286.081530825486	878.201386901472	15.0968510170403	263.54268725824	309.006862459994	101.383938584288	34.7096692168524	325.676579630616	83.4044646726665	163.33275686478	230.458192788754	388.642196849242	262.541560113768	367.056787903101	148.716584125755	383.598121592688	197.896585742388	216.702662837044	265.902038399544	122.472628152689	42.2064571055776	375.217000498622	391.0843091818	536.25993209144	521.126942262915	410.504634008182	407.692286082699	372.059418352255	388.404983611816
Gemmata massiliana	56.0628861803726	157.274006454927	285.164214851757	58.6597037887233	39.0759201363218	171.034410908002	3.34731825735522	133.629395998216	84.5833318536631	9.89671274231886	52.7998350005156	166.833975953093	160.706680844567	59.8049724668461	101.569346772604	114.858150184522	42.3925522540329	54.5190187047301	39.0420162858891	239.534041550255	112.503972796539	351.538091824196	9.43553188565016	94.37412723512	143.9874908845	71.2556926842402	28.8597249668211	150.508497636081	55.4270176622151	81.8585346169367	96.7593608479097	168.724632614986	103.65370337825	243.208776336773	82.7424987464924	183.882401626514	112.23985460016	95.9824579689188	269.739799778506	67.5169616739182	24.720924876124	192.194485810961	167.177798100791	480.067678481199	239.412377619923	254.872025259109	289.352664713302	225.396992030827	168.893521906041
Cystobacter fuscus	55.4329661109302	104.29162839387	158.943988605898	39.0101478397914	23.1329447207025	116.33812721661	2.317374178169	67.5862303085666	39.0632944820352	9.03612902559548	25.1624213674332	107.895477325789	101.398262913834	48.1957719291642	77.0802947839524	61.7419305339724	26.060995238135	19.6111578074569	20.4970585500918	100.749960043942	71.9221826092163	952.887135347638	7.8629432380418	57.9558955634762	86.1498189842653	34.9105071540237	19.499814166771	74.262196573735	27.9774470104514	36.8939874329855	54.5822035552311	88.7546092570755	46.626233353538	114.424793294976	39.5844512275578	116.950646827039	147.191739146701	56.0722263048667	109.376199300431	26.1693649898908	14.4707852933409	85.4660945580194	61.8858687056914	131.410230883794	111.305754507508	247.310926858345	195.593973598676	120.417571084962	119.779085268676
Methylobacterium mesophilicum	55.4329661109302	182.370922378585	151.152616615412	91.6016064089916	76.2761961061002	358.998623910958	6.43715049491388	93.509715906373	112.993000567871	9.89671274231886	46.6123543363927	184.895773919524	102.928802731401	151.974988856926	110.802923751932	364.095796237102	206.403082286029	43.5367703325542	37.3339280733814	131.500951864582	65.8951840665445	146.152283597239	31.4517729521672	51.6903933403977	61.8822643408103	31.5629242762406	32.3696915168398	98.0714504370699	55.9548940209028	51.8821698276359	46.8635081029762	72.3971044793209	84.2858833698572	109.937546499095	26.1147421292916	70.1703880962234	64.9809684527244	79.1607900774588	112.117457428261	37.1604982856449	13.8678359061184	151.337523534444	68.7620763396572	107.07500294235	195.610113042844	175.48049205108	141.867083184677	186.287011678446	123.788427034992
Geodermatophilaceae bacterium URHA0031	55.4329661109302	192.967397990797	265.685784875545	111.829090474069	62.5214722181149	321.666239804135	4.11977631674488	121.902104894447	58.4335231508131	4.73321044197858	36.2998865628545	119.77823914581	184.43004801686	46.4368021507275	108.394164539933	91.7049262342825	35.0954735873551	24.3178356812465	35.1378146573002	173.581256461249	61.4753851352519	354.43538378978	1.57258864760836	52.8651750072249	93.4300853773018	41.6056729095899	14.4298624834105	132.65155723858	29.033199727827	54.9566687803847	131.217822688333	160.848796981253	102.577713377784	178.592422476081	61.0260289758183	120.189280123788	126.023696393162	71.9043843203584	85.8013794010899	31.9266252876667	9.04424080833807	102.976221247955	86.8121213788172	92.0314074876399	161.708360322229	270.309267827337	392.241415636843	228.999227063283	177.914540880251
Methylibium petroleiphilum	54.8030460414878	266.02730879078	321.783663207038	105.760845254546	59.0827912461186	279.558783311556	8.23955263348977	103.385329467442	105.890583389319	18.9328417679143	59.3998143755801	187.272326283528	211.59712977868	131.219145471374	144.124092851244	281.924550452918	153.93361187325	49.4201176747913	120.054200079109	321.26694086301	206.525150062219	378.257562173471	172.355715777876	97.8984722356017	116.484262288584	171.204952892336	140.788658284087	154.476706613304	87.6274755421686	114.525085989893	190.762044748586	184.17338712731	135.933403392238	338.787133089048	178.954706591251	201.51496068659	190.020104717815	107.196903229892	190.243314071426	40.3008220844318	18.0884816166761	247.64322032909	180.930213368723	239.370151205833	225.911679633837	243.530377657962	324.819435509471	308.248397777318	221.014964868143
Kitasatospora arboriphila	54.8030460414878	119.349777948065	201.017397354518	37.2763634913562	28.1346624981517	158.879681198804	3.34731825735522	66.0431656896496	65.5359403293649	6.88466973378703	28.4624110549655	134.037553329835	101.398262913834	31.3096620561723	70.2554770166232	128.023708901325	53.1644302857953	11.374471528325	31.7216382322849	87.8021740141981	47.0105886328397	154.522238164482	2.2016241066517	27.8031661149109	74.0160416625378	46.3879341635658	21.4497955834481	102.323102912665	41.7022323363333	28.8234276820199	51.5498589132738	79.970023357911	50.9301933554031	84.3602397625708	30.7879065103227	69.8105399521402	93.5332121668002	46.1771275451843	67.4349499446266	41.8709839838252	13.8678359061184	60.4516278581113	62.3156316828143	50.4402906422642	84.3043585353363	120.662528645536	184.356976910781	194.520691752631	106.247556807361
Zavarzinella formosa	54.8030460414878	124.369161132797	165.177086198286	49.9907820465475	24.3833741650648	137.608904207707	2.317374178169	66.9690044609998	59.7248717287316	8.1755453088721	36.712385273796	102.191751652179	105.607247412144	40.4563049040429	83.1021928139486	90.7969566676064	26.060995238135	22.74894305665	22.4491593643862	165.08427187923	62.6807848437862	251.742479676302	0.943553188565016	68.5289305649212	80.8918488115167	36.3451855302165	18.7198216001002	83.0489450232991	31.144705162578	65.3331027459119	62.8522343969328	105.717947545117	78.1886067005484	143.591897468206	64.5996252671951	125.587002285036	77.7802501176549	67.6165081911628	124.453119003498	35.0669490864536	22.9120767144564	130.492134617854	99.27524771538	272.997011634009	144.007445184916	163.193707149838	186.815069936258	137.914141242606	122.284923872623
Kribbella catacumbae	54.8030460414878	185.159468592325	297.630410036534	96.5139953962246	56.581932357394	240.924106735891	3.08983223755866	123.445169513364	74.8982175192742	8.60583716723379	52.7998350005156	118.352307727408	239.146846494892	58.0460026884094	118.029201387927	127.115739334649	52.8169503492868	19.6111578074569	43.9222683216252	182.482859356697	84.7797795002493	330.29128407658	1.57258864760836	65.7877733423243	111.630751359893	73.1685971858305	23.7897732834606	169.782655525448	30.0889524452025	59.5684172095079	99.5160377951436	164.483798042976	104.012366711739	242.760051657185	74.4957380740845	142.859713201029	168.35978190024	75.8624238242314	96.4922860996283	43.4411458832187	22.3091273272339	148.00226130779	107.870507257837	102.207957354062	135.306995371661	269.364130527242	395.75297710181	203.78358183609	186.935559854461
Devosia sp. LC5	54.8030460414878	113.214976277837	531.371569751089	60.104524079086	71.8996930508321	260.892591258145	6.17966447511732	196.277819526248	105.244909100359	13.7693394675741	84.5622357430133	304.198702592533	363.885841626627	71.4141730045279	173.029203395226	72.6375653340851	24.6710754921011	35.6923072095715	42.946217914478	236.297095042819	94.8247770713689	587.82834768405	12.2661914513452	77.1439961216541	140.751816932039	70.7774665588426	25.3497584168023	198.693892359497	121.411562498185	101.074153071617	245.61991599854	190.837555740469	130.194790056418	198.336308377959	76.1450902085661	217.348279026251	126.515976457198	83.1188295813318	174.069891117227	52.3387299797815	42.8094064928002	205.95244249591	157.723012604089	135.834817782238	644.433317202499	440.433981844543	510.932193152736	405.508743653634	229.534816121563
Kutzneria sp. 744	54.1731259720454	112.657267035089	141.023833027782	41.3218603043716	19.3816563876156	127.190564456966	3.08983223755866	51.5383582718294	42.6145030713112	6.88466973378703	38.3623801175621	85.0805746313492	105.989882366536	28.1435164549864	54.5985421386329	74.4535044674373	24.6710754921011	10.5900252160267	18.7889703375841	79.3051894321789	47.0105886328397	149.049575562823	2.51614183617338	29.3695416706805	51.7707832393707	22.4766278936865	12.089884783398	86.4502670037755	18.4756725540717	34.5881132184239	53.4795327763376	84.2108579299214	48.7782133544706	101.860502266508	49.4805640344473	73.7688695370554	83.1953308220486	53.103696676962	75.6587243281176	26.1693649898908	11.4560383572282	61.7023511931067	61.8858687056914	58.8470057493082	79.2040948517038	124.443077845919	172.417667929892	90.0558758114034	104.242885924203
Sphingomonas sp. PR090111-T3T-6A	54.1731259720454	471.82201936478	331.912446794669	125.988329319623	43.7650305526804	349.448479139445	2.57486019796555	104.928394086359	107.827606256196	7.74525345051041	45.3748582035681	327.013605286973	211.214494824288	65.081881802156	116.824821781928	109.864317567804	41.6975923810159	47.8512250501948	37.5779406751682	235.08324010253	123.352570173349	299.386836443684	9.75004961517183	128.834389462052	107.18169967526	46.8661602889634	17.9398290334293	144.272740671874	25.8659415757004	61.8742914240695	84.3543145853572	140.856291141775	160.322510069473	228.400861910365	77.5195503206341	166.249842566437	82.2107706939771	94.3332748423051	168.039123236	38.7306601850383	24.720924876124	168.84765022438	150.846804970123	261.935544387898	303.915712442333	262.433123659874	279.520292611394	215.104891938095	192.949572503934
Blastococcus saxobsidens	53.543205902603	205.794710574	465.144907831965	102.293276557675	70.6492636064698	417.601785008877	5.66469243552421	169.428495157092	85.8746804315816	12.9087557508507	62.2873053521708	165.883355007491	267.079198165495	61.91573620097	176.642342213224	93.0668805842966	30.2307544762365	27.4556209304396	38.5539910823155	218.089270938492	85.9851792087837	609.718998090685	0.943553188565016	82.6263105668478	123.360069437563	60.2564918000957	31.1997026668336	226.754798698427	49.6203777166497	59.9527295786015	96.2080254584629	185.082137392741	114.054940049424	196.541409659606	95.3875317775178	162.291512981522	167.375221772169	149.086154645881	198.467088454917	40.8242093842296	20.5002791655663	166.346203554389	108.30027023496	149.993495857259	232.512020871479	473.198741581189	699.151887674981	417.344658760275	283.660929966823
Novosphingobium aromaticivorans	52.9132858331606	235.91100968239	303.084370429873	80.6209722022355	29.385091942514	251.342446486632	2.83234621776211	77.4618438696357	74.8982175192742	6.88466973378703	49.9123440239249	141.167210421848	161.471950753351	38.6973351256063	98.759127691939	88.5270327509162	45.1723917461006	24.7100588373957	41.4821423037571	176.008966341826	98.440976196972	291.016881876441	0.943553188565016	74.7944327879997	86.1498189842653	48.7790647905537	23.0097807167898	115.644947336198	25.3380652170126	68.4076016986607	75.5329483542087	118.440451261148	79.2645967010147	201.028656455488	70.3723577378806	169.128627719103	86.6412912702992	96.3122945942416	131.306264323074	25.645977690093	15.676684067786	145.083906859467	123.771737411383	140.259404680682	169.208748092276	174.535354750985	280.222604904387	209.958841891729	161.376006094199
Actinomycetospora chiangmaiensis	52.2833657637182	287.220260015203	277.372842861272	69.6403379954794	48.7667483301296	313.418387501465	2.317374178169	112.335104257161	101.370863366604	4.73321044197858	55.2748272661648	299.920908337326	208.153415189154	215.297900880646	91.5328500559434	128.477693684663	47.9522312381683	22.74894305665	43.4342431180516	179.650531162691	156.300162206621	331.900890724127	3.77421275426006	86.5422494562719	143.9874908845	80.8202151921919	90.8691340171528	221.652815727713	100.296508150675	58.4154801022271	106.683397857952	151.761294326945	145.975976729923	210.900599406427	248.227496239477	302.632289173969	213.649547791533	299.491655793053	423.250254937006	57.0492156779619	15.676684067786	135.078120179504	145.689649244649	119.906304947839	160.208282768219	283.856235795374	387.325229585889	259.875527341479	192.448404783145
Rhodococcus rhodnii	51.6534456942759	172.332156009122	194.005162563081	66.1727692986091	37.5128833308689	165.391143543017	1.80240213857589	79.6221343361196	65.2131031848853	6.45437787542534	42.0748685160359	80.8027803761417	163.38512552531	53.4726812644741	89.1240908439449	129.385663251339	37.8753130794228	18.4344883390095	28.0614492054828	128.668623670576	65.8951840665445	217.296897418803	3.77421275426006	40.3341705610679	84.9364412520926	43.9968035365778	20.2798067334418	116.77872132969	25.8659415757004	58.0311677331335	73.8789421858684	114.199616689138	90.7418233726548	156.604913176262	77.2446582982205	106.515050648626	114.208974856303	84.1083394573	112.665709053827	42.3943712836231	19.8973297783437	113.815823484582	85.9525954245714	96.4559943860841	111.905785529112	191.547826152705	269.687920509485	157.469131418797	137.319955496306
Actinoplanes subtropicus	51.6534456942759	161.177971154163	172.968458188771	52.8804226272728	38.4507054141407	177.979970741829	1.80240213857589	85.4857798880044	45.1972002271482	7.31496159214872	44.1373620707435	94.111473614565	134.687503945923	43.2706565495416	96.7518283486069	75.8154588174514	29.8832745397281	9.4133557475793	23.4252097715334	120.171639088557	42.9925896043918	188.323977762962	3.77421275426006	38.3762011163559	64.7134790492134	42.5621251603851	14.819858766746	111.676738358976	18.4756725540717	35.3567379566111	77.4626222172725	109.655865361984	67.070043362397	128.783983041797	42.6082634741074	84.2044657154681	102.394253319444	77.8414435761678	80.5929889582123	31.9266252876667	15.0737346805634	100.474774577964	109.159796189206	76.1028946532407	99.9051650970355	180.206178551558	268.283295923499	130.195066173058	134.814116892359
Solirubrobacterales bacterium URHD0059	51.6534456942759	237.026428167886	325.67934920228	75.9975472730751	61.8962574959338	213.141867400581	13.904245069014	132.394944303083	80.0636118309483	10.7572964590422	78.3747550788904	135.938795221038	164.915665342877	71.4141730045279	126.058398761255	169.790308968424	87.217464063625	23.1411662127991	42.946217914478	230.227820341376	97.2355764884376	247.55750239268	3.45969502473839	61.4802405639579	118.91101775293	59.7782656746982	24.9597621334669	166.097890046598	35.3677160320801	71.4821006514095	124.601798014972	138.130040345483	94.3284567075423	227.503412551188	79.9935785223564	157.61348710844	192.97378510203	93.0139283410141	111.020954177129	41.8709839838252	20.5002791655663	182.605606909329	130.647945045349	197.779034360457	196.51015957525	267.158810160352	421.036219649574	241.864352179198	246.073350907615
Nocardioides sp. J54	51.0235256248335	253.199996207577	481.506789011984	160.664016288326	75.650981383919	345.975699222531	13.6467590492174	188.562496431663	132.686066381128	13.3390476092124	84.1497370320718	198.204467157948	368.094826124937	95.6879559469537	177.846721819223	232.440209069072	104.938940825557	29.4167367111853	71.7397049253212	273.117361564902	124.557969881883	497.690375421435	2.2016241066517	76.3608083437693	146.009787104788	123.382340352577	25.7397547001377	229.589233682158	39.5907269015822	101.45846544071	181.940678517437	232.337151195143	142.030680061547	362.120816427631	88.5152312171779	227.42402706058	244.663191825788	115.112982237638	143.916051711093	46.0580823822078	25.9268236505691	208.870796944233	181.789739322969	138.489569921304	201.310407748081	390.026659172778	677.380206592184	377.720073403258	298.695961590506
Noviherbaspirillum massiliense	51.0235256248335	223.083697099187	343.599504780396	132.634502655291	41.5767790250464	406.749347768522	2.317374178169	58.0192296712809	100.725189077645	6.45437787542534	39.1873775394452	231.951510726807	213.892939505031	73.1731427829646	146.131392194576	90.7969566676064	38.2227930159313	23.1411662127991	61.9792008538489	255.314155774004	181.613556085842	441.99798541632	11.3226382627802	97.8984722356017	119.315476996987	57.3871350477102	24.179769566796	147.107175655605	38.0070978255189	68.7919140677543	73.603274491145	127.8308706706	85.0032100368347	170.066653563906	70.3723577378806	147.537739074111	78.2725301816907	176.462594547669	217.107643724164	38.2072728852405	23.515026101679	276.826764812316	91.9692771042914	329.631723934095	334.81731005493	263.693306726668	298.482724522217	186.287011678446	201.970591478144
Ramlibacter tataouinensis	50.3936055553911	245.949776051854	426.967185078588	121.364904390462	57.8323618017563	353.789454035587	4.63474835633799	144.430848330636	128.166346358413	12.9087557508507	68.8872847272352	214.840333705977	247.947450445904	92.8736043014551	162.5912468099	164.342491568368	72.2758267937609	47.0667787378965	79.3040955807122	317.625376042145	180.408156377308	523.444081782182	27.6775601979071	145.672926686575	159.356942158688	86.5589286969629	47.9695428502566	189.340256913187	66.5124211946581	116.062335466267	179.73533695965	231.125484174568	148.127956730855	393.531543998801	159.437372999886	282.120944961226	186.081864205529	123.029061245384	188.872685007511	43.9645331830165	33.1622162972396	253.479929225736	185.227843139951	276.09422246292	298.515433247899	294.252746096425	435.082465509443	407.052558667544	227.028977517616
Rubritepida flocculans	50.3936055553911	196.871362690032	206.471357747857	124.254544971187	61.2710427737526	407.183445258136	2.317374178169	85.4857798880044	84.9061689981427	9.03612902559548	30.5249046096731	181.093290137118	192.465382059089	57.3424147770347	110.401463883265	75.3614740341133	30.2307544762365	32.5545219603784	25.3773105858279	176.008966341826	83.574379791715	347.675035870084	7.23390777899846	99.8564416803137	105.159403454972	43.0403512857827	19.499814166771	146.256845160486	35.8955923907679	29.9763647893007	62.0252313127626	162.060464001827	101.860386710806	154.361289778321	72.8463859396029	140.340776192447	103.871093511552	46.8368007958298	163.927236044255	27.7395268892842	19.8973297783437	142.165552411144	105.721692372223	160.612504413525	432.022335554748	351.906121402256	272.497169681459	157.469131418797	145.839806749727
Cupriavidus sp. BIS7	50.3936055553911	75.8484570137235	55.3187411324448	51.7245663949827	65.9601531901112	80.3080355786303	10.2994407918622	56.7847779761473	89.4258890208575	21.5145929180845	62.2873053521708	87.4571269953534	42.8551148918846	187.154384425659	72.6642362286218	649.198240173386	414.5435642546	54.9112418608792	14.3967435054216	45.3172511041022	26.9205934906005	56.0143113346247	18.5565460417786	18.7965066692355	20.2229622028792	12.4338792603372	19.1098178834356	33.7297763063911	7.39026902162868	16.5254318710248	20.9507447989776	23.627506901201	25.8237600111903	35.4492496874633	19.5173335913653	24.4696737976574	23.629443073718	20.4498707700102	35.9104814745776	9.94435869615849	10.2501395827831	29.6004522615579	21.9179118332657	42.4760342250646	46.5024041742958	43.1612700376984	49.5130166560383	40.1391903616541	34.5805727344713
Spirosoma panaciterrae	49.7636854859487	328.490743978553	208.808769345003	208.343085870293	42.8272084694087	511.366842765548	7.72458059389665	183.316076727345	188.859729520584	16.7813824761059	80.0247499226565	409.242317081518	343.223554089468	134.737085028247	164.197086284565	76.2694436007894	34.7479936508466	91.7802185388981	38.5539910823155	251.26797263971	193.265753268341	456.48444524424	4.08873048378174	524.344217293883	317.904965829261	65.0387530540716	16.7698401834231	173.75086450267	81.8208355966032	69.1762264368479	90.4190038692718	269.595912077806	213.04602009232	205.067178571781	115.729541436124	193.958149660843	129.469656841413	112.474289235056	150.769197030669	42.9177585834209	13.2648865188958	179.687252461007	164.169457260931	373.435134228693	499.825840995979	392.547025306366	251.076644745159	120.417571084962	192.448404783145
Asinibacterium sp. OR53	49.7636854859487	188.505724048813	109.858345065841	59.5265959629409	30.6355213868763	178.848165721058	4.89223437613455	84.2513281928707	74.2525432303149	19.363133626276	91.1622151180778	227.198405998798	251.39116503543	157.251898192236	148.138691537908	251.50756996927	123.702857397014	63.9323744523094	66.6154402877982	244.794079624838	164.737960166361	405.942796511274	74.2261841671146	142.931769463978	168.255045527955	78.429084565204	48.3595391335921	178.569403975012	48.0367486405864	102.995714917085	126.255804183312	182.658803351592	137.009393392704	199.233757737135	101.71004829303	177.764983177099	118.14721536859	117.092001989575	157.622342350245	62.8064759757379	22.3091273272339	185.940869135984	209.724332835954	253.08637059101	259.813432354453	175.165446284382	194.891661305683	184.2285916599	178.41570860104
Corynebacterium matruchotii	49.1337654165063	15.6158587969431	50.6439179381536	137.546891642524	328.237729145103	18.2320945637971	2.05988815837244	200.907013382999	100.402351933165	2.58175115017014	454.161080746623	19.963039857635	52.8036237060721	52.7690933530995	111.204383620598	414.034122404285	129.957496254166	14.5122567775181	14.1527309036348	27.1094269997754	12.0539970853435	44.4251434722885	1.88710637713003	112.779040015413	24.6720138875126	261.111464467082	173.158349800926	80.4979535379417	131.441213313253	28.8234276820199	96.4836931531863	131.465871732323	246.043046773285	103.655400984861	56.3528645947872	59.7347919178107	80.2416504378339	48.1561472971208	21.6559392098598	27.2161395894864	9.6471901955606	41.2738700548484	150.846804970123	7.52179772735519	5.70029470523626	16.3823798683235	79.36128910826	92.6289008345864	75.6763258392053
Mucilaginibacter paludis	49.1337654165063	185.717177835073	121.545403051569	74.5527269827124	22.5077299985214	214.444159869423	1.54491611877933	62.9570364518155	38.0947830485964	13.7693394675741	45.7873569145096	377.396515403862	244.503735856377	119.609944933692	126.058398761255	79.9013218674936	60.4615089524731	59.2256965785197	27.0853987983355	224.158545639934	149.469563858259	277.174264707539	4.71776594282508	162.511463911099	134.684928271175	39.6927684079996	18.3298253167647	143.422410176755	46.9809959232109	57.2625429949463	94.5540192901226	140.250457631488	132.34677005735	132.82250515809	83.2922827913196	126.666546717285	67.9346488369391	82.4591563306863	140.90066777048	41.3475966840274	18.0884816166761	118.818716824564	217.889829401289	276.536681152764	439.222707813994	304.964302164175	202.617096528611	183.713986655263	187.93789529604
Microbacterium yannicii	49.1337654165063	145.004403114472	705.898302337957	149.68338208157	113.789079436969	325.573117210663	9.26949671267599	275.899953862368	149.796435038548	18.9328417679143	107.662163555739	197.253846212346	493.981726119848	108.704332307385	255.729936340509	130.747617601353	42.3925522540329	56.8723576416249	59.7830874377676	283.232819400639	170.764958709033	569.156910572508	4.08873048378174	93.5909394572352	132.662632050887	103.296843085878	31.1997026668336	280.892506887677	106.631024454928	132.203454968198	275.116359333943	328.664679330808	232.772503434201	472.955812285902	106.932996718889	281.40124867306	337.704123928552	168.876352165246	199.563591706049	98.9201996617871	104.913193376722	239.305064762454	252.270867571117	130.967772193949	204.910593877703	414.285183208565	891.936612101684	373.603233366165	276.143414154981
Cellulomonas sp. URHE0023	49.1337654165063	191.294270262553	407.488755102375	291.853698653254	103.16042915989	341.200626836775	5.1497203959311	245.34727440781	90.7172375987761	10.3270046006805	78.7872537898319	137.364726639441	244.886370810769	61.2121482895954	197.518255383878	99.422667551029	47.2572713651514	21.1800504320534	52.4627093841634	275.545071445479	136.210167064382	368.9218436177	0.943553188565016	52.0819872293401	116.888721532642	56.4306827969151	21.0597993001127	190.757474405052	45.9252432058354	58.7997924713207	278.700039365347	274.745496915247	141.672016728058	323.081769303463	106.932996718889	216.988430882168	202.819386382746	86.0873592092365	91.0097698439676	49.7217934807925	18.6914310038987	160.092586879412	134.945574816577	197.336575670613	222.311493504214	359.152174036322	632.081063694106	535.189204822055	244.068680024457
Pimelobacter simplex	48.5038453470639	247.622903780097	410.605303898569	148.238561791207	73.462729856285	286.938440634998	12.6168149700312	150.29449388252	123.000952046739	10.3270046006805	87.449726719604	172.062391153902	325.239711233053	86.5413130990831	175.839422475891	234.710132985763	86.8699841271165	30.2011830234836	66.859452889585	257.741865654581	125.763369590417	456.162523914731	2.2016241066517	75.9692144548269	133.067091294945	120.512983600191	27.6897361168148	238.942869128468	48.5646249992742	99.1525912261486	150.514561318971	215.676729662245	134.857413391772	336.992234370695	92.0888275085546	238.57931952716	188.543264525708	103.568700351342	125.54962225463	46.0580823822078	23.515026101679	167.596926889384	156.003960695597	131.410230883794	199.210299172467	350.330892568763	614.172100222773	361.767318259524	278.649252758928
Plesiocystis pacifica	48.5038453470639	52.9823780610569	67.784936317221	15.6040591359166	10.6286502770795	49.4871138160208	1.28743009898278	25.9234855978064	20.984414391176	3.44233486689352	17.7374445704857	40.4013901880708	53.9515285692476	18.9968736071158	22.080292776653	25.8771326502678	5.55967898413546	12.5511409967724	10.0045166732591	48.1495792981086	30.1349927133588	76.9391977527316	1.57258864760836	19.9712883360627	35.1879542330098	14.8250098873251	6.62993681670214	35.7138807950023	10.5575271737553	19.9842431928672	32.2531202826366	37.2587608826631	24.747770010724	50.257164113872	17.8679814568837	46.0605624426492	36.9210048026843	20.1200341446875	32.8950975339642	12.0379078953498	9.6471901955606	48.361302286489	27.9345935129857	77.430270722774	68.4035364628351	74.9808924742497	80.7659136942469	62.2672055610275	61.643629657101
Ktedonobacter racemifer	48.5038453470639	93.1374435389105	92.7173266867736	35.8315432009936	18.4438343043439	105.919787465869	1.02994407918622	43.8230351772441	30.0238544366056	5.16350230034027	25.9874187893163	54.6607043720959	84.1796899662018	32.013249967547	49.7810237146359	51.7542653005357	17.3739968254233	16.4733725582638	9.02846626611185	77.2820978650315	43.7961894100814	116.53552128238	4.08873048378174	48.166048339916	45.2994353344494	14.8250098873251	16.7698401834231	146.823732157232	10.0296508150675	22.6744297765224	33.9071264509769	59.9775175184332	46.626233353538	79.8729929666894	37.6602070706626	61.1741844941435	46.2743260193643	39.2505584134067	71.5468371363721	19.3653300925192	12.0589877444508	66.2883367547565	45.5548755750229	99.1107465251507	95.104916924205	103.335011477117	121.14887054137	122.475991103509	75.1751581184159
Corynebacterium variabile	47.8739252776215	225.872243312927	340.482955984202	113.851838880576	84.7165948555457	212.273672421352	9.26949671267599	126.222685827414	117.189883446106	9.89671274231886	73.0122718366505	126.432585765022	263.635483575969	91.1146345230184	142.116793507912	326.869044003383	138.644494666878	29.4167367111853	64.6633394735038	236.701713356248	102.860775128265	388.880966047279	2.2016241066517	54.0399566740521	120.933313973218	102.818616960481	51.4795094002754	234.691216652872	54.3712649448396	114.525085989893	119.915447204674	192.352139516187	133.422760057817	306.030231479113	94.8377477326906	179.924072041598	168.35978190024	94.6631114676279	97.3146635379774	58.0959902775575	20.5002791655663	135.911935736167	134.945574816577	95.1286183165509	182.40943056756	325.127231232881	517.955316082671	306.189977758772	230.035983842353
Methylobacterium radiotolerans	47.8739252776215	122.696033404553	204.91308334976	127.433149609985	243.833741650648	242.660496694348	7.4670945741001	112.026491333378	147.213737882711	14.6299231842974	63.9373001959369	156.852456024275	92.2150240084302	213.890725057897	104.781025721935	745.443014241049	336.708058476704	47.4590018940456	34.1617642501529	90.229883894775	49.4213880499084	86.2749163085024	57.8712622319877	34.4602622269318	43.2771391141615	32.0411504016382	30.4197101001627	59.2396911599642	30.6168288038902	52.6507945658231	47.9661788818698	43.9229294958223	43.756926685628	88.8474865584522	28.8636623534276	43.90147357815	40.8592453149706	43.8682711679251	64.4195660040132	20.4121046921148	6.63244325944792	99.6409590213006	41.6870087809171	67.2537208563522	99.3051340754317	89.1579519756835	115.530372197423	99.3187658948621	72.6693195144687
Chitinophaga pinensis	47.8739252776215	165.639645096146	128.557637843005	64.7279490082465	22.1951226374308	185.359628065271	5.66469243552421	91.0408125161057	44.551525938189	9.89671274231886	56.5123233989894	207.235366141163	218.101924003341	81.9679916751478	126.058398761255	76.2694436007894	44.4774318730836	51.7734566116861	41.2381297019703	205.546103222178	148.66596405257	383.408303445621	5.6613191313901	133.925110018303	158.143564426515	41.6056729095899	20.6698030167773	153.909819616558	41.1743559776455	84.5487212005918	100.343040879314	182.052969841305	123.021523386643	157.951087215026	79.9935785223564	165.170298134187	85.1644510781918	92.0244184650459	141.723045208829	57.5726029777597	20.5002791655663	155.506601317762	168.46708703216	248.661783692566	248.41284294398	195.013329586389	181.196571592311	171.878071548621	150.851483957621
Ornithinimicrobium pekingense	47.8739252776215	113.772685520585	836.014214579059	54.3252429176354	95.9704598548064	375.928426005912	12.1018429304381	218.18933711487	218.56074681271	12.478463892489	95.287202227493	170.636459735499	395.261907886757	98.5023075924523	267.372272531835	182.047898118551	68.4535474921678	18.4344883390095	55.6348732073919	225.777018893652	101.65537541973	542.759361552742	0.943553188565016	82.2347166779054	168.659504772012	96.1234512049146	136.498699167397	326.243466627363	58.5942758143417	124.132895217233	168.157293781268	195.381307067623	119.076226718266	341.479481166576	118.753353682673	265.927778477482	377.578809115451	119.400858366834	188.598559194728	54.4322791789728	28.3386211994593	177.602713569348	119.903870617277	107.07500294235	150.607786422558	615.284382362226	2080.6001679931	883.06218795639	1064.48023895677
Pedosphaera parvula	47.8739252776215	124.369161132797	144.140381823976	32.3639745041232	20.9446931930685	105.485689976255	1.54491611877933	59.562294290198	42.2916659268315	3.87262672525521	35.887387851913	100.290509760976	79.9707054678918	41.5116867711049	71.8613164912889	95.3368045009867	25.7135153016265	40.3989850833611	22.693171966173	120.576257401986	63.4843846494758	172.227911287495	3.14517729521672	62.6550222307851	64.7134790492134	29.6500197746503	12.4798810667334	90.1350324826249	21.6429307061983	35.3567379566111	57.0632128077416	82.3933573990598	49.4955400214481	123.399286886739	36.8355310034219	102.556721063711	50.7048465956864	53.103696676962	74.2880952642025	19.888717392317	18.0884816166761	112.982007927918	68.7620763396572	476.970467652288	149.707739890152	129.168764346397	152.050611433082	115.786126043233	106.247556807361
Arthrobacter sp. Br18	47.8739252776215	232.564754225902	997.295614782103	93.9133188735719	206.320858319779	502.25079548365	4.63474835633799	170.045721004659	301.207055799495	39.5868509692754	116.324636485511	206.760055668363	642.826723378269	160.066249837735	468.102206865044	166.15843070172	51.427030603253	33.3389682726767	73.6918057396156	275.140453132049	110.494973282315	935.181462224625	2.51614183617338	135.883079463015	206.678673713425	214.245304178118	76.4392715337423	374.428861350778	62.289410325156	106.070213869833	126.531471878036	531.618905277022	315.265070136615	501.674191779543	137.446011206798	276.003526511812	227.925669648571	372.715386614702	362.668450311955	112.004882156733	67.5303313689242	243.891050324104	111.30861107482	150.878413236948	215.711152266572	589.135583726248	1619.5321476429	601.573250420175	320.747341305241
Modestobacter caceresii	47.8739252776215	194.082816476293	360.740523159464	108.939449893343	92.2191715217195	376.796620985141	10.0419547720657	124.988234132281	78.4494261085501	8.60583716723379	50.3248427348665	191.550120538736	226.519892999961	62.6193241123447	178.649641556556	90.7969566676064	30.578234412745	25.1022819935448	30.257562621564	170.748928267242	65.8951840665445	539.21822692814	1.57258864760836	70.4869000096332	118.102099264814	50.2137431667465	16.3798439000876	185.088604437591	42.230108695021	61.8742914240695	202.340087926968	193.563806536762	125.173503387575	174.553900359787	71.1970338051214	156.174094532107	132.915617289663	112.474289235056	119.24472856062	38.2072728852405	10.2501395827831	120.903255716223	90.2502251958	99.9956639048395	168.308701559871	357.57694520283	630.67643910812	276.342887489849	258.602543927351
Sphingomonas parapaucimobilis	47.2440052081791	219.179732399951	253.998726889817	130.033826132638	45.9532820803145	319.06165486645	1.80240213857589	104.619781162576	94.5912833325316	5.16350230034027	29.69990718779	231.476200254006	159.176141027	62.2675301566574	93.5401493992755	67.1897479340287	29.5357946032196	36.0845303657206	24.8892853822543	199.881446834165	85.5833793059389	192.508955046584	0.943553188565016	116.303385015895	78.8695525912288	45.4314819127706	23.3997770001252	110.25952086711	32.2004578799535	46.8861090294191	59.2685543655288	109.050031851697	102.219050044295	184.425843310727	56.3528645947872	117.670343115205	61.5350080044738	67.6165081911628	126.097873880196	28.262914189082	16.8825828422311	136.328843514499	153.855145809983	169.904136900258	209.410826539732	157.522883349264	246.862770987198	142.030981279699	155.863161165516
Kribbella flavida	47.2440052081791	177.351539193854	267.244059273642	91.8905704670642	52.2054293021259	232.242156943606	4.63474835633799	101.225039000958	74.5753803747945	12.478463892489	44.5498607816851	128.809138129026	219.249828866517	49.9547417076008	114.014602701263	124.845815417959	43.4349920635582	17.257818870562	39.7740540912495	170.748928267242	84.3779795974045	280.393478002633	1.88710637713003	53.6483627851097	89.385492936726	64.0823008032764	18.3298253167647	163.263455062868	22.6986834235738	48.4233585057935	86.0083207536975	175.085884473002	85.3618733703235	213.144222804368	67.348545491331	132.424117022616	143.745778698451	62.0092855606761	79.7706115198632	34.5435617866558	18.0884816166761	110.063653479596	100.134773669626	88.0492792790401	128.106623112415	240.064874224279	376.088232897993	187.316221687719	171.399360509988
Microvirga lupini	47.2440052081791	132.734799774016	165.956223397334	48.2569976981123	29.6976993036046	188.832407982185	3.34731825735522	73.7584887842348	72.9611946523964	7.74525345051041	28.874909765907	105.043614488984	112.494676591197	41.8634807267922	73.0656960972882	66.2817783673527	28.8408347302027	27.0633977742905	28.7934870108432	124.217822222852	65.0915842608549	204.420044238429	19.185581500822	61.4802405639579	69.971449221962	36.8234116556141	28.0797324001502	107.708529381753	27.4495706517637	49.5762956130743	70.2952621544643	92.6925270739423	69.9393500303071	139.104650672324	60.2013529085775	102.196872919628	109.286174215946	53.7633699276075	115.681092994441	26.1693649898908	27.1327224250142	111.314376814591	99.27524771538	132.295148263482	209.410826539732	181.781407385051	161.882983534991	127.107436145238	100.233544157888
Rudanella lutea	47.2440052081791	152.812332512943	130.895049440151	93.9133188735719	19.6942637487062	284.767953186927	2.57486019796555	99.3733614582578	108.796117689635	9.46642088395717	33.4123955862638	171.587080681101	199.352811238142	68.9516153147166	81.8978132079494	35.8647978837045	12.5092777143048	35.6923072095715	18.0569325322237	139.997936446601	73.1275823177506	260.112434243544	1.57258864760836	200.496071138512	177.557608141279	46.8661602889634	13.6498699167397	82.482058026553	46.9809959232109	39.9684863857343	42.452824987402	133.283372263185	97.1977633754524	100.065603548156	46.4567517878977	111.912772809874	52.6739668518296	50.46500367438	81.1412405837783	16.2250062937323	7.23539264667045	87.1337256713466	74.7787580193772	177.425934627613	334.81731005493	216.751487488587	144.676332356651	98.2895558855889	93.2171960668357
Brevundimonas subvibrioides	46.6140851387367	142.77356614348	417.617538690005	74.2637629246399	60.0206133293903	212.273672421352	4.37726233654144	102.150877772308	100.402351933165	11.6178801757656	59.3998143755801	187.747636756329	270.905547709413	84.4305493649591	120.036500731259	73.9995196840992	28.4933547936942	31.7700756480801	37.821953276955	211.210759610191	122.548970367659	342.524294597935	3.45969502473839	68.5289305649212	97.4746778178777	49.2572909159513	22.6197844334543	133.785331232072	97.1292499985483	62.2586037931631	218.328814220924	156.607962409242	129.47746338944	150.322767662028	108.307456830957	200.075568110257	85.1644510781918	133.253996630389	199.289465893266	49.7217934807925	44.0153052672453	139.247197962822	101.853825578117	128.313020054883	211.510935115345	190.917734619308	417.524658184607	184.2285916599	213.998616777091
Novosphingobium sp. Rr 2-17	46.6140851387367	273.835238189252	225.170650525022	93.0464266993543	38.7633127752312	182.320945637971	1.54491611877933	67.2776173847832	82.9691461312649	5.59379415870196	34.2373930081469	168.259907371495	127.417439812478	44.6778323722909	81.496353339283	73.0915501174232	25.366035365118	26.2789514619922	24.8892853822543	147.685684401762	80.3599805689567	184.46092180885	6.60487231995511	69.7037122317484	67.5446937576165	36.3451855302165	18.7198216001002	88.4343714923867	34.8398396733923	38.4312369093599	65.8845790388901	98.1450286665271	77.4712800335709	153.463840419145	64.8745172896086	109.033987657209	52.1816867877938	70.9148744443902	110.472702551563	25.645977690093	16.2796334550085	123.404702386213	111.30861107482	164.594632622125	185.109570164778	149.646739181801	222.281840732427	158.49834142807	144.837471308148
Glaciibacter superstes	45.9841650692944	150.023786299203	405.151343505229	93.3353907574268	84.4039874944551	247.00147159049	4.63474835633799	144.430848330636	104.276397666921	13.3390476092124	73.424770547592	188.22294722913	311.847487829339	79.8572279410239	191.496357353882	130.293632818015	55.5967898413546	30.5934061796327	36.601890268021	222.135454072787	100.851775614041	401.113976568634	1.25807091808669	58.3474894524186	102.328188746569	72.690371060433	17.1598364667585	251.697826555254	87.0995991834808	71.4821006514095	285.040396343985	192.957973026475	154.225233400164	222.567441075719	102.259832337858	182.443009050181	141.776658442308	98.6211509715008	147.20556146449	75.8911584706833	31.9563175227945	149.252984642785	110.019322143451	98.6682878353063	278.114378513369	398.21784910694	562.552146687755	397.275063579448	266.621227459982
Massilia sp. LC238	45.9841650692944	247.065194537349	709.014851134151	102.582240615748	60.3332206904809	418.469979988106	3.60480427715177	132.394944303083	202.096052444248	17.2116743344676	121.274621016809	254.766413421247	380.721779619868	124.886854269002	253.722636997177	107.594393651114	39.6127127619651	48.2434482063439	78.8160703771386	578.604188204162	387.335106342371	770.679662845353	11.6371559923019	114.345415571183	154.098971985939	71.7339188096378	34.3196729335169	155.327037108423	51.204006792713	168.71313003209	88.2136623114846	234.154651726005	114.772266716401	306.030231479113	74.7706300964981	272.764893215063	84.1798909501202	1006.00170723437	1065.25290847487	92.1161647644155	15.676684067786	499.455518441499	104.002640463731	358.833997463827	285.614766283417	302.128890263889	671.761708248236	337.066278036967	265.117724297613
Clavibacter michiganensis	45.354244999852	194.082816476293	472.93627982245	101.426384383458	97.8461040213498	289.543025572683	7.72458059389665	179.612721641944	177.883266608276	12.9087557508507	89.0997215633701	292.791251245313	350.110983268521	114.333035598382	189.890517879216	255.139448235974	98.3368220318959	38.0456461464663	46.6064069412801	268.666560117177	113.709372505074	392.100179342373	3.14517729521672	75.1860266769421	141.965194664212	97.0799034557098	28.8597249668211	272.105758438113	84.460217390042	231.356046194347	281.732384007304	295.343836265012	248.553690107707	285.837620897647	109.407024920611	290.39745227514	171.313462284455	112.144452609733	181.745413875152	80.6016441688636	36.1769632333523	153.005154647771	140.532493519174	132.295148263482	214.811105734166	363.8778605368	808.361449235463	423.005313811278	328.766024837872
Janthinobacterium agaricidamnosum	44.7243249304096	216.948895428959	375.544129941386	85.244397131396	58.1449691628469	313.418387501465	2.05988815837244	53.6986487383132	124.292300624658	11.6178801757656	62.2873053521708	197.729156685147	219.632463820908	74.2285246500266	172.226283657894	62.6499001006484	28.8408347302027	38.4378693026155	82.7202720057275	381.150451250574	396.174704204957	462.600950504918	9.12101415612849	68.5289305649212	109.608455139605	58.821813423903	15.2098550500814	109.976077368737	34.8398396733923	83.0114717242174	55.1335389446779	121.772535567728	96.8391000419636	153.015115739557	71.4719258275349	169.128627719103	55.6276472360444	193.943935689774	174.618142742793	49.7217934807925	13.8678359061184	509.461305121462	88.5311732873086	274.766846393386	224.111586569026	230.613501223323	330.086777706922	178.567936608897	181.422714925777
Caulobacter henricii	44.7243249304096	177.909248436602	172.189320989722	54.0362788595629	28.7598772203329	239.187716777434	2.317374178169	52.772809966963	54.5594774170575	10.3270046006805	23.9249252346086	173.963633045105	123.59109026856	37.6419532585443	70.6569368852897	70.367641417395	28.8408347302027	21.5722735882026	30.5015752233508	169.130455013524	80.7617804718015	174.80328192357	17.298475123692	51.2987994514553	74.824960150653	34.9105071540237	19.1098178834356	85.5999365086564	34.8398396733923	40.3527987548279	57.8902158919118	91.1779432982243	90.7418233726548	112.629894576624	54.7035124603056	94.999910037964	54.150807043937	61.0197756847079	83.3342470860426	18.8419427927214	9.04424080833807	91.3028034546646	92.8288030585372	154.418082755704	157.508143171002	140.825457714242	188.570850668742	186.801616683083	140.828129541832
Polaromonas naphthalenivorans	44.7243249304096	115.445813248829	185.434653373547	65.016913066319	51.5802145799448	220.521524724023	3.08983223755866	53.0814228907464	58.1106860063334	7.74525345051041	68.0622873053522	99.3398888153742	169.889919749971	79.1536400296492	101.97080664127	87.1650784009022	53.5119102223038	32.1622988042293	39.5300414894627	223.753927326505	92.0121777514554	256.893220948451	21.072687877952	68.9205244538636	78.4650933471712	64.560526928674	33.9296766501815	104.307207401277	44.3416141297721	45.7331719221383	153.822573655651	115.714200464856	83.5685567028797	206.862077290134	120.677597839569	137.102142895698	76.7956899895834	50.1351670490573	120.341231811752	18.8419427927214	28.9415705866818	122.57088682955	63.6049206141829	91.1464901079511	192.609957934825	180.836270084955	259.50439226108	154.381501390977	127.797768801307
Methylobacterium oryzae	44.7243249304096	118.792068705317	102.846110274404	63.8610568340289	61.5836501348432	208.366795014824	5.1497203959311	67.89484323235	96.851143343889	7.74525345051041	40.8373723832113	139.741279003445	75.3790860151898	116.092005376819	72.2627763599553	335.040770103468	173.392488317725	29.8089598673344	21.9611341608126	84.1606091933327	43.7961894100814	104.302510761025	17.9275105827353	36.0266377827014	37.6147096973553	25.345984646072	15.9898476167522	69.4436571013934	30.6168288038902	37.2782998020791	31.150449503743	41.1966786995299	53.4408366898244	77.6293695687487	26.3896341517052	43.90147357815	42.8283655711138	50.7948402997027	65.5160692551453	14.131457094541	9.6471901955606	96.3056967946462	43.4060606894086	69.9084729954188	109.505661442697	103.650057243816	97.9725648725865	103.435605931955	84.6973448134153
Gemmatimonas phototrophica	44.7243249304096	90.9066065679187	181.538967378305	43.6335727689519	25.6338036094271	135.438416759636	2.317374178169	65.4259398420828	36.8034344706778	6.45437787542534	32.9998968753223	78.4262280121375	111.346771728022	21.1076373412398	59.0146006939635	65.3738088006766	32.3156340952873	16.4733725582638	28.0614492054828	146.471829461473	54.2429868840458	290.373039217422	0.943553188565016	44.250109450492	63.5001013170406	35.8669594048189	11.3098922167272	78.7972925477035	19.0035489127595	46.1174842912319	46.8635081029762	91.7837768085115	54.8754900237794	121.155663488798	40.9589113396258	129.185483725868	73.8420096053686	51.4545135503482	112.93983486661	29.3096887886777	15.0737346805634	127.573780169531	66.6132614540429	168.134302140881	136.507057414868	161.618478316345	180.14310315282	135.341116219423	115.268575781571
Pseudomonas stutzeri	44.0944048609672	107.08017460761	846.922135365739	70.7961942277696	44.7028526359522	299.961365323424	18.7964794451485	133.012170150649	233.411255458773	35.2839323856585	464.061049809219	224.821853634794	457.631405452625	105.186392750512	210.76643104987	109.864317567804	47.2572713651514	28.2400672427379	65.1513646770774	263.001903729165	88.7977785286972	1256.45894907494	40.258269378774	95.9405027908897	153.290053497824	103.296843085878	51.8695056836108	169.499212027075	91.322610052983	70.3291635441287	188.556703190798	920.261102126264	383.411103499478	180.836045874021	193.523983779172	197.196782957592	86.6412912702992	2745.23023256121	4557.06751170517	59.666152176951	22.3091273272339	158.841863544417	180.930213368723	115.924176739239	435.622521684371	327.017505833072	466.335362547652	248.039612234837	1430.33267513306
Acidiphilium angustum	44.0944048609672	167.31277282439	95.8338754829677	45.6563211754596	47.8289262468579	249.171959038561	2.83234621776211	60.7967459853316	57.4650117173742	2.58175115017014	14.849953593895	133.086932384233	74.996451060798	32.013249967547	40.9489066039747	37.6807370170567	13.8991974603386	21.5722735882026	12.9326678947008	103.177669924518	65.0915842608549	115.247835964343	7.8629432380418	50.5156116735705	55.0064571918314	19.607271141301	13.2598736334043	107.708529381753	11.085403532443	21.9058050383352	36.9394710929342	56.34251645671	49.4955400214481	66.4112525790451	38.759775160317	65.1325140790586	43.8129256991854	39.9102316640522	121.985986688451	15.1782316941366	11.4560383572282	76.2941234347198	56.7287129802172	124.773350536127	390.920210574887	237.54450809069	120.797714394874	113.727706024687	104.744053644993
Acidocella facilis	44.0944048609672	139.98501992974	68.5640735162696	34.0977588525584	30.0103066646952	152.36821885459	0.51497203959311	32.404356997258	55.850825994976	3.87262672525521	9.48747035165515	95.5374050329675	53.5688936148557	25.6809587651751	44.9635052906389	26.7851022169439	11.4668379047794	16.4733725582638	13.6647057000612	72.0220597904482	50.6267877584427	84.987230990465	7.23390777899846	34.8518561158742	34.3790357448946	18.6508188905058	17.9398290334293	78.2304055509575	11.085403532443	13.0666205491824	29.2207756406793	57.857100232428	44.1155900191168	41.7313952016973	25.5649580844644	47.1401068748988	32.4904842263622	37.2715386614702	80.3188631454292	12.5612951951476	7.83834203389299	38.3555156065258	47.2739274835143	91.1464901079511	243.912610281952	145.866189981419	81.4682259872404	77.1907506954887	62.1447973778905
Haliangium ochraceum	44.0944048609672	88.1180603541788	112.195756662987	26.0067652265276	12.504294443623	89.4240828605288	1.02994407918622	45.6747127199446	21.9529258246148	6.45437787542534	28.0499123440239	60.8397405185067	78.8228006047163	26.0327527208624	46.970804633971	46.7604326838173	15.636597142881	16.8655957144129	14.3967435054216	85.3744641336211	55.4483865925801	156.775687471047	1.88710637713003	37.9846072274134	38.0191689414129	27.7371152730599	10.1399033667209	63.4913436355597	13.7247853258818	34.9724255875175	57.338880502465	55.4337661912792	48.4195500209818	112.629894576624	28.588770331014	79.5264398423865	42.8283655711138	35.6223555348565	68.5314531957587	29.3096887886777	16.2796334550085	75.0434000997243	55.4394240488486	148.223661097882	98.1050720322241	99.2394165100364	126.065056592325	106.008630955138	84.6973448134153
Tetrasphaera elongata	44.0944048609672	189.063433291561	368.531895149949	84.9554330733235	67.2105826344735	202.289430160225	8.23955263348977	135.172460617133	103.630723377961	10.7572964590422	65.9997937506445	120.728860091412	266.313928256711	62.971118068032	152.153290224573	157.532719818297	56.63922965088	21.9644967443517	56.1228984109655	198.667591893877	118.932771242056	338.983159973332	0.943553188565016	51.2987994514553	115.270884556411	69.3427881826499	27.6897361168148	181.403838958742	39.5907269015822	79.9369727714686	125.980136488589	178.720885534725	90.0244967056773	258.914140122358	64.0498412223679	155.454398243941	187.0664243336	103.568700351342	98.1370409763265	39.777434784634	23.515026101679	160.926402436076	131.937233976717	88.4917379688845	153.007910508973	261.487986359778	553.070930732343	290.237222615037	223.52080347209
Novosphingobium resinovorum	44.0944048609672	286.104841529707	313.992291216553	126.566257435768	49.3919630523108	254.815226403546	2.57486019796555	79.0049084885528	77.4809146751112	6.02408601706365	45.3748582035681	181.093290137118	187.873762606387	58.7495905997841	96.3503684799405	92.1589110176205	31.6206742222704	33.3389682726767	39.5300414894627	183.696714296986	101.65537541973	231.139514587704	13.2097446399102	82.2347166779054	90.5988706688987	56.4306827969151	29.2497212501565	121.313817303659	43.8137377710843	61.1056666858823	84.6299822800806	122.378369078015	95.4044467080086	187.566916067844	84.3918508809739	132.064268878533	94.5177722948718	91.3647452144004	141.448919396046	36.1137236860493	19.8973297783437	134.24430462284	187.806421002689	188.04494318388	221.111431461007	180.521224318257	262.664797579551	192.462271734085	150.851483957621
Spirosoma spitsbergense	44.0944048609672	230.891626497658	173.747595387819	164.131584985196	34.6994170810538	462.313826439142	2.83234621776211	134.555234769566	127.843509213934	10.7572964590422	58.574816953697	302.29746070133	255.982784488132	89.7074587002691	113.21168296393	65.8277935840147	20.848796190508	57.6568039539232	27.5734240019092	207.164576475896	143.040765412743	414.634672408026	1.25807091808669	406.866050611161	261.280671661199	52.1266476683368	14.819858766746	142.00519268489	54.8991413035273	59.1841048404143	60.0955574496989	207.800894028511	183.994290079731	168.271754845553	86.5909870602827	141.060472480613	86.6412912702992	90.0453987131094	144.738429149442	32.9733998872624	13.2648865188958	152.58824686944	143.970597336157	326.976971795028	475.824600131827	307.799714064462	218.419123120963	120.932176089599	169.394689626831
Candidatus Microthrix parvicella	43.4644847915248	116.561231734325	333.470721192766	45.9452852335321	56.581932357394	223.560207151322	8.23955263348977	146.282525873336	88.4573775874186	9.89671274231886	51.1498401567495	99.815199288175	181.368968381726	65.081881802156	121.642340205925	94.4288349343107	40.3076726349821	18.0422651828603	42.7022053126912	188.14751574471	95.6283768770585	377.935640843962	2.51614183617338	40.3341705610679	91.4077891570139	51.6484215429392	17.5498327500939	163.546898561241	34.3119633147046	76.0938490805327	96.7593608479097	137.524206835195	84.644546703346	222.567441075719	66.7987614465038	139.62107990428	157.037340427417	84.7680127079455	97.5887893507604	58.0959902775575	21.1032285527888	169.681465781043	127.639604205489	126.543185295505	166.508608495059	260.542849059683	404.180724617731	210.988051901002	230.035983842353
Knoellia flava	43.4644847915248	200.21761814652	529.813295352992	113.851838880576	80.3400918002777	226.598889578622	10.2994407918622	182.698850879778	127.843509213934	10.3270046006805	88.6872228524286	142.59314184025	427.40324405567	79.1536400296492	172.62774352656	398.144654987454	191.461445016165	22.74894305665	67.8355032967323	250.86335432628	147.058764441191	543.403204211761	3.14517729521672	64.6129916754971	134.280469027118	113.817817844625	30.4197101001627	261.051462001565	65.4566684772826	120.67408389539	217.501811136754	233.245901460574	119.076226718266	421.352474133266	70.3723577378806	256.211878587236	278.630516244258	104.888046852633	112.93983486661	27.7395268892842	25.9268236505691	280.995842595634	143.111071381911	89.3766553485734	175.209058308315	386.876201505793	720.923568757778	353.533638185338	254.593202161035
Sphingomonas sp. S17	43.4644847915248	235.91100968239	282.826803254612	122.809724680825	52.5180366632165	358.13042893173	1.80240213857589	115.421233494995	99.4338404997261	6.45437787542534	35.0623904300299	252.865171530043	160.324045890175	61.2121482895954	91.5328500559434	76.7234283841274	38.2227930159313	31.377852491931	36.601890268021	222.944690699646	117.325571630677	221.481874702424	5.03228367234675	138.23264279667	97.0702185738201	58.821813423903	29.6397175334919	114.511173342706	42.230108695021	57.6468553640399	71.6736006280813	125.407536629451	112.620286715469	193.400336902489	72.0217098723621	128.105939293618	71.8728893492254	76.8519337001996	150.495071217886	27.2161395894864	24.1179754889015	156.340416874426	167.177798100791	233.618188237855	231.611974339073	182.096453151749	283.031854076361	144.089401298246	152.856154840779
Cellulomonas sp. KRMCY2	43.4644847915248	133.850218259512	437.875105865267	96.2250313381521	71.5870856897416	302.131852771495	5.66469243552421	169.428495157092	98.1424919218075	9.46642088395717	62.2873053521708	151.148730350665	255.982784488132	73.1731427829646	170.620444183228	92.6128958009585	35.0954735873551	19.2189346513077	42.946217914478	195.83526369987	76.7437814433536	339.305081302841	5.6613191313901	72.4448694543452	92.2167076451291	65.0387530540716	18.7198216001002	147.107175655605	33.2562105973291	57.6468553640399	142.244530477269	154.487545123237	87.513853371256	198.336308377959	60.4762449309911	159.772575972939	182.143623693243	70.2552011937447	115.681092994441	188.942815227011	23.515026101679	122.153979051218	131.507470999594	88.934196658729	150.307770911756	304.964302164175	650.692339458433	565.550900095614	265.618892018403
Pseudomonas syringae	42.8345647220824	159.504843425919	188.551202169741	76.2865113311476	46.8911041635862	149.763633916905	0.51497203959311	46.9091644150782	403.223593455058	18.072258051191	70.5372795710013	256.66765531245	148.079727349637	87.9484889218324	111.204383620598	151.630917634903	33.3580739048127	26.6711746181413	27.5734240019092	216.470797684774	61.4753851352519	139.713857007052	5.6613191313901	35.635043893759	103.137107234684	59.7782656746982	26.1297509834731	130.384009251596	38.5349741842067	53.8037316731039	84.905649974804	110.261698872271	113.696276715935	90.6423852768048	210.017505123987	146.098346497778	42.8283655711138	72.2342209456812	105.264312108685	26.6927522896886	6.63244325944792	106.311483474609	90.2502251958	128.313020054883	138.607165990482	120.662528645536	267.932139777002	163.129786469799	172.401695951567
Pseudonocardia autotrophica	42.8345647220824	200.775327389268	305.421782027019	66.7506974147542	51.8928219410354	226.164792089007	5.66469243552421	127.765750446331	91.6857490322149	12.9087557508507	49.4998453129834	132.136311438632	189.786937378346	68.5998213590293	129.270077710587	120.305967584578	44.1299519365752	20.7878272759043	41.9701675073307	166.702745132947	86.7887790144732	322.243250838847	5.03228367234675	55.6063322298218	143.9874908845	73.6468233112281	24.9597621334669	205.49653632045	34.8398396733923	69.9448511750351	138.109515056418	179.326719045013	178.255676743911	213.592947483956	341.140999815273	244.696737976574	210.203587343283	378.982282495834	490.685204881633	101.013748860978	27.7356718122367	139.247197962822	138.813441610683	88.4917379688845	138.607165990482	281.020823895087	376.43938904449	215.619496942732	183.427385808935
Mycobacterium sp. JLS	42.8345647220824	105.964756122114	190.109476567838	63.8610568340289	24.6959815261554	223.994304640936	2.317374178169	70.9809724701841	46.4885488050667	5.59379415870196	29.69990718779	90.7843003049592	85.7102297837692	30.2542801891104	65.8394184612926	83.5332001341979	26.7559551111519	12.5511409967724	27.3294114001223	92.6575937753519	46.6087887299949	273.955051412446	2.83065956569505	30.1527294485653	57.4332126561769	28.6935675238551	15.2098550500814	80.7813970363148	17.4199198366962	27.2861782056455	40.5231511243383	60.2804342735768	55.5928166907569	134.168679196855	38.759775160317	74.4885658252218	92.5486520387287	53.103696676962	77.3034792048158	28.7863014888799	6.63244325944792	67.5390600897519	53.2906091632343	64.5989687172857	90.9046997729783	138.305091580654	203.319408821604	102.406395922682	120.280252989465
Spirosoma luteum	42.8345647220824	281.085458344976	195.563436961178	157.774375707601	28.7598772203329	480.545921002939	0.772458059389665	138.567202778751	148.18224931615	13.3390476092124	73.424770547592	332.242020487783	294.246279927315	98.8541015481397	114.416062569929	61.7419305339724	25.0185554286096	65.8934902330551	23.4252097715334	202.713775028172	171.568558514723	545.012810859308	0.943553188565016	487.925985622239	348.23940913358	44.4750296619754	14.819858766746	140.587975193025	60.7057812490927	71.8664130205031	57.0632128077416	230.822567419425	181.48364674531	182.182219912786	79.1689024551156	142.859713201029	81.2262105659055	101.259843974083	192.43632057369	38.7306601850383	8.44129142111553	154.255877982767	185.657606117074	305.738954682496	456.023576418901	316.620995532021	232.114212834336	111.66928600614	173.905199113935
Hamadaea tsunoensis	42.20464465264	103.733919151122	134.011598236345	46.2342492916046	32.1985581923292	124.151882029666	2.57486019796555	58.9450684426312	50.0397573943427	5.59379415870196	32.9998968753223	68.44470808332	91.0671191452547	34.8276016130456	64.233578986627	76.7234283841274	27.7983949206773	14.1200336213689	14.6407561072084	102.368433297659	45.4033890214605	144.542676949692	1.88710637713003	34.4602622269318	50.9618647512555	38.2580900318068	14.0398662000751	82.19861452818	17.9477961953839	34.9724255875175	52.376861997444	80.8787736233418	46.626233353538	120.258214129622	29.963230443082	74.4885658252218	85.1644510781918	36.9417020361475	69.9020822596739	17.2717808933279	9.04424080833807	82.130832331365	59.7370538200772	60.1743818188415	71.4036915708542	120.662528645536	180.845415445814	118.873756071053	100.734711878677
Chthoniobacter flavus	42.20464465264	263.238762577041	299.967821633679	84.9554330733235	39.0759201363218	167.561630991088	2.317374178169	113.878168876078	84.9061689981427	41.3080184027222	89.5122202743116	192.976051957138	163.002490570918	81.6161977194605	120.437960599926	176.600080718494	61.851428698507	47.8512250501948	39.5300414894627	218.898507565351	118.932771242056	343.490058586463	5.34680140186842	103.380786680795	128.213580366254	72.690371060433	28.4697286834856	170.91642951894	64.4009157599071	94.925155166119	113.85075792076	148.732126775509	120.86954338571	192.054162863725	90.7143673964867	185.68164234693	106.824773895767	108.516249731183	133.499270825338	61.2363140763444	36.7799126205748	228.882370304159	128.069367182611	372.107758159159	229.51186576346	216.751487488587	268.283295923499	231.057647081829	219.010293984985
Synechocystis sp. PCC 7509	42.20464465264	143.331275386228	91.9381894877251	322.483888808942	250.08588887246	1943.02036351324	4.37726233654144	212.325691562986	41.000317348913	9.89671274231886	77.9622563679489	675.416181849984	953.526306344432	449.944469324095	152.153290224573	18.6133761168593	21.1962761270164	47.4590018940456	54.4148101984579	656.290904382623	139.826366189985	508.635700624753	2.83065956569505	1563.24280465809	219.621369523268	22.9548540190841	15.5998513334168	172.617090509178	23.7544361409493	24.980303991084	36.9394710929342	289.588417917284	104.729693378716	32.7569016099344	36.5606389810083	242.177800967992	79.7493703737981	45.1876176692161	262.88665445893	7.85080949696723	5.42654448500284	697.486713149105	90.2502251958	371.665299469315	757.839180285621	421.216190075932	244.404677961721	90.0558758114034	191.947237062355
Acidobacteriaceae bacterium KBS 83	42.20464465264	282.758586073219	99.7295614782103	32.3639745041232	22.5077299985214	114.601737258153	1.28743009898278	30.8612923783409	29.3781801476463	6.45437787542534	21.4499329689595	122.630101982615	69.6395616993124	24.2737829424258	99.1605875606054	135.741450218072	31.6206742222704	16.0811494021146	14.1527309036348	108.033089685672	91.2085779457659	97.2202415118198	4.40324821330341	71.270087787518	44.4905168463342	21.9984017682889	7.7999256667084	87.0171540005215	12.6690326085063	39.5841740166407	34.1827941457003	46.9520970472583	37.3009866828304	69.5523253361621	24.7402820172236	72.6893251048058	39.8746851868991	36.9417020361475	174.892268555576	15.7016189939345	9.6471901955606	88.8013567846738	43.8358236665314	229.636060029255	318.916487982429	139.880320414147	90.5982857961553	121.446781094236	114.767408060782
Novosphingobium lindaniclasticum	42.20464465264	214.718058457967	233.741159714555	91.3126423509191	37.5128833308689	237.451326818977	2.317374178169	66.351778613433	62.6304060290482	5.16350230034027	32.1748994534392	156.852456024275	134.687503945923	49.6029477519135	87.1167915006128	74.9074892507753	26.7559551111519	26.6711746181413	35.1378146573002	163.870416938941	83.574379791715	213.433841464691	2.2016241066517	68.1373366759788	86.5542782283229	33.9540549032286	20.2798067334418	95.8039024500856	37.4792214668312	41.1214234930151	68.3655882914006	95.1158611150911	86.7965267042785	179.489871835257	56.0779725723736	115.871102394789	61.5350080044738	85.427685958591	106.909066985384	21.4588792917104	19.8973297783437	144.250091302803	121.193159548646	143.799074199437	156.908112149398	146.181235748117	222.984153025421	150.264661353885	141.830464983411
Lautropia mirabilis	41.5747245831976	44.0590301770894	120.76626585252	60.9714162533036	139.735490407487	75.0988657032596	4.63474835633799	158.627042824672	44.551525938189	3.44233486689352	223.161802619367	38.0248378240667	224.989353182394	54.1762691758488	40.1459868666419	553.407450889061	126.482696889082	12.9433641529215	29.03749961263	111.674654506538	41.3853899930127	276.530422048521	5.03228367234675	59.9138650081882	38.4236281854704	169.770274516143	63.179397900338	92.4025804696092	243.878877713746	74.1722872350647	66.7115821230603	265.960911016083	389.867043502276	140.450824711089	48.6558879672065	72.3294769607226	95.9946124869792	147.436971519267	86.8978826522221	64.9000251749291	13.2648865188958	72.1250456514017	61.0263427514457	57.519629679775	89.1046067081668	84.1172197085071	198.052066624153	1558.2239540396	89.7090220213097
Actinoplanes globisporus	41.5747245831976	187.948014806065	210.3670437431	68.7734458212619	48.7667483301296	204.025820118682	4.11977631674488	107.397297476626	54.2366402725779	6.02408601706365	50.737341445808	112.648582053798	163.767760479702	41.8634807267922	91.9343099246098	79.4473370841556	30.578234412745	16.0811494021146	32.2096634358585	140.80717307346	56.2519863982697	217.618818748312	2.83065956569505	33.2854805601046	92.6211668891867	42.5621251603851	7.7999256667084	128.399904762985	24.2823124996371	44.5802348148575	82.9759761117403	122.378369078015	71.0153400307733	135.963577915207	50.0303480792745	107.234746936793	113.224414728232	77.8414435761678	85.2531277755239	34.5435617866558	18.6914310038987	125.072333499541	116.895529777417	103.535333423595	117.306064723546	176.740675117874	325.872903948962	152.837686377068	162.879509256568
Polaromonas sp. CF318	41.5747245831976	158.947134183171	225.170650525022	67.0396614728267	33.4489876366915	218.351037275951	2.317374178169	83.9427152690873	95.2369576214909	8.1755453088721	42.4873672269774	113.599202999399	164.915665342877	51.3619175303501	104.781025721935	79.4473370841556	41.3501124445075	32.1622988042293	50.7546211716558	219.30312587878	122.147170464814	245.304053086115	18.5565460417786	74.0112450101149	101.114811014396	49.2572909159513	26.5197472668085	102.039659414292	53.8433885861518	74.9409119732519	112.472419447143	144.794208958642	110.826970048025	235.580456783775	157.51312884299	143.219561345112	68.4269289009749	64.9778151885808	101.15242491694	18.8419427927214	26.5297730377917	150.50370797778	91.5395141271686	165.03709131197	184.509539143174	185.561956585433	278.466824171904	200.181346803634	145.839806749727
Stigmatella aurantiaca	40.9448045137553	66.9251091297561	108.300070667744	19.0716278327869	19.069049026525	93.765057756671	2.05988815837244	39.8110671680598	27.1183201362889	10.7572964590422	21.4499329689595	47.0557368072825	57.7778781131658	26.7363406322371	83.1021928139486	40.8586305004229	13.8991974603386	20.3956041197551	12.2006300893403	76.4728612381725	41.7871898958575	304.537577715833	2.83065956569505	27.4115722259685	63.0956420729831	25.345984646072	7.01993310003756	62.3575696420676	17.4199198366962	26.1332410983647	26.4640986934454	55.1308494361356	55.9514800242456	77.1806448891605	30.2381224654956	70.1703880962234	60.0581678123665	42.8787612919569	58.6629239355695	18.8419427927214	10.2501395827831	57.9501811881205	47.7036904606371	118.136470188461	80.7041724057134	146.811327281514	175.578073248363	109.096260982957	59.6389587739433
Dactylosporangium aurantiacum	40.9448045137553	151.139204784699	247.765629297429	62.9941646598113	43.7650305526804	200.118942712154	4.63474835633799	91.0408125161057	60.3705460176908	9.89671274231886	49.0873466020419	99.815199288175	166.828840114836	51.7137114860375	93.1386895306091	108.50236321779	35.790433460372	17.6500420267112	28.0614492054828	133.928661745159	66.6987838722341	247.235581063171	7.23390777899846	52.8651750072249	71.9937454422499	51.1701954175416	8.96991451671466	122.731034795524	28.5053233691392	41.1214234930151	82.4246407222935	125.710453384595	73.1673200317058	145.835520866146	51.679700213756	104.71580992821	114.701254920339	78.5011168268133	114.310463930526	30.8798506880711	20.5002791655663	108.396022366268	101.424062600994	88.4917379688845	103.205335715857	180.521224318257	316.040531847053	172.392676553258	178.41570860104
Sphingomonas sp. ATCC 31555	40.9448045137553	204.679292088504	308.538330823213	102.87120467382	41.889386386137	319.06165486645	6.17966447511732	80.2393601836864	81.6777975533464	6.88466973378703	42.4873672269774	202.006950940354	176.777348929024	52.4172993974121	101.97080664127	51.3002805171976	32.6631140317958	30.9856293357819	31.7216382322849	205.141484908748	117.325571630677	235.002570541816	1.57258864760836	112.387446126471	93.4300853773018	46.3879341635658	21.4497955834481	122.447591297151	30.6168288038902	47.6547337676063	68.641255986124	128.133787425744	121.586870052688	171.861552282259	69.5476816706398	134.583205887116	80.7339305018697	93.0139283410141	128.016754569677	29.3096887886777	27.1327224250142	135.078120179504	117.755055731663	173.886265108858	205.810640410109	172.014988617396	255.29051850312	148.720846339975	138.823458658675
Aeromicrobium marinum	40.9448045137553	171.216737523626	293.734724041291	87.5561095959762	59.3953986072092	212.707769910967	4.11977631674488	106.162845781493	97.1739804883687	5.16350230034027	49.0873466020419	169.685838789898	216.954019140166	56.9906208213474	118.83212112526	150.722948068227	56.9867095873884	14.1200336213689	38.5539910823155	171.153546580672	72.323982512061	284.900376615763	1.57258864760836	43.8585155615496	93.8345446213594	65.5169791794692	24.5697658501314	135.202548723937	34.8398396733923	58.4154801022271	86.0083207536975	138.73587385577	83.209893369391	185.323292669903	60.7511369534047	141.78016876878	139.315258122129	78.5011168268133	94.025153784581	44.4879204828143	9.04424080833807	117.9849012679	87.6716473330629	89.8191140384178	150.307770911756	302.758981797286	422.792000382058	254.214872290476	196.95891427025
Pseudonocardia dioxanivorans	40.9448045137553	152.254623270195	191.667750965935	53.1693866853453	38.4507054141407	170.166215928773	4.37726233654144	87.9546832782716	74.2525432303149	8.1755453088721	50.737341445808	97.9139573969717	131.626424310788	45.0296263279782	95.5474487426076	97.6067284176769	27.1034350476603	20.3956041197551	37.0899154715946	119.767020775127	68.707783386458	238.22178383691	6.91939004947678	43.8585155615496	103.541566478741	41.1274467841923	29.6397175334919	158.161472092153	31.144705162578	51.1135450894487	99.2403701004202	137.827123590339	122.662860053154	167.823030165965	263.621449494639	180.283920185682	142.268938506344	244.738775989477	311.406923321528	70.6572854727051	22.3091273272339	124.238517942877	111.738374051943	85.3945271399736	122.706343917981	206.039931420838	281.627229490374	172.392676553258	143.33396814578
Sciscionella sp. SE31	40.9448045137553	65.8096906442601	57.6561527295903	26.8736574007452	22.8203373596119	76.4011581721023	2.317374178169	44.1316481010275	23.2442744025334	3.87262672525521	16.4999484376611	48.0063577528842	73.4659112432307	21.4594312969271	38.5401473919762	47.6684022504934	14.941637269864	9.02113259143016	10.7365544786195	46.9357243578202	35.3583914503409	98.8298481593665	0.314517729521672	20.7544761139476	31.9522802805491	25.8242107714696	9.7499070833855	56.1218126778608	11.6132798911308	20.3685555619608	30.5991141142962	53.313348905274	41.2462833512067	64.6163538606925	49.7554560568609	58.6552474855611	48.2434462755075	46.5069641705071	68.2573273829757	20.4121046921148	9.6471901955606	35.4371611582032	40.8274828266714	41.5911168453757	44.7023111094844	68.9950229069777	128.523149617802	80.7929857279448	63.6483005402588
Gimesia maris	40.3148844443129	50.751541090065	70.9014851134151	15.6040591359166	16.5681901378004	47.7507238575639	1.02994407918622	30.2440665307741	30.3466915810852	3.01204300853183	20.2124368361349	50.3829101168884	52.8036237060721	20.4040494298651	32.9197092306463	37.2267522337186	16.3315570158979	18.8267114951586	12.6886552929139	57.8604188204162	33.349391936117	93.6791068872171	0.314517729521672	31.7191050043349	38.0191689414129	15.7814621381203	10.5298996500563	51.3032732055192	19.5314252714472	20.3685555619608	23.7074217462115	52.1016818846996	31.5623733470104	70.4497746953384	28.588770331014	54.3370697565627	28.5522437140759	29.0256230284016	60.0335529994846	18.8419427927214	9.6471901955606	60.0347200797795	35.2405641240743	119.463846257994	75.0038777004771	79.7065789747277	86.3844120381946	59.179575533208	62.6459650986799
Intrasporangium calvum	40.3148844443129	181.813213135837	303.863507628922	89.2898939444114	56.581932357394	187.964213002956	4.63474835633799	127.148524598765	87.4888661539798	10.3270046006805	63.1123027740538	115.500444890603	256.365419442524	72.8213488272773	134.48905600325	191.58157856865	85.4800643810826	18.4344883390095	51.2426463752294	199.476828520736	102.45897522542	357.010754425855	1.25807091808669	55.6063322298218	101.519270258454	70.299240433445	26.5197472668085	185.088604437591	45.9252432058354	64.5644780077247	93.1756808165057	173.571300697284	107.240336713137	245.003675055126	68.9978976258126	162.291512981522	151.622259723024	84.4381760826228	92.9286505334488	41.3475966840274	19.8973297783437	131.742857952849	116.895529777417	73.0056838243297	165.908577473455	317.881178598815	497.939415732357	282.003542540852	241.56284142051
Acidobacteriaceae bacterium TAA166	40.3148844443129	284.989423044211	66.226661919124	24.2729808780924	14.3799386101664	127.62466194658	0.51497203959311	19.4426141983548	27.4411572807686	3.44233486689352	11.9624626173043	140.691899949047	76.1443559239735	20.7558433855525	68.6496375419576	150.268963284889	23.9761156190842	23.5333893689482	21.473108957239	111.270036193108	121.343570659125	84.021467001937	4.08873048378174	54.8231444519369	35.9968727211249	12.9121053857348	7.01993310003756	85.8833800070294	10.5575271737553	22.2901174074288	27.566769472339	36.9558441275195	35.8663333488754	45.7699173179905	21.4415777482605	50.3787401716476	26.5831234579327	36.6118654108247	209.157995153456	9.42097139636068	17.4855322294536	127.573780169531	30.5131713757229	175.656099868236	513.626554492867	175.165446284382	83.224006719724	126.078226135965	98.2288732747301
Bosea sp. LC85	40.3148844443129	121.580614919057	196.342574160226	54.9031710337805	38.1380980530501	148.461341448062	5.1497203959311	84.5599411166541	100.725189077645	5.16350230034027	36.2998865628545	116.926376309005	102.54616777701	41.5116867711049	89.5255507126113	70.367641417395	37.5278331429143	22.3567199005008	33.4297264447925	119.362402461698	598.280055335883	183.173236490813	20.7581701484304	48.5576422288584	67.5446937576165	52.6048737937344	24.179769566796	101.472772417546	32.2004578799535	61.4899790549759	74.1546098805918	94.2071108496603	102.577713377784	144.040622147794	68.1732215585718	106.874898792709	102.394253319444	50.46500367438	109.102073487648	20.9354919919126	16.2796334550085	114.649639041246	85.9525954245714	119.02138756815	145.807538249728	164.138844449933	184.356976910781	134.31190621015	114.266240339992
Agrobacterium tumefaciens	39.6849643748705	80.8678401984553	94.2756010848706	37.5653275494287	22.8203373596119	71.1919882967317	2.317374178169	42.5885834821105	41.9688287823519	9.03612902559548	34.6498917190884	71.7718813929259	70.7874665624879	32.7168378789217	76.6788349152859	61.2879457506343	27.1034350476603	14.9044799336672	36.601890268021	78.0913344918904	42.9925896043918	94.3229495462358	39.9437516492523	38.3762011163559	39.6370059176432	51.6484215429392	51.4795094002754	71.1443180916316	28.5053233691392	45.3488595530447	63.679237481103	57.2512667221408	67.7873700293745	87.9500371992759	52.7792683034104	55.0567660447291	68.9192089650107	32.9836625322745	67.9832015701927	43.4411458832187	10.8530889700057	64.6207056414293	57.5882389344629	60.1743818188415	94.5048859026012	87.8977689088894	115.88152834392	123.505201112782	70.1634809105215
Streptomyces alboflavus	39.6849643748705	24.5392066809106	28.8280763647952	9.24684985832092	4.37650305526804	15.6275096261118	0.772458059389665	10.4928394086359	10.0079514788685	3.01204300853183	4.94998453129834	11.8827618200208	18.3664778108077	3.16614560118597	14.0510954033247	11.3496195834508	3.82227930159313	4.70667787378965	2.92815122144168	16.5893508506088	9.24139776543002	32.1921329509337	0	3.52434500048166	9.30256261332442	10.9992008841445	3.8999628333542	14.7390619153978	3.69513451081434	7.30193501277839	8.82136623114847	15.4487545123237	12.1945533386176	19.7438859018783	7.69697662758069	14.7537739074111	18.2143623693243	10.2249353850051	13.9804164519348	6.28064759757379	1.80884816166761	18.3439422465993	15.0417041993	16.3709715242436	17.1008841157088	27.7240274694705	39.3294884076333	20.0695951808271	20.0467088315776
Pseudonocardia acaciae	39.6849643748705	129.388544317528	169.851909392577	53.7473148014904	36.2624538865066	157.143291240347	6.43715049491388	74.9929404793685	61.0162203066501	7.74525345051041	32.9998968753223	85.55588510415	122.060550450993	49.2511537962262	80.2919737332837	100.330637117705	27.7983949206773	11.7666946844741	30.0135500197772	105.200761491666	57.8591860096488	182.207472502285	4.40324821330341	45.8164850062616	80.4873895674591	42.5621251603851	20.6698030167773	109.692633870364	30.6168288038902	37.6626121711727	68.9169236808474	111.473365892846	75.6779633661271	145.386796186558	133.04773884818	117.310494971122	115.193534984375	139.191055886198	162.55660698034	50.2451807805903	10.8530889700057	96.3056967946462	72.6299431337629	83.1822336907515	105.30544429147	159.098112182757	226.144558343891	133.797301205514	129.802439684465
Terriglobus saanensis	39.6849643748705	292.797352442683	86.4842290943855	28.3184776911078	18.4438343043439	176.677678272987	0.772458059389665	19.7512271221382	29.3781801476463	3.01204300853183	13.6124574610704	190.599499593134	92.2150240084302	29.902486233423	61.0219000372956	153.900841551593	23.2811557460672	20.7878272759043	17.5689073286501	108.033089685672	129.37956871602	75.9734337642036	1.25807091808669	61.0886466750154	36.4013319651825	11.9556531349396	6.23994053336672	97.7880069386968	6.33451630425315	16.9097442401184	26.188430998722	43.0141792303915	36.2249966823642	41.7313952016973	18.9675495465381	63.3332733586426	30.0290839061832	30.6748061550153	234.103444116712	10.9911332957541	17.4855322294536	102.559313469623	26.6453045816171	210.610336365945	486.625158520695	197.533695719977	74.0939469108092	138.94335125188	104.242885924203
Afipia sp. P52-10	39.6849643748705	117.118940977073	136.349009833491	33.2308666783408	21.5699079152496	105.051592486641	0.51497203959311	51.8469711956128	47.134223094026	8.1755453088721	27.6374136330824	81.2780908489425	84.9449598749855	34.124013701671	64.233578986627	72.1835805507471	34.0530337778297	15.6889262459655	71.7397049253212	105.200761491666	60.2699854267175	131.665823769319	108.823134414499	51.6903933403977	57.0287534121193	73.1685971858305	86.5791749004632	83.6158320200451	42.230108695021	71.0977882823159	127.082807267483	65.7329358661617	60.2554400261107	171.861552282259	65.4243013344358	78.0870472660537	112.732134664196	48.4859839224435	91.8321472823167	15.7016189939345	13.2648865188958	128.407595726195	96.26690687552	152.648247996326	107.405552867083	109.635926811088	126.416212738821	124.534411122055	95.2218669499935
Rhodococcus rhodochrous	39.0550443054281	74.1753292854796	147.25693062017	34.6756869687035	28.1346624981517	101.144715080113	2.05988815837244	65.1173269182994	48.7484088164241	5.16350230034027	26.8124162111993	57.0372567361	108.285692092887	27.4399285436117	64.6350388552934	65.3738088006766	21.8912360000334	9.4133557475793	21.473108957239	95.4899219693582	34.1529917418066	146.474204926748	1.88710637713003	28.5863538927957	47.7261907987949	35.3887332794213	19.1098178834356	79.9310665411957	23.7544361409493	39.1998616475471	54.5822035552311	86.028358460783	58.1034600251782	106.796473741978	43.4329395413482	68.7309955198906	69.9037690930823	48.8158205477663	62.774811127315	24.0758157906995	10.8530889700057	71.2912300947381	74.3489950422543	61.5017578883748	75.0038777004771	133.264359313477	222.281840732427	131.738881186967	118.776749827097
Methylobacterium sp. 77	39.0550443054281	138.869601444244	162.060537402092	63.5720927759563	30.3229140257857	213.575964890195	4.37726233654144	70.6723595464007	96.5283061994094	3.44233486689352	25.9874187893163	148.29686751386	94.893468689173	38.6973351256063	55.4014618759658	58.5640370506061	30.9257143492535	14.9044799336672	35.8698524626606	116.530074267691	54.2429868840458	142.289227643127	6.91939004947678	42.2921400057799	57.8376719002345	50.691969292144	12.8698773500689	92.9694674663553	20.059301630135	43.4272977075767	36.9394710929342	56.0395997015664	41.9636100181842	141.348274070265	26.1147421292916	64.4128177908922	35.4441646105769	48.4859839224435	84.1566245243917	19.3653300925192	6.63244325944792	93.3873423463236	64.8942095455514	123.445974466594	138.30715047968	132.63426778008	165.394544999958	110.640075996867	92.2148606252568
Geodermatophilus obscurus	38.4251242359857	211.929512244228	391.126873922356	87.8450736540488	68.7736194399264	422.376857394634	7.98206661369321	153.689236044138	82.6463089867853	10.3270046006805	49.0873466020419	165.883355007491	257.130689351307	60.1567664225334	133.686136265917	113.04221105117	45.1723917461006	22.3567199005008	46.8504195430669	189.361370684999	85.9851792087837	507.669936636225	4.08873048378174	63.4382100086699	112.035210603951	55.9524566715175	30.4197101001627	223.070033219578	35.8955923907679	58.0311677331335	118.261441036334	213.55631237624	111.544296715003	220.323817677778	93.188395598209	155.454398243941	172.790302476563	120.720204868125	148.850316341188	57.0492156779619	23.515026101679	147.585353529458	104.862166417977	134.06498302286	184.209523632372	378.685011571631	591.698106846983	325.744967934962	228.031312959195
Rothia mucilaginosa	38.4251242359857	34.577973050374	189.33033936879	476.212767703528	1085.68536506757	134.136124290793	10.5569268116588	7369.36800702403	6669.49256780468	27.1083870767864	9644.21986181293	221.969990797989	387.226573844529	671.9264553628	65.4379585926262	1077.30589086115	855.148123747335	28.632290398887	114.929935441586	66.3574034024354	26.5187935877557	139.391935677543	21.072687877952	67.354148898094	242.271087190493	517.440667680187	316.676982068361	419.212934093718	3086.49306924735	344.343882707865	254.992617619135	8395.03495204979	1462.62907396714	586.483156221702	1177.36253199743	424.980658162256	273.7077156039	151.724847648463	147.479687277273	112.004882156733	20.5002791655663	96.3056967946462	97.9859587840114	21.6804758023767	30.3015665909928	160.673341016249	516.90184764318	338.09548804624	315.735664097347
Frankia inefficax	38.4251242359857	143.331275386228	132.453323838248	39.0101478397914	26.8842330537894	106.353884955483	2.83234621776211	52.1555841193962	30.0238544366056	2.15145929180845	18.9749407033103	61.3150509913075	92.2150240084302	34.8276016130456	52.1897829266344	60.3799761839583	27.4509149841688	12.5511409967724	14.6407561072084	83.7559908799032	44.1979893129262	140.357699666071	1.88710637713003	23.104039447602	34.7834949889522	20.0854972666986	9.35991080005008	79.9310665411957	21.1150543475105	30.7449895274879	41.9014895979552	69.6708536830285	38.3769766832967	92.4372839951574	35.1861788689403	70.1703880962234	74.3342896694044	44.5279444185706	56.7440432460882	24.0758157906995	17.4855322294536	65.0376134197611	55.8691870259714	72.5632251344853	82.8042809813267	120.662528645536	166.448013439448	98.8041608902255	75.1751581184159
Sphingomonas sp. KC8	38.4251242359857	263.796471819789	288.280763647952	94.4912469897169	39.0759201363218	290.845318041526	2.57486019796555	79.6221343361196	86.5203547205409	7.31496159214872	38.3623801175621	219.593438433985	184.812682971252	42.9188625938542	79.4890539959509	83.5332001341979	31.9681541587789	30.9856293357819	36.601890268021	182.887477670127	99.6463759055063	278.783871355086	6.91939004947678	101.814411125026	80.4873895674591	38.2580900318068	15.2098550500814	97.5045634403238	31.6725815212658	43.4272977075767	78.2896253014426	124.801703119164	88.5898433717223	187.566916067844	73.9459540292573	151.855916803109	74.3342896694044	75.8624238242314	115.955218807224	24.0758157906995	21.7061779400114	150.086800199449	122.912211457137	212.380171125323	217.511245331384	189.657551552514	265.474046751525	154.381501390977	149.849148516042
Stenotrophomonas maltophilia	37.7952041665433	190.736561019805	421.513224685248	152.573022662295	87.5300611053609	130.663344373879	15.4491611877933	194.734754907331	300.238544366056	24.956927784978	547.385789419408	184.895773919524	380.339144665476	105.889980661886	234.452563301188	374.537446253876	126.482696889082	83.5435322597663	144.943485461363	388.433580892305	107.280574059557	331.257048065108	20.4436524189087	116.694978904837	240.653250214262	219.027565432094	146.248606250782	454.076484393601	418.078076080708	151.803385791972	3510.07675691292	251.117990014046	295.538586794733	363.915715145984	126.175438287841	287.518667122474	151.622259723024	126.657264123934	303.731400563603	725.414797519772	54.8683942372509	186.357776914315	263.014941999189	119.02138756815	182.109415056758	265.583581326859	474.411953917077	776.024346991979	303.7076387984
Actinoplanes friuliensis	37.7952041665433	179.582376164845	259.452687283156	63.5720927759563	59.7080059682997	215.312354848652	2.317374178169	186.093593041396	54.5594774170575	8.1755453088721	66.4122924615861	128.333827656225	182.899508199293	44.3260384166036	116.021902044595	98.968682767691	25.0185554286096	16.4733725582638	31.4776256304981	180.45976778955	60.6717853295623	266.872782163241	1.88710637713003	45.8164850062616	103.541566478741	43.0403512857827	13.2598736334043	141.154862189771	18.4756725540717	46.8861090294191	98.1376993215267	145.400042468929	76.3952900331046	144.93807150697	62.1255970654727	144.299105777362	132.423337225628	77.5116069508451	86.349631026656	33.4967871870602	8.44129142111553	130.075226839522	177.062346574617	100.880581284528	130.806762709632	216.12139595519	409.448066815182	156.439921409524	211.993945893933
Actinopolymorpha alba	37.7952041665433	172.88986525187	265.685784875545	74.841691040785	51.8928219410354	233.110351922835	5.66469243552421	95.0527805252901	79.417937541989	7.31496159214872	55.6873259771063	107.420166852988	213.892939505031	65.4336757578433	112.408763226597	119.85198280124	44.8249118095921	20.7878272759043	39.5300414894627	165.488890192659	75.1365818319745	300.99644309123	2.51614183617338	66.5709611202091	88.1721152045532	55.4742305461199	17.9398290334293	147.107175655605	30.6168288038902	52.6507945658231	101.997047047654	159.031296450391	93.9697933740536	205.067178571781	73.1212779620165	132.064268878533	156.545060363381	73.8834040722949	94.573405410147	30.8798506880711	13.2648865188958	117.151085711236	104.002640463731	116.366635429083	123.906405961188	241.640103057771	361.339674745131	203.268976831453	150.851483957621
Nocardia sp. 348MFTsu5.1	37.7952041665433	134.40792750226	125.441089046811	27.1626214588177	23.7581594428837	88.9899853709146	1.28743009898278	64.1914881469491	41.000317348913	4.3029185836169	31.7624007424977	90.3089898321584	83.79705501181	27.7917224992991	59.0146006939635	71.7295957674091	32.6631140317958	16.8655957144129	22.2051467625994	105.200761491666	39.7781903816336	144.220755620183	1.57258864760836	21.14607000289	47.3217315547373	26.7806630222648	14.819858766746	77.0966315574653	34.3119633147046	31.1293018965815	67.5385852072304	66.3387693764489	42.322273351673	93.3347333543337	35.4610708913539	72.6893251048058	47.7511662114717	52.7738600516392	57.8405464972204	17.7951681931257	8.44129142111553	63.7868900847657	40.8274828266714	57.519629679775	93.0048083485916	127.278489746205	169.959574904415	130.195066173058	74.172822676837
Aeromicrobium massiliense	37.7952041665433	183.486340864081	318.667114410844	98.2477797446598	59.7080059682997	243.094594183962	5.40720641572766	111.100652562027	92.0085861766946	11.1875883174039	62.6998040631123	186.797015810728	242.97319603881	60.1567664225334	141.313873770579	160.256628518325	59.4190691429477	25.8867283058431	49.7785707645086	183.696714296986	91.2085779457659	280.393478002633	3.14517729521672	47.3828605620312	100.710351770338	67.9081098064571	24.5697658501314	165.247559551479	41.1743559776455	65.7174151150055	102.824050131824	163.272131022402	91.8178133731211	203.721004533017	78.0693343654612	148.977131650444	138.330697994057	76.8519337001996	95.3957828484961	45.0113077826121	16.2796334550085	137.579566849495	114.31695191468	87.1643618993513	152.707894998171	261.17294059308	453.69374127377	271.196837443484	182.926218088145
Actinomadura madurae	37.1652840971009	89.7911880824227	116.870579857278	38.1432556655738	19.6942637487062	102.447007548955	4.11977631674488	52.4641970431796	39.3861316265149	5.16350230034027	25.9874187893163	66.5434661921167	91.4497540996466	22.8666071196764	55.4014618759658	63.1038848839865	20.848796190508	12.5511409967724	17.0808821250765	73.6405330441661	41.3853899930127	141.645384984108	1.25807091808669	34.0686683379894	55.0064571918314	31.084698150843	9.7499070833855	82.765501524926	14.7805380432574	26.9018658365519	47.414843492423	78.1525228270494	52.3648466893581	92.8860086747455	38.4848831379034	68.3711473758074	77.2879700536191	43.8682711679251	59.7594271867016	27.2161395894864	7.23539264667045	71.2912300947381	64.4644465684286	64.1565100274413	71.4036915708542	124.758123612617	159.073734363017	115.786126043233	97.2265378331512
Polaromonas sp. JS666	37.1652840971009	173.447574494618	246.98649209838	73.9747988665674	32.5111655534198	237.885424308591	4.37726233654144	84.2513281928707	74.2525432303149	6.02408601706365	44.1373620707435	105.518924961785	166.828840114836	62.2675301566574	110.401463883265	88.9810175342543	51.0795506667445	31.7700756480801	36.1138650644474	207.973813102755	113.307572602229	306.791027022398	28.6211133864722	76.7524022327117	97.4746778178777	57.8653611731078	24.5697658501314	108.275416378499	58.5942758143417	68.7919140677543	109.991410194632	149.337960285796	123.021523386643	228.849586589953	164.935213448158	135.302902175282	77.2879700536191	71.9043843203584	121.163609250101	37.1604982856449	25.3238742633466	140.914829076149	80.7954396990972	173.001347729169	193.209988956429	182.411498918448	242.648897229238	208.415026877819	151.352651678411
Fibrisoma limi	37.1652840971009	274.950656674748	212.704455340245	161.819872520616	36.5750612475972	448.856804261101	3.86229029694833	219.115175886221	241.805021215243	7.74525345051041	70.9497782819429	256.192344839649	306.490598467853	100.261277370889	117.627741519261	61.7419305339724	24.3235955555926	60.4023660469672	32.6976886394321	236.701713356248	137.415566772916	404.655111193237	0.943553188565016	385.719980608271	300.513218334785	70.7774665588426	23.0097807167898	153.342932619812	84.460217390042	59.9527295786015	67.5385852072304	212.344645355665	163.191816737383	157.951087215026	74.7706300964981	191.439212652261	101.409693191373	89.7155620877867	129.935635259159	32.4500125874646	13.2648865188958	125.072333499541	128.499130159734	297.774698265296	513.626554492867	341.194565334506	242.297741082741	152.837686377068	139.825794100254
actinobacterium LLX17	37.1652840971009	158.947134183171	306.980056425116	82.0657924925982	47.2037115246768	186.661920534114	4.89223437613455	93.8183288301564	68.118637485202	5.16350230034027	44.9623594926266	178.716737773113	199.735446192533	54.8798570872234	104.781025721935	132.109571951367	51.427030603253	18.4344883390095	35.1378146573002	146.471829461473	75.9401816376641	275.886579389502	1.57258864760836	38.3762011163559	78.4650933471712	61.2129440508909	19.499814166771	125.848913277627	37.4792214668312	52.6507945658231	76.9112868278257	114.502533444282	83.209893369391	163.335783370084	60.4762449309911	121.628672700121	114.701254920339	69.5955279430992	89.0908891544863	27.7395268892842	9.6471901955606	122.987794607882	81.6549656533429	73.4481425141742	133.506902306849	253.296796425617	403.478412324738	213.561076924185	179.418044042619
Bradyrhizobium sp. URHA0002	37.1652840971009	305.624665025886	247.765629297429	67.0396614728267	43.1398158304993	132.399734332336	1.54491611877933	79.3135214123362	77.8037518195909	5.59379415870196	58.9873156646386	126.907896237823	127.034804858086	70.7105850931533	124.854019155256	154.808811118269	83.0477048255234	34.5156377411241	118.346111866601	210.806141296761	114.111172407919	187.680135103944	175.186375343571	93.5909394572352	99.9014332822232	131.512184484336	154.828524484162	132.935000736953	81.8208355966032	121.442708633577	211.161454158116	111.776282647989	95.4044467080086	219.426368318602	91.813935486141	133.503661454866	186.574144269565	76.1922604495541	102.797179793638	30.3564633882733	35.5740138461297	163.427849106066	188.665946956934	288.040607088719	222.911524525818	229.03827238983	234.572305859813	209.958841891729	223.019635751301
Chondromyces apiculatus	36.5353640276585	131.061672045772	141.80297022683	28.6074417491804	22.5077299985214	115.035834747768	0.257486019796555	55.5503262810137	35.5120858927593	4.73321044197858	23.5124265236671	75.5743651753325	66.5784820641778	28.4953104106737	75.8759151779531	65.8277935840147	20.153836317491	26.6711746181413	20.7410711518786	101.154578357371	59.0645857181832	159.994900766141	3.45969502473839	44.250109450492	45.703894578507	25.8242107714696	7.01993310003756	69.4436571013934	15.8362907606329	42.6586729693895	51.2741912185504	82.6962741542034	49.4955400214481	105.450299703214	37.6602070706626	77.7271991219705	65.965528580796	37.9312119121157	55.09928836939	24.5992030904973	15.676684067786	88.384449006342	57.15847595734	125.658267915816	120.606235342367	106.170423377404	147.134425382128	146.662426321428	121.282588431044
Pseudomonas putida	36.5353640276585	216.948895428959	141.80297022683	184.359069050273	51.5802145799448	60.7736485459905	4.37726233654144	94.7441676015066	130.103369225291	19.363133626276	53.2123337114571	86.9818165225525	189.021667469562	123.479678446253	159.781027729235	246.513737352551	85.4800643810826	25.8867283058431	52.4627093841634	141.616409700319	106.476974253868	90.1379722626144	13.8387800989536	41.9005461168375	135.493846759291	109.513782716047	166.138416700889	98.921780932189	86.0438464661053	43.4272977075767	91.7973423428887	102.688779993681	157.453203401563	162.438334010908	122.876734018877	112.992317242124	65.965528580796	100.600170723437	124.453119003498	587.763937672947	118.78102928284	111.314376814591	213.162436652937	93.8012422470176	84.0043430245344	83.48712817511	162.936451974481	261.419342355388	147.343309912095
Bdellovibrio bacteriovorus	36.5353640276585	79.7524217129593	71.6806223124636	35.8315432009936	14.3799386101664	105.051592486641	0.772458059389665	21.9115175886221	36.1577601817186	2.58175115017014	14.849953593895	102.66706212498	106.75515227532	22.8666071196764	61.8248197746285	36.7727674503806	16.3315570158979	20.7878272759043	14.1527309036348	97.1083952230762	55.0465866897353	180.597865854738	6.29035459043344	42.2921400057799	59.4555088764648	17.6943666397107	7.7999256667084	66.32577861929	17.4199198366962	33.4351761111431	44.3824988504657	63.9154353353001	44.8329166860943	91.0911099563929	28.3138783086004	64.7726659349754	42.336085507078	39.5803950387294	77.8517308303819	15.7016189939345	10.2501395827831	60.0347200797795	65.3239725226743	91.5889487977955	121.506281874773	93.8836384761614	98.3237210190832	67.92786061203	81.1891707678892
Novosphingobium pentaromativorans	36.5353640276585	208.58325678774	226.728924923119	62.9941646598113	29.0724845814234	161.050168646875	1.54491611877933	55.8589392047971	51.3311059722612	5.59379415870196	30.1124058987316	105.994235434586	120.530010633425	29.902486233423	64.233578986627	63.1038848839865	19.8063563809826	17.6500420267112	26.3533609929751	119.767020775127	74.332982026285	188.323977762962	1.57258864760836	44.6417033394344	59.4555088764648	29.6500197746503	16.3798439000876	76.8131880590923	29.5610760865147	37.6626121711727	59.8198897549755	82.0904406439162	50.2128666884256	126.540359643856	43.1580475189346	92.4809730293816	56.6122073641159	69.925364568422	103.89368304477	19.888717392317	11.4560383572282	105.060760139614	93.25856603566	105.747626872817	143.707429674114	127.593535512904	185.761601496768	135.85572122406	105.245221365782
Schlesneria paludicola	36.5353640276585	93.1374435389105	109.858345065841	25.7178011684551	13.4421165268947	71.6260857863459	1.54491611877933	42.5885834821105	38.417620193076	5.16350230034027	27.2249149221409	76.5249861209342	74.6138161064062	35.5311895244203	57.4087612192979	77.6313979508035	31.9681541587789	16.4733725582638	15.8608191161424	101.559196670801	47.4123885356844	137.782329029996	3.14517729521672	46.5996727841464	44.4905168463342	27.2588891476624	15.9898476167522	56.1218126778608	19.0035489127595	32.2822390038623	41.3501542085084	59.6746007632896	62.4074200270432	102.757951625685	49.2056720120337	70.1703880962234	46.2743260193643	43.2085979172796	77.3034792048158	22.5056538913061	7.83834203389299	87.1337256713466	59.7370538200772	194.239364841702	96.3049789674126	119.087299812044	125.011588152834	93.6581108438596	90.7113574628885
Actinoplanes sp. SE50/110	35.9054439582161	153.927750998439	151.931753814461	53.7473148014904	37.5128833308689	131.965636842722	2.57486019796555	76.8446180220689	38.417620193076	44.7503532696157	63.9373001959369	79.85215943054	112.494676591197	40.4563049040429	101.569346772604	64.9198240173386	25.0185554286096	9.80557890372843	25.8653357894015	101.154578357371	28.9295930048244	129.734295792263	2.83065956569505	40.7257644500103	67.1402345135589	63.6040746778788	15.2098550500814	86.4502670037755	42.7579850537088	41.8900482312023	54.3065358605077	79.3641898476238	58.4621233586669	92.4372839951574	55.2532965051328	97.1589989024632	98.9482928711939	82.788992956009	53.4545334926918	62.8064759757379	34.3681150716847	383.555156065258	108.730033212083	67.6961795461967	66.0034123764199	135.154633913669	337.109900636857	143.060191288972	141.830464983411
Agromyces subbeticus	35.9054439582161	84.771804897691	275.814568463175	67.9065536470443	43.7650305526804	148.895438937677	4.11977631674488	106.162845781493	72.3155203634371	8.60583716723379	39.1873775394452	95.5374050329675	161.854585707743	48.1957719291642	104.781025721935	79.4473370841556	29.8832745397281	23.9256125250974	26.5973735947619	131.500951864582	62.6807848437862	231.139514587704	0.629035459043344	35.2434500048166	62.2867235848679	51.6484215429392	10.1399033667209	123.014478293897	44.3416141297721	52.6507945658231	167.330290697097	125.710453384595	99.7084067098736	160.643435292555	51.679700213756	105.79535436046	114.208974856303	60.3601024340624	92.6545247206658	51.2919553801859	27.7356718122367	102.559313469623	83.3740175618343	73.4481425141742	149.107708868549	250.46138452533	359.232737866151	198.637531789724	148.345645353674
Chloracidobacterium thermophilum	35.9054439582161	65.8096906442601	106.741796269647	30.6301901556881	14.692545971257	93.765057756671	1.80240213857589	41.0455188631934	25.8269715583704	5.16350230034027	22.6874291017841	73.1978128113284	68.8742917905288	26.0327527208624	44.5620454219725	34.5028435336904	9.03447834922012	17.6500420267112	14.3967435054216	91.0391205216339	40.9835900901679	177.700573889154	0.943553188565016	58.3474894524186	52.9841609715435	23.4330801444817	15.2098550500814	47.6185077266698	14.2526616845696	33.8194884802367	31.9774525879132	61.1891845390076	41.6049466846955	83.4627904033945	25.5649580844644	75.2082621133881	57.1044874281517	37.2715386614702	65.7901950679284	28.262914189082	11.4560383572282	104.22694458295	52.8608461861114	129.640396124416	90.6046842621763	85.6924485419997	97.6214087260898	76.6761456908521	63.6483005402588
Candidatus Koribacter versatilis	35.9054439582161	157.274006454927	92.7173266867736	30.3412260976155	21.2573005541591	95.0673502255136	1.54491611877933	34.8732603875252	29.0553430031667	3.01204300853183	29.2874084768485	91.25961077776	73.4659112432307	30.957868100485	61.8248197746285	134.379495868057	38.2227930159313	17.257818870562	19.7650207447313	118.957784148268	66.2969839693893	132.631587757847	3.45969502473839	97.1152844577169	46.5128130666221	22.9548540190841	10.9198959333918	72.2780920851237	15.3084144019451	42.6586729693895	43.2798280715722	48.1637640678328	44.1155900191168	88.8474865584522	40.6840193172122	68.3711473758074	47.2588861474359	34.3030090335655	93.4769021590149	19.3653300925192	9.04424080833807	88.8013567846738	57.15847595734	343.347943319272	167.708670538267	121.92271171233	112.369966878952	133.797301205514	112.762737177624
Variovorax sp. CF313	35.9054439582161	240.930392867122	271.918882467933	97.0919235123697	46.8911041635862	283.03156322847	2.317374178169	80.8565860312532	109.441791978595	9.03612902559548	52.3873362895741	138.315347585043	219.632463820908	67.8962334476546	119.233580993926	82.1712457841838	31.6206742222704	49.8123408309404	51.4866589770162	285.660529281216	123.754370076193	279.427714014105	8.49197869708514	117.478166682722	95.0479223535322	65.0387530540716	21.0597993001127	132.935000736953	82.8765883139787	61.8742914240695	101.445711658207	197.804641108772	152.431916732721	288.081244295588	159.162480977472	148.257435362277	52.1816867877938	80.4801365787498	109.924450925997	16.7483935935301	26.5297730377917	163.844756884398	130.218182068226	178.310852007302	236.412222511904	202.259382220455	372.576671433026	221.280151993734	155.863161165516
Methylorubrum extorquens	35.2755238887738	85.887223383187	109.858345065841	66.7506974147542	40.0137422195935	179.282263210672	2.57486019796555	61.4139718328984	84.5833318536631	13.3390476092124	42.8998659379189	111.697961108196	83.0317851030264	83.3751674978972	61.0219000372956	239.703965602481	127.872616635115	26.6711746181413	49.0465329591481	98.7268684767941	46.6087887299949	111.062858680721	68.8793827652462	55.9979261187642	53.388620215601	66.4734314302644	56.1594648003005	81.3482840330608	42.230108695021	62.6429161622567	85.7326530589741	58.4629337427152	45.5502433530718	143.143172788617	46.1818597654841	60.8143363500603	73.8420096053686	64.3181419379353	78.125856643165	17.7951681931257	11.4560383572282	89.6351723413374	74.7787580193772	92.0314074876399	108.905630421093	95.7739130763526	139.760146305697	91.5996908253132	89.7090220213097
Catenuloplanes japonicus	35.2755238887738	104.29162839387	154.269165411607	45.367357117387	32.1985581923292	129.795149394651	5.1497203959311	69.7465207750505	51.0082688277816	5.16350230034027	34.6498917190884	70.3459499745234	113.642581454373	36.5865713914823	80.2919737332837	75.3614740341133	24.3235955555926	12.5511409967724	22.4491593643862	114.506982700544	47.4123885356844	161.282586084178	3.14517729521672	35.2434500048166	49.7484870190828	31.084698150843	12.089884783398	81.9151710298069	23.7544361409493	28.4391153129263	48.5175142713166	96.3275281356655	59.8967766926219	99.1681541889795	38.759775160317	92.8408211734648	105.840213767695	47.826310671798	65.2419434423623	36.6371109858471	9.6471901955606	101.72549791296	65.3239725226743	67.6961795461967	90.0046532405725	135.154633913669	235.9769304458	126.078226135965	108.252227690519
Mycolicibacterium rhodesiae	35.2755238887738	207.467838302244	218.158415733585	54.3252429176354	43.4524231915899	166.259338522245	2.57486019796555	90.1149737447555	66.1816146183242	7.31496159214872	46.6123543363927	113.599202999399	141.192298170584	48.8993598405388	97.5547480859397	102.600561034395	44.8249118095921	19.2189346513077	18.0569325322237	123.408585595993	53.0375871755114	189.28974175149	0.314517729521672	34.8518561158742	72.3982046863075	42.5621251603851	16.3798439000876	109.125746873618	35.8955923907679	40.7371111239215	91.2460069534419	109.655865361984	76.0366266996159	256.221792044829	47.8312118999657	98.9582396228791	99.9328529992655	71.5745476950357	126.097873880196	36.1137236860493	10.2501395827831	90.8858956763328	74.3489950422543	77.430270722774	120.006204320763	171.699942850698	255.641674649616	139.457956256516	144.336303587359
Knoellia sinensis	35.2755238887738	137.754182958748	381.777227533774	72.5299785762047	70.9618709675604	176.677678272987	10.2994407918622	144.739461254419	94.268446188052	6.02408601706365	72.1872744147675	95.5374050329675	298.837899380017	60.5085603782207	136.094895477916	262.403204769383	102.506581269997	12.5511409967724	55.3908606056051	178.436676222402	101.65537541973	388.237123388261	0.629035459043344	43.0753277836647	106.777240431202	75.0815016874209	26.1297509834731	193.308465890409	46.9809959232109	81.0899098787495	150.790229013694	171.753800166422	105.805683379182	280.004200063001	47.8312118999657	175.6058943126	166.390661644097	77.5116069508451	92.9286505334488	34.5435617866558	10.8530889700057	206.786258052574	99.7050106925029	57.9620883696194	135.306995371661	287.636784995756	512.68797388522	263.992367378571	197.961249711829
Granulicoccus phenolivorans	35.2755238887738	187.948014806065	334.249858391814	103.160168731893	63.7719016624772	258.722103810074	5.1497203959311	130.851879684166	102.339374800043	9.03612902559548	61.0498092193462	114.549823945001	248.330085400295	67.8962334476546	147.335771800576	133.017541518043	44.4774318730836	21.1800504320534	40.9941171001835	190.979843938716	79.9581806661119	331.578969394617	3.77421275426006	57.1727077855914	111.630751359893	71.2556926842402	17.1598364667585	203.512431831839	37.4792214668312	50.7292327203551	105.305059384335	224.764232316553	137.368056726193	323.530493983051	78.6191184102884	126.666546717285	182.143623693243	77.1817703255224	108.005570236516	97.3500377623937	31.9563175227945	140.914829076149	115.606240846049	84.9520684501291	130.806762709632	247.625972625043	587.484233089022	238.776722151378	240.059338258141
Sphingobium sp. SYK-6	35.2755238887738	213.602639972471	266.464922074593	80.332008144163	34.0742023588726	227.46708455785	3.60480427715177	75.3015534031519	73.284031796876	5.16350230034027	36.712385273796	154.475903660271	169.889919749971	53.1208873087868	88.7226309752785	82.6252305675218	31.6206742222704	28.2400672427379	32.2096634358585	156.58728729721	98.440976196972	252.38632233532	5.6613191313901	84.9758739005023	74.4205009065954	32.9976026524334	19.499814166771	100.055554925681	27.9774470104514	42.6586729693895	87.1109915325911	112.68503291342	85.3618733703235	180.836045874021	56.0779725723736	130.6248763022	68.4269289009749	71.5745476950357	108.279696049299	24.0758157906995	21.1032285527888	134.24430462284	112.168137029066	152.648247996326	183.90950812157	152.482151082088	238.08386732478	181.655566636717	128.298936522096
Chelatococcus sp. GW1	35.2755238887738	78.6370032274634	122.324540250617	34.6756869687035	20.3194784708873	102.88110503857	1.80240213857589	42.8971964058939	36.4805973261982	6.45437787542534	19.7999381251934	80.3274699033409	68.1090218817451	25.6809587651751	45.3649651593053	47.2144174671553	13.8991974603386	16.0811494021146	22.4491593643862	73.6405330441661	42.5907897015471	117.823206600417	22.3307587960387	40.7257644500103	47.7261907987949	35.8669594048189	20.2798067334418	59.8065781567102	24.8101888583248	34.2038008493303	48.7931819660399	52.7075153949868	46.9848966870268	79.4242682871012	34.6363948241131	47.8598031630652	62.0272880685096	34.6328456588882	71.2727113235891	16.7483935935301	12.6619371316733	73.3757689863971	49.4227423691286	93.3587835571732	117.606080234348	113.731521778169	122.553495127357	89.5412708067668	76.6786612807842
Acidobacteriaceae bacterium KBS 96	35.2755238887738	179.582376164845	145.698656222073	60.6824521952311	30.0103066646952	137.174806718093	2.57486019796555	55.2417133572303	45.5200373716278	3.87262672525521	27.6374136330824	99.815199288175	88.0060395101201	39.7527169926683	79.4890539959509	110.318302351142	35.4429535238635	25.8867283058431	21.473108957239	143.639501267467	86.3869791116284	187.358213774434	2.51614183617338	78.3187777884813	79.678471079344	47.3443864143609	9.7499070833855	177.435629981519	16.8920434780084	46.1174842912319	63.1279020916562	94.8129443599475	53.0821733563356	118.46331541127	43.9827235861754	99.3180877669623	62.0272880685096	53.7633699276075	427.088016315968	36.1137236860493	15.676684067786	139.247197962822	80.7954396990972	438.919020325667	197.110190596854	171.384897083999	162.585295827984	195.035296757268	146.340974470516
Curtobacterium sp. UNCCL17	35.2755238887738	108.195593093106	249.323903695526	46.5232133496771	47.8289262468579	140.213489145392	2.57486019796555	117.581523961479	98.7881662107668	8.1755453088721	43.3123646488605	148.29686751386	173.333634339497	66.8408515805927	122.846719811924	178.416019851847	62.1989086350154	23.1411662127991	34.6497894537265	136.760989939166	61.0735852324071	177.700573889154	0.943553188565016	51.6903933403977	84.1275227639774	67.4298836810595	29.2497212501565	170.91642951894	75.4863192923501	63.7958532695375	201.788752537521	123.287119343446	104.729693378716	130.130157080561	73.3961699844301	168.768779575019	90.0872517185497	73.5535674469722	97.3146635379774	31.4032379878689	12.0589877444508	91.3028034546646	81.22520267622	93.3587835571732	168.908732581474	195.013329586389	349.751521910739	286.634987582581	181.422714925777
Rhodospirillum centenum	34.6456038193314	47.4052856335772	64.668387521027	17.6268075424243	14.692545971257	79.0057431097876	0.257486019796555	25.614872674023	19.0473915242982	4.3029185836169	12.7874600391874	49.4322891712867	40.1766702111418	10.9056126263072	29.3065704126486	20.4293152502114	6.25463885715239	8.23668627913188	11.4685922839799	45.7218694175317	27.3223933934453	72.7542204691102	3.77421275426006	21.14607000289	23.8630953993974	13.3903315111324	7.40992938337298	43.9337422478203	14.7805380432574	9.99212159643358	18.4697355464671	33.9266765760835	26.1824233446791	52.9495121914008	24.46538999481	37.0643588405693	35.4441646105769	18.8006876433965	52.0839044287766	10.9911332957541	5.42654448500284	48.7782100648208	24.4964896960029	64.1565100274413	74.1038311680714	68.0498856068821	65.315043248391	46.8290554219298	35.5829081760502
Corallococcus coralloides	34.6456038193314	64.1365629160162	137.907284231588	19.0716278327869	19.3816563876156	139.345294166164	3.60480427715177	39.8110671680598	25.8269715583704	6.45437787542534	13.1999587501289	78.4262280121375	93.3629288716057	39.0491290812936	66.6423381986255	40.8586305004229	15.9840770793894	17.6500420267112	17.3248947268633	132.714806804871	32.9475920332722	433.628030849077	3.14517729521672	29.3695416706805	53.7930794596586	22.9548540190841	6.62993681670214	59.2396911599642	15.3084144019451	26.9018658365519	30.8747818090196	64.8241856007309	57.3861333582007	90.1936605972166	26.9394181965324	110.833228377625	53.1662469158654	84.1083394573	113.213960679393	20.4121046921148	16.8825828422311	59.6178123014477	31.3726973299686	101.323039974373	80.7041724057134	203.834611053948	162.936451974481	81.822195737218	71.1658163521004
Jiangella gansuensis	34.6456038193314	137.754182958748	235.299434112652	56.3479913241431	45.6406747192239	199.250747732926	4.89223437613455	90.7321995923223	79.7407746864686	11.1875883174039	42.0748685160359	105.043614488984	167.976744978012	45.3814202836655	100.364967166605	93.0668805842966	41.3501124445075	14.5122567775181	26.8413861965487	128.668623670576	56.6537863011145	281.037320661651	1.25807091808669	52.4735811182825	81.7007672996319	43.9968035365778	16.3798439000876	128.683348261358	32.7283342386413	38.8155492784535	75.5329483542087	132.071705242611	83.5685567028797	146.284245545734	66.7987614465038	113.352165386207	127.50053658527	63.9883053126126	87.4461342777881	37.1604982856449	19.8973297783437	99.2240512429689	91.9692771042914	89.8191140384178	102.905320205055	200.684153386963	328.330996974439	169.819651530075	174.907534555514
Phenylobacterium zucineum	34.6456038193314	200.21761814652	363.857071955658	76.2865113311476	33.1363802756009	175.375385804144	2.05988815837244	72.2154241653178	62.3075688845686	7.31496159214872	45.3748582035681	159.229008388279	161.854585707743	39.7527169926683	100.766427035271	106.686424084438	57.3341895238969	23.5333893689482	47.3384447466405	222.540072386216	120.94177075628	309.366397658473	8.17746096756347	52.0819872293401	78.8695525912288	47.8226125397585	17.5498327500939	125.848913277627	40.11860326027	59.9527295786015	74.4302775753152	121.166702057441	85.7205367038122	153.463840419145	62.6753811102999	177.405135033016	86.1490112062634	105.877556728601	208.883869340673	34.5435617866558	13.8678359061184	151.754431312776	119.903870617277	172.11643034948	206.410671431713	192.808009219499	281.978385636871	256.273292309022	187.43672757525
Corynebacterium ihumii	34.6456038193314	47.4052856335772	582.015487689243	150.261310197715	447.341133720612	71.6260857863459	9.7844687522691	215.720433724603	356.089370361032	24.956927784978	129.52459523564	65.1175347737142	639.383008788742	326.464790877842	409.890525908413	3412.60361635199	251.575474032129	36.4767535218698	117.858086663028	343.925566415061	53.0375871755114	107.521724056119	10.3790850742152	117.869760571664	279.076878399733	578.175385605681	274.557383468136	1491.76313193728	940.675671181593	293.230337618416	803.019994729234	536.768490114463	709.794736974244	922.129216553633	188.301035353313	341.136040590871	342.62692456891	102.249353850051	115.681092994441	305.658183081924	86.2217623728229	529.055970703057	1963.58704247433	35.8391538773982	30.9015976125966	31.8196224365514	681.594080350145	711.184116407769	431.004239878918
Sanguibacter keddieii	34.015683749889	97.0414082381463	493.97298419676	66.7506974147542	48.4541409690391	167.561630991088	2.05988815837244	99.6819743820412	61.3390574511297	9.89671274231886	44.1373620707435	106.469545907387	290.037295429005	58.0460026884094	160.583947466567	64.4658392340006	22.9336758095588	12.9433641529215	34.6497894537265	203.92762996846	63.8861845523206	277.496186037049	0.943553188565016	38.3762011163559	82.9141450318047	43.5185774111803	22.6197844334543	107.141642385007	57.0106467382784	72.6350377586903	89.3163330903782	118.137534506005	77.1126167000821	136.861027274383	56.6277566172008	114.071861674373	98.9482928711939	49.145657173089	68.5314531957587	37.1604982856449	18.6914310038987	127.573780169531	71.7704171795172	86.2794445196624	114.905940637131	244.475514958058	640.508811210028	867.109432812656	224.523138913669
Brevundimonas bacteroides	34.015683749889	86.4449326259349	271.139745268884	43.3446087108793	39.3885274974124	150.631828896133	1.80240213857589	66.351778613433	88.4573775874186	4.3029185836169	49.4998453129834	140.691899949047	162.619855616526	47.4921840177895	85.1094921572807	53.1162196505498	17.0265168889148	20.3956041197551	27.3294114001223	136.356371625736	85.9851792087837	246.269817074643	7.8629432380418	45.0332972283768	79.2740118352864	33.475828777831	24.179769566796	97.5045634403238	69.1518029880969	41.5057358621087	127.358474962206	107.535448075979	83.209893369391	119.360764770446	54.9784044827192	134.223357743032	57.1044874281517	86.4171958345592	146.657309838924	49.1984061809947	21.7061779400114	107.562206809605	72.20018015664	81.8548576212182	152.407879487369	156.892791815867	250.374332452166	157.469131418797	140.326961821043
Kineosphaera limosa	34.015683749889	127.715416589285	362.298797557561	60.9714162533036	110.663005826063	205.762210077139	7.20960855430354	98.756135610691	107.181931967237	7.31496159214872	135.712075899763	109.321408744192	199.352811238142	79.5054339853365	134.48905600325	105.324469734423	50.0371108572191	14.5122567775181	36.601890268021	155.373432356922	69.5113831921475	288.441511240366	0.629035459043344	39.5509827831831	92.2167076451291	63.1258485524813	26.5197472668085	158.444915590526	29.033199727827	61.1056666858823	97.0350285426331	196.290057333054	124.097513387109	251.28582056936	63.2251651551271	160.492272261106	138.822978058093	74.8729139482631	107.45731861095	47.6282442816012	25.3238742633466	116.734177932905	97.1264328297657	70.3509316852632	101.105227140243	256.447254092602	697.044950796001	392.129013533082	276.644581875771
Microbacterium sp. UNCCL10	34.015683749889	116.003522491577	733.168104304655	111.540126415996	147.238067073661	256.117518872388	15.9641332273864	339.782829085534	207.584283900402	15.9207987593825	125.399608126225	339.846988052596	477.911058035391	112.925859775633	268.9781120065	147.999039368198	63.9363083175577	49.0278945186422	64.6633394735038	318.839230982433	227.418745010147	455.196759926203	1.57258864760836	88.1086250120415	143.583031640442	115.252496220818	32.7596878001753	291.096472829106	104.519519020177	122.211333371765	653.05676879971	287.468000631279	247.836363440729	477.443059081784	103.359400427512	247.575523129239	286.014717204794	129.625793751839	275.770567659733	140.791183645612	112.751535410615	252.646113669072	261.72565306782	90.7040314181067	196.810175086052	384.355835372205	966.381715158989	518.207239669047	318.241502701294
Paenibacillus tyrfis	34.015683749889	34.577973050374	4159.03436852099	941.444901200299	486.104446495843	178.848165721058	50.2097738603283	1511.89471361492	442.286887937093	8206.09603081578	8295.76157574508	343.649471835003	1429.52418960786	3568.24609253659	879.197112379457	699.136566340569	637.278203556527	223.174975848859	180.081300118663	988.0779213948	153.085762983863	331.578969394617	307.912857201717	2579.82054035258	2946.89005220355	2108.02076075256	2116.89982594466	1639.720638088	5981.36702029104	2604.48492534732	1109.0111358722	3584.71688036939	3364.620731458	533.98236870989	5271.0545297807	4142.57183468576	1100.24594311999	3926.37518784196	244.246099189684	4085.56126222175	4818.1685532953	331.441683773783	2163.85658981359	600.858900808726	146.407569271331	328.907780433264	785.887455859672	2045.04028842581	2584.02076839035
Gluconacetobacter diazotrophicus	33.3857636804466	118.792068705317	79.4719943029488	34.0977588525584	55.6441102741223	122.415492071209	2.317374178169	31.1699053021243	35.5120858927593	2.58175115017014	12.3749613282458	109.796719216993	39.0287653479663	16.5343159173045	36.9343079173105	31.3249500503242	10.424398095254	28.2400672427379	13.1766804964876	65.1435484621469	38.1709907702544	75.6515124346942	5.6613191313901	37.9846072274134	35.9968727211249	21.5201756428913	6.23994053336672	133.785331232072	9.50177445637973	14.9881823946504	21.7777478831478	34.2295933312271	33.7143533479429	42.1801198812854	20.8917937034333	48.5794994512316	33.4750443544338	25.0675835245286	75.1104727025516	9.94435869615849	6.02949387222538	39.1893311631894	30.0834083986	147.338743718193	322.816689622854	175.48049205108	83.224006719724	117.844546061779	72.6693195144687
Catenulispora acidiphila	33.3857636804466	120.465196433561	126.999363444908	38.7211837817189	28.1346624981517	119.37680964391	2.83234621776211	53.3900358145298	37.1262716151575	5.59379415870196	23.0999278127256	60.3644300457059	104.84197750336	37.290159302857	61.423359905962	73.5455349007612	25.0185554286096	9.4133557475793	21.7171215590258	73.2359147307366	35.3583914503409	157.419530130066	2.2016241066517	27.4115722259685	49.7484870190828	27.7371152730599	11.6998885000626	81.3482840330608	20.5871779888227	32.2822390038623	49.0688496607633	73.6087714998953	48.0608866874931	101.41177758692	35.1861788689403	75.5681102574713	82.7030507580128	34.962682284211	49.0685204881632	30.8798506880711	11.4560383572282	70.4574145380745	56.2989500030943	78.3151881024628	77.7040172976943	126.648398212808	169.257262611422	107.037840964411	80.6880030470997
Actinoplanes sp. N902-109	33.3857636804466	108.753302335854	152.710891013509	48.2569976981123	41.2641716639558	148.027243958448	2.57486019796555	93.509715906373	41.000317348913	8.60583716723379	44.5498607816851	79.3768489577392	132.774329173964	35.5311895244203	71.8613164912889	60.8339609672963	25.0185554286096	13.3355873090707	21.9611341608126	137.974844879454	48.215988341374	194.11856169413	2.83065956569505	36.4182316716438	76.4427971268833	31.5629242762406	12.8698773500689	98.921780932189	17.4199198366962	35.7410503257047	56.5118774182949	82.3933573990598	63.1247466940207	99.6168788685676	30.7879065103227	84.2044657154681	72.857449477297	51.1246769250255	64.4195660040132	29.8330760884755	12.0589877444508	90.468987898001	88.9609362644314	59.2894644391526	90.3046687513745	132.63426778008	247.213927133695	109.096260982957	128.298936522096
Microbacterium sp. 292MF	33.3857636804466	151.139204784699	527.475883755846	120.209048158172	99.0965334657121	256.551616362003	5.92217845532077	243.49559686511	132.686066381128	14.1996313259358	103.949675157265	152.574661769068	410.949941016822	86.8931070547705	216.788329079866	109.864317567804	50.0371108572191	45.1056629571508	50.510608569869	239.534041550255	172.773958223257	453.587153278656	1.88710637713003	77.1439961216541	120.124395485102	95.645225079517	33.9296766501815	231.289894672396	77.0699483684133	131.819142599105	250.306266808838	286.256333610704	178.255676743911	381.415977649921	88.7901232395915	234.620989942244	263.369834259148	127.31693737458	192.162194760907	85.8355171668417	69.9421289178144	209.704612500896	206.715991996094	102.207957354062	189.609802826806	334.893650000536	763.062306337385	339.63930306015	261.108382531298
Cellulomonas fimi	32.7558436110042	102.618500665626	275.035431264127	145.348921210482	67.8357973566547	215.312354848652	4.89223437613455	145.356687101986	60.0477088732112	11.6178801757656	38.3623801175621	99.815199288175	187.873762606387	43.6224505052289	122.846719811924	65.8277935840147	36.8328732698974	16.8655957144129	30.0135500197772	172.77201983439	97.6373763912824	248.523266381208	0.314517729521672	25.062008892314	66.3313160254437	33.475828777831	7.01993310003756	115.644947336198	24.2823124996371	39.9684863857343	128.736813435823	140.250457631488	70.2980133637958	189.361814786196	79.4437944775292	124.507457852786	132.423337225628	57.7214094314804	64.6936918167962	41.8709839838252	21.1032285527888	103.393129026287	85.9525954245714	77.430270722774	124.20642147199	231.558638523418	421.738531942568	398.304273588722	175.408702276304
Herbidospora cretacea	32.7558436110042	92.0220250534146	124.661951847763	34.3867229106309	26.2590183316083	112.865347299697	1.28743009898278	49.3780678053455	35.1892487482797	3.87262672525521	25.5749200783748	53.2347729536934	94.5108337347812	35.5311895244203	52.9927026639673	55.3861435672399	26.7559551111519	9.80557890372843	13.6647057000612	72.4266781038777	31.7421923247379	116.53552128238	0.943553188565016	20.7544761139476	33.974576500837	28.6935675238551	11.3098922167272	69.1602136030204	18.4756725540717	18.8313060855864	38.8691449559979	76.940855806475	34.4316800149204	93.7834580339218	33.8117187568723	65.852210367225	67.4423687729033	35.6223555348565	50.4391495520784	16.7483935935301	10.2501395827831	48.7782100648208	47.2739274835143	48.2279971930421	57.0029470523626	103.650057243816	141.867083184677	110.640075996867	77.6809967223631
Gordonia rhizosphera	32.7558436110042	81.4255494412032	114.533168260132	25.4288371103825	18.7564416654345	65.5487209317469	1.28743009898278	48.1436161102118	29.0553430031667	5.16350230034027	16.9124471486027	33.7470435688592	79.9707054678918	20.4040494298651	45.7664250279717	62.1959153173104	21.8912360000334	16.4733725582638	14.1527309036348	50.981907492115	26.9205934906005	100.117533477404	2.83065956569505	21.9292577807748	42.0637613819887	19.607271141301	14.0398662000751	61.5072391469485	11.6132798911308	31.1293018965815	35.8368003140406	56.9483499669972	38.3769766832967	79.4242682871012	24.7402820172236	43.5416254340668	52.1816867877938	32.9836625322745	47.423765611465	21.4588792917104	6.02949387222538	58.3670889664523	36.10009007832	41.5911168453757	45.902373152692	82.2269451083159	134.492804108246	78.2199607047618	71.1658163521004
Bryobacter aggregatus	32.7558436110042	105.964756122114	102.066973075356	26.0067652265276	20.6320858319779	96.3696426943563	1.80240213857589	39.8110671680598	33.8979001703612	6.02408601706365	28.4624110549655	74.14843375693	71.9353714256634	20.4040494298651	66.6423381986255	75.8154588174514	18.0689566984402	23.5333893689482	15.8608191161424	108.842326312531	60.6717853295623	160.638743425159	2.83065956569505	46.9912666730888	63.9045605610982	31.084698150843	8.57991823337924	85.0330495119103	10.0296508150675	37.2782998020791	42.452824987402	68.7621034175977	44.4742533526055	90.6423852768048	32.1623666223907	97.5188470465464	46.7666060834001	38.5908851627612	174.892268555576	24.5992030904973	9.04424080833807	85.8830023363512	60.5965797743229	295.11994612623	126.606545558405	125.073169379316	115.88152834392	89.0266658021303	92.2148606252568
Verrucomicrobiae bacterium DG1235	32.7558436110042	34.020263807626	38.9568599524259	10.1137420325385	7.18996930508321	37.7664815964369	0	16.9737108080875	16.4646943684611	1.29087557508507	7.42497679694751	27.5680074224483	31.3760662601298	8.44305493649591	12.8467157973254	20.4293152502114	5.55967898413546	4.31445471764051	4.63623943394933	30.3463735072113	16.8755959194809	48.6101207559099	2.2016241066517	12.1394105572146	17.3917474944761	6.69516575556619	4.28995911668962	20.9748188796045	7.91814538031644	11.9136834419016	14.3347201256163	23.0216733909138	17.9331666744377	28.269654814053	9.34632876206226	28.7878515266557	21.168042753539	16.4918312661373	18.9146810820294	8.37419679676505	1.80884816166761	23.7637433649127	20.1988599247743	42.0335755352202	32.701690677408	30.2443936030587	34.4133023566791	28.8178802596491	29.0677278057875
Intrasporangium oryzae	32.7558436110042	281.643167587723	409.82616669952	121.07594033239	85.6544169388174	281.729270759627	7.72458059389665	156.466752358189	115.898534868187	9.89671274231886	77.9622563679489	137.364726639441	326.77025105062	80.2090218967112	179.854021162556	257.863356936002	123.355377460505	19.6111578074569	85.892435828956	292.943658922946	116.521971824987	455.518681255712	1.57258864760836	77.9271838995389	128.618039610312	94.6887728287219	32.7596878001753	236.391877643111	46.9809959232109	92.2349685824638	133.698831940844	215.676729662245	109.750980047559	330.261364176873	87.4156631275235	203.674049551089	191.989224973958	97.9614777208553	111.843331615478	52.3387299797815	22.9120767144564	165.512387997725	143.970597336157	121.676139707216	226.211695144639	409.874542474785	574.84261181514	378.234678407894	255.094369881825
Patulibacter americanus	32.7558436110042	92.5797342961626	137.907284231588	33.2308666783408	28.7598772203329	95.5014477151279	1.28743009898278	61.7225847566819	38.417620193076	7.74525345051041	32.1748994534392	78.4262280121375	81.8838802398509	40.1045109483556	60.6204401686292	72.6375653340851	37.8753130794228	14.9044799336672	22.9371845679598	96.2991585962172	36.9655910617201	146.474204926748	0.629035459043344	32.8938866711622	52.9841609715435	32.5193765270358	8.57991823337924	79.3641795444496	21.1150543475105	38.4312369093599	54.3065358605077	80.8787736233418	47.3435600205155	120.70693880921	41.2338033620394	71.249932528473	72.3651694132612	47.4964740464753	46.6013881731159	21.4588792917104	10.2501395827831	69.2066912030791	65.3239725226743	84.5096097602847	83.1042964921286	110.896109877882	177.333853980847	105.494025950501	116.27091122315
Sphingomonas sp. MM-1	32.7558436110042	251.526868479333	334.249858391814	97.9588156865873	45.9532820803145	303.868242729952	3.34731825735522	109.866200866894	109.764629123074	8.1755453088721	44.1373620707435	216.74157559718	187.873762606387	58.0460026884094	108.795624408599	92.1589110176205	31.2731942857619	36.0845303657206	30.7455878251376	205.546103222178	107.280574059557	303.571813727305	4.40324821330341	111.995852237528	98.6880555500504	43.0403512857827	13.6498699167397	113.94428634596	44.3416141297721	50.3449203512615	74.981612964762	134.192122528616	109.39231671407	206.413352610546	73.1212779620165	148.61728350636	104.363373575588	89.3857254624639	141.723045208829	25.645977690093	20.5002791655663	160.926402436076	140.102730542051	182.735438905747	204.010547345298	210.450572154617	301.643129840687	164.673601483709	166.888851022883
Cupriavidus sp. SK-3	32.7558436110042	94.8105712671544	111.416619463938	45.9452852335321	22.8203373596119	117.206322195839	8.49703865328632	37.3421637777925	47.4570602385056	7.74525345051041	23.5124265236671	75.5743651753325	55.099433432423	52.0655054417248	52.9927026639673	179.323989418523	110.846099746201	24.7100588373957	24.8892853822543	94.2760670290698	50.2249878555979	129.734295792263	21.3872056074737	35.635043893759	39.6370059176432	28.2153413984575	22.2297881501189	56.4052561762338	19.5314252714472	22.2901174074288	50.7228558291037	59.9775175184332	40.1702933507405	74.9370214912198	45.0822916758297	50.7385883157308	49.7202864676149	39.5803950387294	74.5622210769855	17.2717808933279	10.2501395827831	70.8743223164063	33.5215122155829	84.9520684501291	97.8050565214222	93.5685927094629	106.751468535005	71.0154906398496	70.1634809105215
Rhodoferax saidenbachensis	32.7558436110042	137.196473716	184.655516174499	55.7700632079981	30.3229140257857	181.452750658743	4.37726233654144	65.4259398420828	61.3390574511297	7.31496159214872	41.6623698050944	96.96333645137	109.816231910454	45.7332142393529	129.671537579253	83.0792153508599	42.3925522540329	25.1022819935448	38.7980036841023	156.99190561064	78.3509810547328	227.276458633592	33.0243615997756	60.3054588971306	61.8822643408103	48.3008386651561	23.7897732834606	91.5522499744901	43.2858614123965	53.8037316731039	82.9759761117403	117.228784240574	91.8178133731211	211.798048765603	103.084508405098	115.871102394789	77.7802501176549	53.103696676962	88.2685117161372	21.9822665915082	15.676684067786	112.148192371255	76.9275729049914	132.295148263482	138.30715047968	136.099771213764	218.77027926746	144.089401298246	108.252227690519
Polaromonas sp. CG9_12	32.7558436110042	136.638764473252	239.974257306943	57.5038475564332	56.581932357394	265.667663643901	5.40720641572766	46.2919385675114	68.7643117741612	9.46642088395717	67.2372898834691	132.136311438632	216.188749231382	95.6879559469537	138.905114558581	58.1100522672681	42.7400321905413	37.261199834168	47.3384447466405	220.921599132498	98.440976196972	324.818621474921	9.75004961517183	77.5355900105965	98.2835963059928	48.7790647905537	18.3298253167647	120.46348680854	57.0106467382784	35.7410503257047	149.136222845354	140.553374386631	117.282910050823	180.387321194433	170.158161874016	134.223357743032	71.8728893492254	69.925364568422	166.668494172085	18.8419427927214	47.6330015905805	110.480561257928	64.0346835913057	88.4917379688845	219.911369417799	196.588558419882	271.092545095472	184.743196664536	135.315284613149
Pirellula staleyi	32.1259235415618	75.2907477709756	125.441089046811	27.4515855168902	19.3816563876156	76.4011581721023	1.80240213857589	43.5144222534607	54.5594774170575	4.3029185836169	25.1624213674332	62.2656719369092	63.1347674746514	32.3650439232343	44.9635052906389	53.5702044338878	15.9840770793894	16.8655957144129	15.128781310782	83.3513725664737	47.8141884385292	123.295869202076	3.14517729521672	35.2434500048166	50.557405507198	18.6508188905058	12.4798810667334	63.7747871339327	22.170807064886	36.1253626947983	42.1771572926786	62.4008515595821	45.191580019583	100.065603548156	47.5563198775521	61.8938807823099	51.689406723758	49.145657173089	63.048936940098	23.5524284909017	8.44129142111553	89.6351723413374	60.5965797743229	170.346595590103	93.6048393701954	125.388215146014	114.125747611436	104.979420945865	77.1798290015737
Sporichthya polymorpha	32.1259235415618	124.926870375545	177.643281383062	54.9031710337805	40.0137422195935	187.964213002956	3.08983223755866	83.3254894215205	55.5279888504964	8.1755453088721	32.5873981643807	93.1608526689634	157.645601209433	50.3065356632882	78.2846743899516	100.330637117705	39.9601926984736	16.4733725582638	22.4491593643862	113.293127760256	59.466385621028	236.934098518872	1.57258864760836	37.593013338471	71.1848269541347	43.0403512857827	13.6498699167397	119.896599811794	35.3677160320801	47.2704213985127	67.262917512507	115.714200464856	71.7326666977508	127.437809003032	67.8983295361582	114.071861674373	105.840213767695	82.4591563306863	89.9132665928354	30.3564633882733	20.5002791655663	92.55352678966	73.4894690880086	95.1286183165509	99.0051185646298	166.344164816823	268.283295923499	160.04215644198	124.79076247657
Rubrobacter radiotolerans	32.1259235415618	54.6555057893008	77.9137199048518	15.8930231939891	19.6942637487062	62.5100385044473	0.772458059389665	123.445169513364	46.1657116605871	3.01204300853183	33.8248942972053	33.2717330960583	48.594639207762	13.0163763604312	22.080292776653	22.2452543835636	8.68699841271165	6.2755704983862	6.10031504467017	40.4618313429484	20.0899951422392	126.19316116766	2.2016241066517	18.4049127802931	300.917677578842	50.2137431667465	9.7499070833855	128.683348261358	33.2562105973291	97.9996541188678	28.6694402512325	272.625079629242	428.96134685255	87.9500371992759	341.415891837686	126.306698573202	36.4287247386485	459.462419074584	448.195703900262	16.2250062937323	18.6914310038987	90.468987898001	42.9762977122857	38.4939060164648	39.0020164042481	50.4073226717645	60.3988571974368	41.6830053755639	46.1074303126284
Kutzneria albida	32.1259235415618	73.0599107999837	117.649717056326	26.8736574007452	20.9446931930685	81.1762305578587	1.80240213857589	42.8971964058939	26.7954829918093	4.73321044197858	14.4374548829535	40.8767006608717	62.3694975658677	21.1076373412398	42.1532862099739	54.4781740005638	14.5941573333556	8.23668627913188	14.1527309036348	52.6003807458329	35.7601913531857	110.740937351212	1.25807091808669	27.0199783370261	40.0414651617008	19.1290450159034	6.62993681670214	57.2555866713529	14.2526616845696	17.294056609212	32.8044556720833	53.9191824155612	36.5836600158529	73.1421227728672	40.6840193172122	49.299195739398	47.7511662114717	39.5803950387294	51.2615269904275	24.5992030904973	7.23539264667045	44.6091322815028	49.4227423691286	46.4581624336644	57.9029935847683	90.1030892757791	128.171993471305	83.3660107511278	65.6529714234166
Bradyrhizobium oligotrophicum	32.1259235415618	89.7911880824227	88.821640691531	43.3446087108793	42.8272084694087	65.9828184213611	4.37726233654144	35.7990991588755	52.6224545501797	6.45437787542534	32.5873981643807	75.0990547025317	45.5335595726274	72.4695548715899	55.0000020072993	232.440209069072	202.233323047927	24.3178356812465	868.196837157458	232.655530221953	186.836954822824	97.2202415118198	2039.33295821852	295.261792262575	106.777240431202	993.275662450785	1329.10733360711	203.228988333466	388.516999994193	649.872216137276	1151.18829316487	63.6125185801565	275.453440119363	1238.92884034286	645.721360649537	52.5378290361467	1420.22798474326	127.31693737458	169.135626487133	155.446028039951	174.855322294536	627.446206389362	528.608461861114	154.418082755704	99.9051650970355	89.7880435090806	84.2774751592142	495.050014460401	67.6576423065743
Kocuria polaris	32.1259235415618	124.369161132797	2420.77927744374	117.030443519374	216.011686513587	809.157720640902	9.7844687522691	352.435958960653	436.15298219198	48.1926881365092	193.874394142518	346.501334671808	1206.83064615182	411.247134198488	1030.94894273536	200.207289452072	73.6657465397948	57.2645807977741	67.3474780931586	337.856291713619	137.817366675761	1607.67511956963	2.51614183617338	180.133188913507	310.624699436224	296.500197746503	80.3392343670965	776.918629040487	91.8504864116707	179.473876366711	219.431484999818	627.643516657544	452.274463529319	647.50971264569	110.506593010266	434.336709908419	573.998554665732	189.985896185901	302.634897312471	106.771009158754	47.6330015905805	631.61528417268	217.460066424166	102.650416043906	162.908422365436	1213.55629332273	5619.9029685336	1487.20846339975	1200.29669129071
Methylobacterium sp. MB200	32.1259235415618	93.6951527816585	91.9381894877251	42.4777165366617	38.1380980530501	108.524372403554	2.83234621776211	42.5885834821105	73.6068689413557	4.3029185836169	45.3748582035681	86.9818165225525	39.79403525675	103.075629016388	41.7518263413075	407.224350654215	224.819518920978	26.6711746181413	14.1527309036348	45.3172511041022	30.5367926162035	62.1308165953021	10.6936028037368	23.8872272254868	21.0318806909944	19.1290450159034	8.96991451671466	38.8317592771057	11.6132798911308	33.8194884802367	26.188430998722	32.1091760452218	22.9544533432803	58.3342083464585	13.7446011206798	32.0264848234045	23.1371630096822	19.7901975193647	40.0223686663231	10.4677459959563	5.42654448500284	44.192224503171	40.3977198495486	53.9799601610196	64.2033193116084	53.2427345720513	62.1546379299205	64.3256255795739	57.6342878907855
Frankia sp. Iso899	32.1259235415618	367.53039097091	272.698019666981	88.1340377121213	57.2071470795751	256.985713851617	5.92217845532077	100.299200229608	80.0636118309483	7.74525345051041	43.724863359802	198.204467157948	210.449224915505	80.2090218967112	124.45255928659	202.9311981521	92.429663111252	25.8867283058431	43.9222683216252	202.309156714742	116.521971824987	276.530422048521	2.2016241066517	54.8231444519369	99.4969740381656	79.3855368159991	22.6197844334543	149.091280144216	30.6168288038902	59.5684172095079	85.4569853642508	142.673791672637	102.219050044295	209.105700688074	55.80308054996	145.378650209612	114.208974856303	84.7680127079455	143.64192589831	45.0113077826121	20.5002791655663	103.810036804619	110.878848097697	148.223661097882	184.809554653976	280.39073236169	332.544870732399	233.116067100376	217.506790822617
Mycolicibacterium tusciae	31.4960034721194	104.29162839387	149.594342217315	30.3412260976155	28.1346624981517	107.222079934712	1.80240213857589	63.5742622993823	48.7484088164241	6.45437787542534	37.5373826956791	88.407747940955	78.4401656503245	37.9937472142316	61.8248197746285	49.4843413838455	16.6790369524064	11.374471528325	17.0808821250765	77.2820978650315	41.3853899930127	138.104250359506	3.14517729521672	24.6704150033716	52.1752424834283	37.3016377810116	15.2098550500814	77.0966315574653	24.2823124996371	31.8979266347687	57.6145481971884	72.3971044793209	50.9301933554031	201.477381135076	39.8593432499714	71.9696288166394	66.9500887088675	39.2505584134067	119.24472856062	31.4032379878689	15.676684067786	77.5448467697152	49.8525053462514	65.926344786819	85.204405067742	119.717391345441	179.791947006324	82.8514057464912	96.7253701123618
Truepera radiovictrix	31.4960034721194	128.273125832032	202.575671752615	55.4810991499255	48.7667483301296	652.882624379783	2.317374178169	280.837760642902	77.4809146751112	6.88466973378703	24.3374239455502	105.994235434586	453.039785999923	50.3065356632882	77.0802947839524	73.5455349007612	13.2042375873217	49.0278945186422	35.1378146573002	144.044119580896	61.4753851352519	387.271359399733	3.14517729521672	32.5022927822198	114.461966068296	29.1717936492527	11.6998885000626	133.218444235326	40.6464796189577	30.7449895274879	39.9718157348915	216.888396682819	89.3071700386998	130.130157080561	59.6515688637503	122.348368988287	220.049188623998	37.2715386614702	73.1915920130703	23.5524284909017	12.0589877444508	84.6322790013558	50.2822683233743	310.16354158094	124.806452493594	224.942677422749	237.732711178283	98.8041608902255	95.2218669499935
Acidovorax radicis	31.4960034721194	95.9259897526504	388.78946232521	79.754080028018	33.761594997782	157.577388729961	2.57486019796555	68.8206820037003	101.048026222124	4.73321044197858	102.712179024441	85.0805746313492	151.523441939163	47.4921840177895	98.3576678232725	69.4596718507189	41.3501124445075	25.4945051496939	29.7695374179904	171.962783207531	543.233468646147	241.440997132003	15.0968510170403	51.2987994514553	134.684928271175	70.299240433445	21.0597993001127	74.262196573735	33.2562105973291	42.2743606002959	83.8029791959104	137.221290080052	67.4287066958858	419.557575414913	58.2771087516823	180.283920185682	48.2434462755075	80.4801365787498	107.45731861095	14.131457094541	6.63244325944792	101.308590134628	70.4811282481486	138.489569921304	102.905320205055	163.193707149838	292.864226178269	189.889246710902	137.821123217096
Oxalobacteraceae bacterium AB_14	31.4960034721194	162.293389639658	266.464922074593	68.7734458212619	42.5146011083181	202.289430160225	2.57486019796555	49.6866807291289	162.387083673254	9.89671274231886	47.4373517582758	154.00059318747	150.375537075988	52.7690933530995	137.700734952582	66.7357631506907	27.1034350476603	34.5156377411241	66.3714276860114	403.404458489196	294.921128688071	352.825777142234	15.4113687465619	48.166048339916	100.710351770338	60.2564918000957	20.2798067334418	83.0489450232991	28.5053233691392	74.9409119732519	50.4471881343803	96.9333616459527	81.0579133684584	91.5398346359811	46.7316438103113	138.901383616114	49.2280064035791	139.520892511521	126.371999692979	46.0580823822078	6.63244325944792	342.698193788741	82.5144916075886	230.963436098789	152.707894998171	183.041590451845	292.864226178269	122.990596108145	191.446069341566
Terracoccus sp. 273MFTsu3.1	31.4960034721194	235.91100968239	262.56923607935	103.449132789965	65.6475458290207	204.459917608296	6.17966447511732	102.768103619875	79.417937541989	7.31496159214872	58.1623182427555	114.0745134722	237.998941631716	56.2870329099728	117.226281650594	260.58726563603	117.79569847637	15.6889262459655	69.5435915092399	230.227820341376	102.860775128265	310.65408297651	2.51614183617338	52.0819872293401	98.6880555500504	80.8202151921919	23.7897732834606	190.757474405052	31.6725815212658	69.9448511750351	101.445711658207	165.392548308407	100.78439671034	248.144747812243	68.9978976258126	132.7839651667	137.346137865986	68.606018067131	60.8559304378337	29.8330760884755	12.0589877444508	112.148192371255	106.151455349346	84.0671510704403	160.508298279021	269.049084760543	412.257315987156	294.35406265213	180.420379484198
Rhodovulum sp. PH10	31.4960034721194	109.86872082135	105.18352187155	30.052262039543	13.7547238879853	98.9742276320416	1.28743009898278	40.4282930156266	37.1262716151575	3.44233486689352	20.6249355470764	75.0990547025317	71.5527364712716	21.8112252526144	52.1897829266344	60.8339609672963	31.2731942857619	12.5511409967724	34.8938020555134	83.7559908799032	46.6087887299949	118.467049259436	54.0970494777276	56.3895200077066	52.1752424834283	50.691969292144	43.2895874502316	71.7112050883777	20.5871779888227	48.0390461366999	64.5062405652731	44.5287630061095	48.7782133544706	110.386271178683	47.2814278551385	68.7309955198906	71.3806092851896	32.323989281629	57.5664206844373	12.5612951951476	12.0589877444508	85.0491867796876	60.5965797743229	191.584612702635	114.305909615527	120.977574412235	106.400312388508	91.5996908253132	87.2031834173625
Actinoplanes missouriensis	30.866083402677	141.658147657984	166.735360596383	54.6142069757079	38.7633127752312	156.709193750733	5.92217845532077	78.6962955647694	40.0318059154741	6.45437787542534	37.5373826956791	81.7534013217434	122.825820359776	25.6809587651751	148.138691537908	59.9259914006202	17.7214767619318	12.5511409967724	22.9371845679598	102.773051611089	44.1979893129262	174.80328192357	2.83065956569505	21.5376638918324	73.2071231744226	35.3887332794213	12.089884783398	86.1668235054024	22.170807064886	29.9763647893007	57.338880502465	80.2729401130546	45.9089066865605	112.181169897036	39.0346671827306	92.4809730293816	128.977376777377	54.7528798035757	59.2111755611355	18.8419427927214	7.83834203389299	163.010941327735	117.32529275454	70.7933903751076	72.003722592458	130.428947413191	253.885893917133	109.096260982957	142.331632704201
Leptothrix cholodnii	30.866083402677	206.910129059496	211.925318141197	74.841691040785	47.8289262468579	181.018653169129	5.66469243552421	67.5862303085666	78.1265889640705	6.88466973378703	54.8623285552233	123.105412455416	148.079727349637	87.9484889218324	106.788325065267	226.538406885678	125.787737016065	47.8512250501948	88.5765744486108	217.684652625062	130.584968424555	261.400119561582	137.129730071449	66.9625550091515	68.7580714897892	103.296843085878	102.17902623388	102.606546411038	56.4827703795906	85.7016583078726	137.558179666971	132.374621997754	96.8391000419636	264.747560957004	114.355081324056	142.859713201029	138.822978058093	65.3076518139035	149.124442153971	28.262914189082	23.515026101679	147.168445751126	132.36699695384	167.249384761192	168.008686049069	160.043249482852	231.411900541342	212.017261910276	151.8538193992
Thermomonas fusca	30.866083402677	91.4643158106666	354.507425567076	44.2115008850969	48.1415336079485	161.484266136489	3.34731825735522	114.804007647428	95.2369576214909	10.3270046006805	68.0622873053522	138.315347585043	233.407322179014	55.5834449985981	136.094895477916	73.0915501174232	27.7983949206773	14.9044799336672	44.8983187287724	224.563163953364	87.190578917318	405.298953852255	7.23390777899846	43.0753277836647	96.2613000857049	45.9097080381682	27.6897361168148	134.635661727191	33.2562105973291	122.595645740858	111.645416362973	136.009623059477	71.0153400307733	153.912565098733	83.8420668361468	201.874808830673	106.824773895767	81.7994830800408	179.552407372888	34.5435617866558	21.7061779400114	90.8858956763328	111.738374051943	105.305168182973	188.7097562944	234.394050423705	400.318007006267	250.61263725802	173.905199113935
Deinococcus marmoris	30.866083402677	123.811451890049	1350.24476595108	270.181394297814	277.59533664843	1385.20508935897	12.3593289502346	379.902509177377	251.167298405152	34.4233486689352	344.023924925235	311.328359684546	1578.75182182068	297.265892555794	655.985425400928	149.360993718213	42.7400321905413	54.5190187047301	82.9642846075143	330.977780385318	221.391746467476	1853.94493664427	0.629035459043344	374.363757828941	322.758476757952	213.288851927323	54.2094833836234	691.602136030204	68.0960502707214	111.834899406237	286.694402512325	1258.31620086652	734.18384365148	573.918865193234	189.125711420554	583.673689702945	447.482578208534	280.361131524333	174.069891117227	150.212155041973	95.266003181161	618.691143044394	211.873147721569	185.832649734658	247.212780900773	875.827231421909	2330.62334429877	606.719300466541	316.236831818136
Roseomonas gilardii	30.866083402677	84.2140956549431	97.3921498810647	39.877040014009	24.3833741650648	130.663344373879	0.51497203959311	35.7990991588755	36.1577601817186	4.73321044197858	17.7374445704857	72.7225023385275	61.9868626114759	28.847104366361	50.9854033206352	30.4169804836481	11.1193579682709	16.0811494021146	11.2245796821931	76.4728612381725	36.9655910617201	112.350543998759	4.08873048378174	30.5443233375077	44.0860576022766	14.8250098873251	8.57991823337924	69.1602136030204	13.7247853258818	21.5214926692416	25.9127633039986	44.5287630061095	46.9848966870268	68.6548759769858	33.5368267344587	38.8635995609853	35.4441646105769	24.7377468992059	68.8055790085418	14.6548443943388	6.02949387222538	55.4487345181297	35.2405641240743	80.0850228618405	172.208903200295	128.223627046301	89.5448173566651	68.4424656166666	68.1588100273638
Nonomuraea coxensis	30.866083402677	86.4449326259349	123.103677449666	43.0556446528068	21.2573005541591	106.787982445098	3.34731825735522	48.4522290339953	37.7719459041167	5.16350230034027	26.3999175002578	53.2347729536934	92.2150240084302	30.2542801891104	65.8394184612926	65.3738088006766	19.1113965079656	8.62890943528102	14.6407561072084	83.3513725664737	40.5817901873231	144.220755620183	2.83065956569505	21.14607000289	37.6147096973553	31.5629242762406	11.3098922167272	73.6953095769889	17.9477961953839	26.5175534674583	43.0041603768488	75.1233552756133	49.4955400214481	93.7834580339218	44.2576156085889	61.8938807823099	76.7956899895834	53.103696676962	60.8559304378337	27.2161395894864	7.23539264667045	59.2009045231159	45.9846385521457	64.1565100274413	66.9034589088256	128.853718579698	190.326631401225	109.610865987594	85.6996802549941
Asaia platycodi	30.866083402677	40.7127747206016	27.2698019666981	9.24684985832092	16.2555827767099	68.1533058694322	1.02994407918622	18.5167754270046	12.2678114902259	1.72116743344676	9.48747035165515	51.33353106249	22.1928273547259	13.3681703161185	20.8759131706538	18.1593913335213	12.5092777143048	11.7666946844741	8.29642846075143	23.8724804923396	19.6881952393944	29.616762314859	1.25807091808669	23.4956333365444	18.6051252266488	8.12984413175895	4.28995911668962	35.1469937982563	7.91814538031644	4.61174842912319	10.7510400942122	14.5400042468929	18.2918300079265	26.9234807752886	8.52165269482147	19.4317997804926	12.7992816649306	8.90558888371412	29.6055877805678	2.09354919919126	4.8235950977803	21.2622966949219	19.3393339705286	47.7855385031976	84.9043895569401	54.1878718721469	32.6575216241955	30.8763002781955	27.5642246434192
Aurantimonas manganoxydans	30.866083402677	80.8678401984553	114.533168260132	27.7405495749628	19.069049026525	78.5716456201734	1.54491611877933	30.2440665307741	53.9138031280982	0.860583716723379	16.9124471486027	77.4756070665359	74.6138161064062	26.0327527208624	49.3795638459695	32.2329196170003	14.941637269864	13.7278104652198	18.3009451340105	65.9527850890059	36.9655910617201	96.8983201823105	9.43553188565016	31.7191050043349	42.4682206260463	23.9113062698793	14.819858766746	54.1377081892496	14.2526616845696	30.3606771583943	41.9014895979552	42.4083457201043	41.9636100181842	81.6678916850419	32.1623666223907	50.0188920275644	43.8129256991854	34.3030090335655	51.2615269904275	5.75726029777597	5.42654448500284	106.311483474609	43.8358236665314	64.1565100274413	85.5044205785439	92.9385011760658	102.186438630547	81.822195737218	65.6529714234166
Candidatus Poribacteria bacterium WGA-3G	30.866083402677	103.176209908374	31.9446251609892	12.1364904390462	6.87736194399264	29.5186292937668	0.772458059389665	20.368452969705	9.03944004542964	2.15145929180845	11.9624626173043	28.51862836805	28.697621579387	10.2020247149326	20.8759131706538	14.9814978501551	5.21219904762699	10.5900252160267	6.83235285003059	38.0341214623715	22.5007945593079	42.8155368247418	0.943553188565016	20.3628822250051	22.2452584231671	14.8250098873251	3.50996655001878	24.659584358454	7.39026902162868	16.9097442401184	15.4373909045098	21.8100063703394	21.5198000093252	32.7569016099344	10.7207888741302	21.5908886449918	19.6912025614316	17.8111777674282	20.8335617715107	8.37419679676505	4.22064571055776	46.27676339483	17.1905190849143	63.2715926477524	42.3021870230691	31.5045766698528	43.8945183120907	36.536955329198	30.5712309681558
Leifsonia sp. 109	30.866083402677	105.407046879366	177.643281383062	53.1693866853453	44.077637913771	120.245004623138	3.34731825735522	80.5479731074698	56.1736631394556	6.02408601706365	30.1124058987316	83.1793327401459	156.880331300649	43.9742444609162	100.364967166605	98.968682767691	34.7479936508466	15.2967030898164	23.1811971697466	127.859387043717	42.5907897015471	179.954023195719	0.943553188565016	33.677074449047	56.6242941680617	42.5621251603851	8.96991451671466	118.762825818301	35.3677160320801	44.5802348148575	187.178364717181	100.568362707676	76.3952900331046	128.335258362209	45.9069677430705	96.0794544702136	78.2725301816907	47.1666374211526	76.7552275792498	41.8709839838252	12.6619371316733	80.046293439706	76.0680469507457	67.2537208563522	116.106002680339	175.165446284382	271.443701241969	166.217416497619	151.352651678411
Acidobacterium ailaaui	30.866083402677	167.870482067138	52.9813295352992	16.1819872520616	10.6286502770795	80.7421330682445	0.772458059389665	15.1220332653871	20.6615772466963	3.44233486689352	16.0874497267196	69.3953290289217	48.2120042533702	16.5343159173045	40.9489066039747	94.4288349343107	16.3315570158979	14.1200336213689	16.5928569215029	65.9527850890059	74.7347819291297	68.5692431854888	1.57258864760836	45.4248911173192	40.850383649816	12.9121053857348	4.28995911668962	51.3032732055192	10.5575271737553	20.7528679310544	19.0210709359139	31.8062592900782	19.009156674904	45.3211926384024	16.2186293224022	38.8635995609853	23.1371630096822	21.1095440206557	155.977587473547	10.4677459959563	10.8530889700057	62.5361667497703	29.6536454214771	151.320871926793	243.012563749546	99.5544622767349	69.8800731528484	91.5996908253132	64.6506359818377
Haliscomenobacter hydrossis	30.2361633332346	75.8484570137235	77.1345827058033	28.3184776911078	12.1916870825324	95.9355452047421	0.772458059389665	36.1077120826589	32.6065515924426	3.87262672525521	26.8124162111993	86.5065060497517	95.6587385979567	30.6060741447977	54.5985421386329	23.1532239502396	15.636597142881	22.74894305665	12.2006300893403	106.009998118525	45.4033890214605	156.131844812029	2.2016241066517	68.5289305649212	62.2867235848679	15.7814621381203	9.7499070833855	61.7906826453215	25.3380652170126	38.4312369093599	43.0041603768488	72.0941877241773	59.8967766926219	79.4242682871012	33.5368267344587	65.1325140790586	39.3824051228633	49.8053304237345	64.1454401912302	24.5992030904973	6.63244325944792	75.8772156563879	65.3239725226743	120.348763637683	111.005738996706	104.91024031061	86.7355681846913	67.92786061203	84.1961770926258
Rubrobacter xylanophilus	30.2361633332346	51.309250332813	82.5885430991429	16.4709513101341	20.6320858319779	70.7578908071175	3.60480427715177	149.36865511117	66.1816146183242	5.59379415870196	33.8248942972053	46.1051158616809	64.6653072922187	17.2379038286792	32.1167894933135	35.8647978837045	15.2891172063725	10.5900252160267	9.02846626611185	48.9588159249676	29.3313929076692	168.042934003874	2.51614183617338	23.104039447602	303.748892287245	57.3871350477102	10.9198959333918	157.594585095407	29.033199727827	114.909398358986	38.8691449559979	324.726761513942	482.760846875863	83.9115150829827	353.786032846298	174.52634988035	52.1816867877938	521.47170463526	495.89359532451	19.3653300925192	24.720924876124	121.320163494554	65.3239725226743	43.3609516047534	49.8025747931168	50.4073226717645	86.0332558916978	42.7122153848371	49.1144366373651
Microbispora rosea	30.2361633332346	69.7136553434959	105.962659070598	29.1853698653254	20.9446931930685	80.7421330682445	1.54491611877933	41.3541317869768	32.283714447963	9.46642088395717	20.2124368361349	48.9569786984858	72.3180063800552	29.5506922777357	56.2043816132986	59.0180218339442	20.153836317491	7.45223996683361	13.6647057000612	58.2650371338457	28.9295930048244	108.809409374156	3.77421275426006	26.2367905591413	27.5032285959157	18.1725927651082	10.5298996500563	66.042335120917	17.9477961953839	23.4430545147096	41.9014895979552	57.857100232428	43.756926685628	75.3857461708079	31.3376905551499	53.6173734683963	61.5350080044738	30.3449695296926	48.7943946753802	15.7016189939345	7.23539264667045	52.9472878481388	32.6619862613371	47.3430798133532	66.0034123764199	93.5685927094629	149.241362261108	86.9682457835839	67.1564745857849
Treponema primitia	30.2361633332346	9.48105712671544	14.8036067819218	4.33446087108793	2.5008588887246	8.68194979228435	0.51497203959311	4.32058093296773	5.48823145615371	2.58175115017014	4.12498710941528	7.60496756481334	5.7395243158774	2.46255768981131	6.4233578986627	11.8036043667888	2.77983949206773	1.17666946844741	1.95210081429445	8.90160289544865	7.63419815405089	16.4179878049762	0.629035459043344	6.65709611202091	9.30256261332442	2.39113062698793	2.33997770001252	7.36953095769889	3.69513451081434	2.3058742145616	6.34035697863796	10.6020864300261	7.89059333675259	8.52576891217471	5.77273247068551	8.63635545799672	6.39964083246528	1.97901975193647	5.20839044287766	7.85080949696723	3.01474693611269	5.00289333998162	8.59525954245714	10.6190085562661	16.2008375833031	8.19118993416174	14.7485581528625	5.6606550510025	7.51751581184159
Opitutus terrae	30.2361633332346	93.1374435389105	144.140381823976	27.4515855168902	11.8790797214418	69.889695827889	1.54491611877933	70.6723595464007	32.283714447963	3.87262672525521	18.5624419923688	73.6731232841292	80.3533404222836	41.5116867711049	65.0364987239598	57.6560674839301	23.6286356825757	28.632290398887	17.8129199304369	94.2760670290698	57.0555862039593	143.576912961164	1.88710637713003	38.3762011163559	52.5797017274859	24.8677585206744	6.23994053336672	56.6886996746069	14.7805380432574	31.1293018965815	55.1335389446779	66.9446028867361	47.3435600205155	88.3987618788641	30.7879065103227	111.912772809874	53.1662469158654	42.5489246666341	55.3734141821731	19.888717392317	6.02949387222538	85.8830023363512	53.7203721403571	167.249384761192	105.905475313074	102.70491994372	135.897428694233	121.961386098872	111.760401736045
Amycolatopsis balhimycina	30.2361633332346	50.1938318473171	59.2144271276873	17.3378434843517	15.0051533323476	49.921211305635	2.317374178169	31.1699053021243	20.984414391176	2.58175115017014	13.1999587501289	32.7964226232575	47.8293692989783	13.0163763604312	31.3138697559806	38.5887065837327	7.99203853969472	6.2755704983862	8.29642846075143	38.8433580892305	18.8845954337048	66.9596365379421	0.943553188565016	15.6637555576963	23.0541769112823	18.6508188905058	10.1399033667209	39.9655332705978	14.2526616845696	18.4469937164928	24.2587571356583	37.8645943929503	23.6717800102578	46.6673666771668	18.4177655017109	47.1401068748988	40.3669652509348	22.7587271472694	32.0727200956151	13.6080697947432	1.20589877444508	30.8511755965533	29.2238824443543	32.7419430484873	46.5024041742958	58.2834668392277	85.3309435987044	53.0043154775689	48.1121011957862
Agrococcus lahaulensis	30.2361633332346	83.6563864121951	901.461739299135	46.5232133496771	117.227760408965	246.133276611261	10.0419547720657	147.825590492253	268.600504207052	17.6419661928293	113.024646797979	307.050565429338	464.136199677286	124.535060313315	228.029205402526	162.072567651677	103.896501016031	23.1411662127991	53.6827723930975	230.632438654806	101.253575516885	663.479860118744	1.57258864760836	107.688319459162	152.076675765651	93.7323205779267	108.808963050582	276.073967415335	134.080595106692	90.6977191060894	253.889946840242	224.158398806266	140.596026727592	242.311326977597	122.601841996464	221.666456755249	420.407174686565	175.4730846717	609.65580762947	73.797609271492	49.4418497522481	199.698825820933	90.6799881729229	93.8012422470176	226.811726166243	1102.97522921155	1617.77636691042	561.434060058521	670.56241041627
Cryobacterium roopkundense	30.2361633332346	109.86872082135	283.60594045366	66.1727692986091	50.6423924966731	156.709193750733	2.57486019796555	92.8924900588062	78.1265889640705	7.74525345051041	58.574816953697	107.420166852988	212.362399687464	67.19264553628	152.956209961905	88.9810175342543	35.0954735873551	20.003380963606	24.6452727804675	156.58728729721	63.4843846494758	246.269817074643	2.51614183617338	46.208078895204	75.2294193947106	48.7790647905537	16.3798439000876	222.503146222832	54.3712649448396	45.7331719221383	197.102401727224	141.765041407206	129.836126722929	160.643435292555	89.0650152620051	102.916569207794	96.486892551015	65.6374884392263	103.619557231987	66.4701870743226	23.515026101679	88.384449006342	85.9525954245714	72.5632251344853	203.410516323694	271.569450894131	430.517435604986	303.102347730952	176.912205438672
Janthinobacterium sp. HH01	30.2361633332346	186.274887077821	305.421782027019	72.2410145181322	50.9549998577637	220.521524724023	1.28743009898278	69.4379078512671	199.836192432891	12.0481720341273	67.6497885944106	175.389564463508	198.587541329358	79.8572279410239	139.306574427247	69.9136566340569	35.790433460372	30.5934061796327	95.4089272986414	488.374304309387	338.315518195308	374.394506219359	19.8146169598653	61.0886466750154	127.809121122196	70.7774665588426	23.7897732834606	91.268806476117	33.2562105973291	68.7919140677543	58.9928866708054	116.622950730287	109.033653380581	120.258214129622	62.9502731327135	147.897587218194	71.3806092851896	153.044194149754	142.271296834395	48.151631581399	7.83834203389299	403.149821646852	86.8121213788172	255.298664040232	174.909042797513	227.147997789639	365.202392356595	163.129786469799	204.476430082091
Dongia sp. URHE0060	30.2361633332346	102.060791422878	97.3921498810647	29.7632979814705	22.5077299985214	74.2306707240312	1.80240213857589	27.4665502167234	27.7639944252482	2.15145929180845	16.4999484376611	68.44470808332	68.8742917905288	26.7363406322371	40.5474467353083	39.4966761504088	17.7214767619318	19.2189346513077	13.908718301848	85.3744641336211	48.6177882442188	95.2887135347638	7.8629432380418	35.2434500048166	31.5478210364915	13.3903315111324	8.57991823337924	48.7522817201619	13.7247853258818	18.4469937164928	29.2207756406793	50.5870981089816	40.5289566842292	76.2831955299842	31.8874745999771	46.7802587308156	38.3978449947917	26.3869300258196	67.1608241318436	14.6548443943388	11.4560383572282	56.6994578531251	45.1251125979	106.632544252506	110.1056924643	95.7739130763526	94.1098472611225	69.4716756259398	71.6669840728898
Planctopirus limnophila	29.6062432637923	44.0590301770894	52.2021923362507	13.5813107294089	8.75300611053609	38.6346765756654	0.772458059389665	24.3804209788893	18.4017172353389	6.45437787542534	11.1374651954213	24.7161445856433	34.4371458952644	17.5896977843665	23.2846723826523	31.7789348336622	10.424398095254	13.7278104652198	10.9805670804063	44.9126327906727	20.8935949479287	61.8088952657927	3.77421275426006	17.6217250024083	24.6720138875126	11.9556531349396	6.62993681670214	28.0609063389304	9.50177445637973	26.1332410983647	17.9184001570203	32.1091760452218	31.9210366804991	49.8084394342838	20.6169016810197	30.9469403911549	20.6757626895032	24.0780736485604	49.0685204881632	15.1782316941366	6.63244325944792	47.1105789514936	30.0834083986	71.235849064952	50.7026213255225	59.2286041393233	60.0477010509401	40.1391903616541	41.5969208255235
Rhizobium leguminosarum	29.6062432637923	74.1753292854796	95.8338754829677	34.964651026776	18.1312269432533	68.5874033590464	1.02994407918622	31.7871311496912	33.5750630258815	3.01204300853183	11.9624626173043	63.6916033553117	66.195847109786	24.9773708538004	43.3576658159732	40.8586305004229	18.4164366349487	10.1978020598776	20.9850837536654	69.1897315964418	48.215988341374	99.7956121478945	36.7985743540356	27.8031661149109	40.850383649816	41.1274467841923	25.7397547001377	60.9403521502024	24.2823124996371	37.2782998020791	52.1011943027206	49.6783478435508	59.1794500256444	91.5398346359811	44.8073996534161	45.700714298566	48.7357263395433	29.0256230284016	60.8559304378337	16.7483935935301	13.8678359061184	78.3786623263788	56.2989500030943	76.5453533430851	102.905320205055	88.842906208985	107.102624681501	74.1031206676691	70.1634809105215
Acidiphilium cryptum	29.6062432637923	133.850218259512	88.0425034924825	37.2763634913562	39.3885274974124	155.840998771504	1.54491611877933	39.8110671680598	46.4885488050667	3.44233486689352	15.6749510157781	96.0127155057684	61.9868626114759	28.847104366361	37.7372276546433	38.5887065837327	13.5517175238302	18.8267114951586	16.1048317179292	71.2128231635892	45.4033890214605	87.8845229560491	6.91939004947678	43.4669216726071	45.703894578507	13.86855763653	7.01993310003756	72.2780920851237	11.085403532443	16.5254318710248	29.4964433354027	46.6491802921147	35.8663333488754	43.0775692404617	25.839850106878	44.9810180103996	31.9982041623264	27.3764399017878	87.1720084650051	8.89758409656286	7.83834203389299	50.445841178148	48.5632164148829	81.4123989313738	276.61430095936	175.48049205108	83.224006719724	89.5412708067668	70.1634809105215
Caulobacter vibrioides	29.6062432637923	104.849337636618	129.336775042054	53.4583507434178	26.5716256926988	134.570221780407	7.4670945741001	50.3039065766957	40.3546430599538	4.3029185836169	28.0499123440239	103.142372597781	95.6587385979567	47.8439779734768	52.9927026639673	108.048378434452	66.7161478096255	21.1800504320534	23.9132349751071	99.9407234170826	47.4123885356844	115.891678623361	10.3790850742152	36.0266377827014	46.9172723106797	25.345984646072	20.2798067334418	67.1761091144091	24.8101888583248	37.2782998020791	42.1771572926786	69.3679369278849	97.9150900424299	74.4882968116317	38.759775160317	77.7271991219705	45.7820459553285	39.5803950387294	82.2377438349105	24.5992030904973	16.8825828422311	78.3786623263788	67.0430244311657	95.5710770063953	114.905940637131	104.91024031061	132.385867229266	228.999227063283	86.2008479757836
Bradyrhizobium sp. Ec3.3	29.6062432637923	100.387663694634	71.6806223124636	28.0295136330353	26.5716256926988	73.3624757448028	7.4670945741001	29.3182277594239	47.134223094026	4.73321044197858	22.6874291017841	52.7594624808925	42.8551148918846	46.0850081950402	46.970804633971	118.490028451226	122.31293765098	12.5511409967724	143.235397248856	101.154578357371	45.0015891186158	72.4322991396009	282.12240338094	74.0112450101149	43.681598358219	151.597681751035	198.118111934393	74.545640072108	67.5681739120336	120.289771526297	200.961749453351	50.5870981089816	65.2767266949533	221.669991716542	104.184076494753	37.0643588405693	194.450625294137	41.5594147906659	54.2769109310409	27.7395268892842	21.1032285527888	136.328843514499	122.482448480014	120.791222327527	87.0044981325535	76.2410755410438	82.8728505732273	128.651251159148	62.6459650986799
Mycobacterium sp. JS623	29.6062432637923	138.311892201496	129.336775042054	23.4060887038748	27.5094477759706	79.0057431097876	2.57486019796555	56.4761650523639	35.1892487482797	3.44233486689352	21.862431679901	72.7225023385275	61.9868626114759	17.5896977843665	56.2043816132986	65.3738088006766	27.4509149841688	7.45223996683361	13.908718301848	85.3744641336211	29.3313929076692	122.008183884039	0.629035459043344	23.8872272254868	34.7834949889522	23.4330801444817	21.8397918667835	51.8701602022653	19.0035489127595	19.21561845468	53.755200471061	56.6454332118536	48.7782133544706	135.514853235619	26.6645261741188	62.2537289263931	49.2280064035791	34.6328456588882	63.048936940098	19.3653300925192	10.8530889700057	48.7782100648208	33.9512751927057	60.1743818188415	79.5041103625057	90.7331808091761	133.439335668756	89.5412708067668	84.6973448134153
Micavibrio aeruginosavorus	29.6062432637923	25.0969159236585	25.7115275686011	3.75653275494287	6.25214722181149	22.1389719703251	1.02994407918622	10.1842264848525	13.5591600681445	3.01204300853183	6.18748066412292	28.51862836805	21.4275574459423	13.0163763604312	14.8540151406575	12.2575891501269	9.38195828572858	7.45223996683361	4.14821423037571	21.0401522983332	16.0719961137913	28.9729196558403	0.629035459043344	17.6217250024083	18.2006659825913	10.0427486333493	9.7499070833855	30.8953413226607	6.33451630425315	8.83918448915278	14.3347201256163	25.142090676919	16.4985133404827	28.269654814053	8.79654471723507	15.8333183396607	10.8301614087874	9.89509875968235	19.7370585203785	7.85080949696723	3.61769632333523	16.2594033549403	12.4631263365629	34.511777807865	41.4021404906634	19.8478833020073	32.6575216241955	34.9931403152882	16.5385347860515
Amycolatopsis nigrescens	29.6062432637923	54.0977965465528	68.5640735162696	25.13987305231	19.069049026525	76.8352556617165	0.772458059389665	37.9593896253593	32.283714447963	1.29087557508507	20.6249355470764	37.074216878465	63.1347674746514	19.7004615184905	28.5036506753157	54.9321587839019	19.1113965079656	8.62890943528102	13.908718301848	54.2188539995509	23.7061942678422	81.124175036353	1.25807091808669	12.531004446157	27.9076878399733	20.0854972666986	7.7999256667084	50.1694992120271	11.6132798911308	14.2195576564632	30.8747818090196	57.5541834772844	34.0730166814316	70.8984993749265	34.9112868465267	60.4544882059771	44.797485827257	27.7062765271106	54.5510367438239	12.5612951951476	6.63244325944792	42.107685611512	40.8274828266714	43.3609516047534	45.902373152692	69.9401602070733	116.583840636913	66.8986506027568	45.1050948710495
Promicromonospora kroppenstedtii	29.6062432637923	92.0220250534146	224.391513325973	56.9259194402882	42.2019937472276	128.492856925808	5.1497203959311	74.9929404793685	58.4335231508131	3.01204300853183	34.6498917190884	75.0990547025317	145.401282668894	43.6224505052289	95.1459888739412	82.1712457841838	30.578234412745	13.3355873090707	19.7650207447313	98.7268684767941	42.9925896043918	193.152797705602	0.314517729521672	25.8451966701988	55.0064571918314	47.8226125397585	13.2598736334043	87.0171540005215	26.3938179343881	38.0469245402663	66.9872498177836	101.78002972825	69.5806866968183	122.053112847975	51.4048081913424	91.401428597132	100.425133063301	44.1981077932478	66.6125725062775	29.8330760884755	13.2648865188958	82.5477401096968	66.18349847692	66.3688034766634	91.804746305384	162.563615616441	278.115668025407	204.298186840727	140.326961821043
Dyadobacter alkalitolerans	29.6062432637923	90.3488973251707	155.827439809704	105.471881196473	30.9481287479669	247.435569080104	5.66469243552421	78.6962955647694	116.221372012667	15.0602150426591	96.1121996493761	285.1862836805	361.972666854668	101.668453193638	244.890519886515	54.0241892172258	21.8912360000334	50.5967871432387	26.1093483911883	287.279002534934	127.772369104641	468.073613106576	1.88710637713003	397.859391165485	167.041667795782	34.9105071540237	22.6197844334543	168.081994535209	68.6239266294092	71.0977882823159	83.2516438064636	225.672982581984	385.563083500411	223.464890434895	147.342124013687	204.393745839256	89.5949716545139	76.5220970748769	247.261483130297	72.2274473720985	35.5740138461297	294.753799280584	158.582538558334	226.538849200344	307.815914082758	244.790560724756	328.682153120935	140.487166265789	190.443733899987
Sphingobium baderi	29.6062432637923	124.369161132797	128.557637843005	40.7439321882266	16.5681901378004	126.322369477737	1.54491611877933	42.8971964058939	45.8428745161075	0.860583716723379	21.862431679901	78.9015384849384	89.9192142820793	27.4399285436117	45.7664250279717	46.3064479004793	17.3739968254233	13.7278104652198	20.253045948305	91.8483571484929	47.8141884385292	117.501285270908	7.23390777899846	54.4315505629945	45.703894578507	19.1290450159034	16.3798439000876	59.5231346583372	7.39026902162868	26.9018658365519	44.9338342399125	50.5870981089816	49.4955400214481	88.8474865584522	36.2857469585947	66.2120585113082	35.9364446746127	49.4754937984118	70.998585510806	13.0846824949454	12.0589877444508	76.7110312130515	68.3323133625343	90.2615727282622	102.005273672649	88.2128146755879	130.630086496782	68.4424656166666	83.1938416510469
Mycobacterium sp. URHB0044	29.6062432637923	332.952417920536	174.526732586868	51.4356023369101	45.9532820803145	146.724951489606	2.57486019796555	73.4498758604514	56.1736631394556	4.73321044197858	36.2998865628545	105.994235434586	112.877311545589	48.5475658848515	83.9051125512815	99.8766523343671	42.0450723175244	14.9044799336672	21.9611341608126	127.454768730287	48.6177882442188	207.317336204013	0.943553188565016	34.4602622269318	57.0287534121193	47.3443864143609	17.1598364667585	117.629051824809	30.0889524452025	39.1998616475471	88.2136623114846	87.542942236501	96.4804367084749	159.745985933379	51.4048081913424	88.8824915885496	82.7030507580128	58.3810826821259	117.051722058356	34.5435617866558	8.44129142111553	94.2211579029872	66.18349847692	78.3151881024628	100.505196118639	149.331693415102	193.135880573199	132.253486191604	129.301271963675
Thermogemmatispora carboxidivorans	29.6062432637923	36.8088100213658	49.0856435400566	13.0033826132638	7.50257666617379	41.6733590029649	1.02994407918622	26.2320985215898	11.9449743457463	6.45437787542534	7.42497679694751	31.8458016776558	34.8197808496562	15.8307280059298	24.0875921199851	17.2514217668452	6.94959873016932	8.23668627913188	4.63623943394933	31.5602284474998	18.48279553086	46.0347501198352	1.57258864760836	21.9292577807748	22.2452584231671	18.6508188905058	8.18992195004382	68.0264396095282	7.91814538031644	13.8352452873696	19.0210709359139	27.2625079629242	22.5957900097915	28.7183794936411	17.0433053896429	25.1893700858238	17.2298022412527	20.4498707700102	27.9608329038696	5.75726029777597	3.01474693611269	32.9357144882123	16.7607561077914	53.9799601610196	31.8016441450023	42.8462242709998	58.2919203184565	44.7706354033834	34.5805727344713
Sphaerotilus natans	28.9763231943499	156.716297212179	179.980692980208	49.9907820465475	35.9498465254161	127.190564456966	3.34731825735522	56.7847779761473	51.3311059722612	5.16350230034027	37.9498814066206	87.9324374681542	101.015627959442	72.4695548715899	81.496353339283	150.268963284889	86.522504190608	34.5156377411241	61.4911756502753	149.30415765548	75.1365818319745	202.810437590882	97.5004961517183	63.4382100086699	54.1975387037162	77.9508584398064	75.269282683736	81.3482840330608	43.2858614123965	53.8037316731039	102.548382437101	86.028358460783	74.6019733656609	175.451349718964	77.7944423430476	99.6779359110455	117.162655240518	52.7738600516392	97.3146635379774	23.0290411911039	11.4560383572282	130.075226839522	83.8037805389572	108.402379011884	109.805676953498	126.963443979507	160.127202802507	135.85572122406	100.233544157888
Delftia acidovorans	28.9763231943499	118.792068705317	158.943988605898	80.9099362603081	36.8876686086878	149.763633916905	16.221619247183	60.1795201377648	82.6463089867853	7.74525345051041	413.323708363411	235.753994509213	121.677915496601	69.303409270404	87.1167915006128	117.128074101212	77.1405459048794	25.8867283058431	71.2516797217475	160.228852118076	95.2265769742137	185.104764467869	30.8227374931239	51.6903933403977	72.8026639303651	55.9524566715175	52.2595019669463	95.2370154533395	72.8469374989113	49.1919832439807	127.358474962206	104.203363769399	102.936376711272	189.361814786196	119.303137727501	109.753683945375	55.1353671720086	69.925364568422	162.282481167557	31.9266252876667	14.4707852933409	97.9733279079734	113.457425960434	97.340911765773	114.905940637131	118.142162511948	231.411900541342	195.035296757268	142.83280042499
Hylemonella gracilis	28.9763231943499	151.696914027447	204.91308334976	61.5493443694486	30.6355213868763	183.1891406172	5.1497203959311	69.1292949274837	68.7643117741612	10.3270046006805	37.5373826956791	100.290509760976	131.243789356397	48.5475658848515	90.7299303186106	107.594393651114	48.2997111746768	30.9856293357819	47.5824573484273	153.754959103204	91.2085779457659	218.262661407331	48.7502480758592	86.9338433452143	61.0733458526951	63.6040746778788	37.4396432002003	95.2370154533395	48.0367486405864	64.1801656386311	97.0350285426331	122.984202588303	91.8178133731211	201.477381135076	105.008752561994	109.753683945375	89.1026915904781	65.3076518139035	99.5076700402417	28.262914189082	19.2943803911212	120.903255716223	82.5144916075886	127.870561365038	141.607321098501	146.181235748117	213.151780923513	173.421886562531	121.282588431044
Caldithrix abyssi	28.9763231943499	26.7700436519024	15.5827439809704	8.09099362603081	4.06389569417747	20.4025820118682	0	8.33254894215205	10.3307886233482	2.58175115017014	8.6624729297721	19.0124189120333	13.7748583581058	7.38767306943392	7.62773750466195	13.619543500141	2.77983949206773	5.49112418608792	2.68413861965487	18.2078241043268	11.2503972796539	35.0894249165177	0.629035459043344	11.3562227793298	9.70702185738201	4.78226125397585	7.40992938337298	14.4556184170248	7.39026902162868	9.22349685824638	12.1293785678291	16.0545880226109	12.9118800055951	12.564291028468	8.79654471723507	18.352255348243	11.814721536859	8.90558888371412	14.5286680775008	6.8040348973716	1.80884816166761	18.3439422465993	9.88454847382572	38.4939060164648	28.2014580153794	19.8478833020073	27.3901794267446	15.4381501390977	17.5408702276304
Rhodoferax ferrireducens	28.9763231943499	126.599998103789	186.213790572596	54.6142069757079	25.6338036094271	171.468508397616	2.57486019796555	59.2536813664146	57.4650117173742	7.74525345051041	27.2249149221409	81.2780908489425	117.468930998291	49.9547417076008	85.1094921572807	76.2694436007894	35.4429535238635	25.1022819935448	48.5585077555745	157.396523924069	96.0301767799033	208.92694285156	39.9437516492523	55.6063322298218	72.8026639303651	48.7790647905537	30.4197101001627	85.8833800070294	52.2597595100885	53.0351069349167	86.0083207536975	95.4187778702347	85.0032100368347	171.861552282259	98.1364520016538	115.151406106623	73.3497295413328	62.0092855606761	90.7356440311845	21.9822665915082	12.6619371316733	101.308590134628	63.17515763706	134.507441712704	141.607321098501	133.894450846875	224.739933757905	151.293871363158	110.758066294466
Caballeronia sordidicola	28.9763231943499	210.814093758732	122.324540250617	34.6756869687035	17.8186195821627	110.260762362011	0.772458059389665	30.5526794545575	37.7719459041167	3.87262672525521	19.7999381251934	86.9818165225525	83.79705501181	45.3814202836655	57.4087612192979	54.9321587839019	27.1034350476603	20.3956041197551	19.0329829393709	101.559196670801	65.8951840665445	139.713857007052	18.242028312257	53.6483627851097	43.681598358219	25.345984646072	14.0398662000751	57.822473668099	18.4756725540717	23.4430545147096	36.6638033982108	47.8608473126892	61.6900933600657	66.4112525790451	36.0108549361811	61.5340326382267	31.9982041623264	39.9102316640522	70.1762080724569	14.6548443943388	10.8530889700057	75.4603078780561	68.3323133625343	95.1286183165509	115.505971658735	101.444736876926	114.476903757933	79.7637757186716	115.268575781571
Janibacter hoylei	28.9763231943499	148.350658570959	452.678712647189	62.9941646598113	50.0171777744919	146.290853999991	5.40720641572766	142.579170787935	131.394717803209	9.89671274231886	93.2247086727854	115.975755363403	244.121100901985	83.3751674978972	130.07299744792	246.059752569213	68.4535474921678	12.1589178406233	65.1513646770774	177.222821282114	65.8951840665445	220.516110713896	8.80649642660682	45.0332972283768	123.764528681621	109.513782716047	64.7393830336797	254.248818040612	76.5420720097256	56.1096058876655	125.428801099142	168.724632614986	170.365083407158	239.17025422048	253.725336687749	235.340686230411	144.238058762487	164.258639410727	382.679634645117	46.0580823822078	18.0884816166761	143.41627574614	122.912211457137	76.1028946532407	115.205956147933	311.895309031543	593.10273143297	318.025892865413	597.391923181012
Caulobacter sp. K31	28.9763231943499	93.1374435389105	112.195756662987	44.5004649431694	13.1295091658041	103.749300017798	0.51497203959311	25.3062597502396	38.0947830485964	2.58175115017014	19.3874394142518	102.191751652179	74.2311811520144	21.8112252526144	44.9635052906389	47.6684022504934	16.3315570158979	9.02113259143016	16.5928569215029	90.229883894775	46.6087887299949	90.7818149216331	17.6129928532136	32.8938866711622	31.5478210364915	30.1282459000479	19.1098178834356	50.7363862087731	16.3641671193206	21.9058050383352	41.3501542085084	42.7112624752479	43.756926685628	60.5778317443992	35.7359629137675	56.1363104769787	36.4287247386485	42.5489246666341	55.6475399949561	11.5145205955519	12.6619371316733	52.1134722914752	51.5715572547429	72.1207664446409	96.3049789674126	82.2269451083159	101.83528248405	95.7165308624059	79.6856676055209
Fimbriimonas ginsengisoli	28.9763231943499	119.907487190813	113.754031061084	45.9452852335321	18.4438343043439	121.981394581595	0.772458059389665	49.6866807291289	30.0238544366056	3.87262672525521	17.3249458595442	110.272029689793	75.7617209695817	34.4758076573583	47.3722645026374	72.6375653340851	26.4084751746434	13.7278104652198	21.7171215590258	106.819234745384	61.4753851352519	128.768531803735	0.629035459043344	41.9005461168375	45.703894578507	25.8242107714696	6.62993681670214	53.2873776941305	16.3641671193206	20.3685555619608	30.3234464195728	59.371684008146	46.2675700200493	81.6678916850419	27.7640942637732	75.9279584015545	35.4441646105769	36.9417020361475	79.2223598942971	20.4121046921148	6.63244325944792	84.6322790013558	62.7453946599372	112.826965910328	130.806762709632	109.005835277691	111.316498439462	96.2311358670425	76.6786612807842
Verrucomicrobia bacterium SCGC AAA164-E04	28.9763231943499	34.577973050374	29.6072135638437	8.66892174217586	7.50257666617379	28.6504343145384	0.51497203959311	17.8995495794377	13.5591600681445	2.58175115017014	7.83747550788904	29.4692493136517	25.2539069898606	14.0717582274932	18.8686138273217	22.2452543835636	7.29707866667779	9.02113259143016	3.90420162858891	29.1325185669229	20.491795045084	52.7950980395313	0.943553188565016	12.9225983350994	13.7516142979578	13.3903315111324	1.16998885000626	24.943027856827	6.86239266294092	16.1411195019312	18.7454032411905	26.0508409423498	11.4772266716401	37.692873085404	16.4935213448158	28.7878515266557	17.7220823052885	12.8636283875871	25.2195747760392	9.42097139636068	4.22064571055776	38.3555156065258	22.3476748103886	99.1107465251507	35.4018302746252	44.4214531044925	37.5737076751497	31.9055102874686	36.0840758968396
Cellulomonas flavigena	28.3464031249075	101.50308218013	264.127510477447	79.1761519118729	37.2002759697784	162.352461115717	2.83234621776211	101.842264848525	58.1106860063334	6.45437787542534	32.9998968753223	66.5434661921167	143.488107896935	43.6224505052289	94.7445290052748	66.2817783673527	23.2811557460672	11.374471528325	20.0090333465181	123.813203909422	56.2519863982697	204.09812290892	1.88710637713003	29.7611355596229	51.3663239953131	27.2588891476624	10.9198959333918	98.0714504370699	25.3380652170126	49.5762956130743	73.8789421858684	102.688779993681	59.1794500256444	120.70693880921	46.4567517878977	97.1589989024632	103.378813447516	40.8997415400204	59.7594271867016	41.3475966840274	19.2943803911212	82.9646478880286	77.7870988592371	65.0414274071301	103.80536673746	184.301773518639	375.385920605	297.44169267995	154.359658003147
Thermobaculum terrenum	28.3464031249075	31.2317175938862	62.3309759238814	15.0261310197715	9.06561347162666	63.81233097329	1.54491611877933	30.5526794545575	17.4332058019	3.01204300853183	10.7249664844797	30.4198702592533	37.498225530399	14.0717582274932	29.3065704126486	24.9691630835918	11.8143178412878	4.70667787378965	5.61228984109655	40.4618313429484	24.5097940735318	60.1992886182461	1.25807091808669	18.7965066692355	25.0764731315702	12.9121053857348	9.7499070833855	40.2489767689709	5.80663994556539	14.6038700255568	20.1237417148074	33.3208430657962	29.7690566795666	41.7313952016973	17.3181974120565	48.2196513071484	42.8283655711138	31.3344794056608	37.0069847257097	9.42097139636068	4.22064571055776	35.854068936535	21.9179118332657	38.4939060164648	43.2022335554748	48.2020023048748	74.4451030573059	41.6830053755639	46.1074303126284
Yaniella halotolerans	28.3464031249075	30.1162991083902	80.2511315019973	8.37995768410334	17.1934048599816	40.8051640237365	0.772458059389665	50.9211324242625	55.5279888504964	1.72116743344676	20.6249355470764	41.8273216064733	48.594639207762	20.7558433855525	44.160585553306	44.9444935504652	19.1113965079656	11.374471528325	10.7365544786195	42.0803045966664	19.6881952393944	50.8635700624753	1.88710637713003	22.7124455586596	60.26442736458	26.7806630222648	23.3997770001252	36.2807677917484	14.2526616845696	26.5175534674583	31.7017848931898	55.7366829464228	93.6111300405648	90.1936605972166	75.3204141413253	39.2234477050685	31.0136440342548	264.528973508842	144.464303336659	40.3008220844318	16.2796334550085	29.1835444832261	36.10009007832	15.0435954547104	24.6012718857565	49.7772311383675	119.744245955384	70.500885635213	147.343309912095
Arsenicicoccus bolidensis	28.3464031249075	142.77356614348	653.696110001706	75.1306550988575	363.562360948338	280.861075780399	4.89223437613455	294.416729289372	117.835557735065	14.6299231842974	84.9747344539548	132.611621911433	342.840919135077	117.499181199568	294.671543601151	211.556909035523	83.0477048255234	12.5511409967724	75.8879191556969	199.072210207306	87.5923788201628	458.415973221296	2.2016241066517	54.0399566740521	133.067091294945	85.6024764461678	33.1496840835107	279.475289395812	46.9809959232109	73.4036624968775	139.212185835312	698.82895411629	322.079673472901	819.819989607536	105.558536606821	225.264938196081	163.929261323918	75.8624238242314	104.716060483119	52.3387299797815	25.9268236505691	152.171339091108	179.211161460231	79.2001054821517	138.907181501284	355.37162483594	893.341236687671	339.124698055514	328.766024837872
Mycolicibacterium cosmeticum	28.3464031249075	103.176209908374	78.6928571039003	23.9840168200199	20.3194784708873	79.4398405994018	1.28743009898278	37.3421637777925	30.0238544366056	4.73321044197858	18.9749407033103	77.000296593735	63.1347674746514	18.9968736071158	62.6277395119613	45.3984783338032	18.0689566984402	8.23668627913188	7.3203780536042	50.981907492115	24.107994170687	102.692904113479	1.57258864760836	21.14607000289	31.5478210364915	21.5201756428913	5.8499442500313	52.7204906973844	12.1411562498185	22.2901174074288	46.5878404082528	57.857100232428	31.9210366804991	80.7704423258657	29.6883384206684	54.6969179006459	43.8129256991854	30.0151329043698	58.9370497483525	20.4121046921148	3.61769632333523	42.9415011681756	42.11677175804	38.0514473266203	51.6026678579283	76.8711670744409	111.316498439462	63.2964155703007	65.1518037026271
Acidovorax sp. KKS102	28.3464031249075	71.9444923144878	239.974257306943	52.8804226272728	28.7598772203329	106.353884955483	2.83234621776211	55.2417133572303	80.0636118309483	3.01204300853183	105.599670001031	73.6731232841292	130.095884493221	51.3619175303501	87.5182513692792	86.7110936175641	29.1883146667111	18.8267114951586	28.5494744090564	137.570226566025	286.885130631175	190.255505740018	23.5888297141254	48.5576422288584	97.0702185738201	54.9960044207223	29.6397175334919	78.5138490493305	25.3380652170126	48.4233585057935	87.1109915325911	107.535448075979	67.7873700293745	255.324342685653	63.5000571775407	141.78016876878	53.1662469158654	46.5069641705071	115.955218807224	23.0290411911039	11.4560383572282	109.646745701264	72.6299431337629	105.305168182973	91.2047152837802	110.896109877882	234.572305859813	184.743196664536	110.758066294466
Verminephrobacter eiseniae	28.3464031249075	99.2722452091382	118.428854255375	36.4094713171386	18.1312269432533	111.563054830854	4.89223437613455	35.4904862350921	54.5594774170575	5.59379415870196	27.2249149221409	71.296570920125	91.8323890540384	31.6614560118597	57.0073013506314	73.9995196840992	30.578234412745	20.003380963606	21.7171215590258	102.773051611089	82.3689800831806	137.138486370978	19.8146169598653	48.5576422288584	40.850383649816	36.8234116556141	24.5697658501314	55.8383691794878	29.033199727827	34.2038008493303	67.8142529019538	82.3933573990598	59.5381133591332	152.566391059968	63.5000571775407	80.2461361305529	37.9055649307559	36.6118654108247	79.7706115198632	15.7016189939345	10.2501395827831	68.7897834247473	55.4394240488486	109.729755081417	96.6049944782145	112.786384478073	146.783269235631	107.552445969048	84.6973448134153
Aestuariimicrobium kwangyangense	28.3464031249075	177.909248436602	321.783663207038	98.5367438027323	76.2761961061002	217.916939786337	6.95212253450699	126.839911674981	90.0715633098168	10.7572964590422	71.7747757038259	125.006654346619	276.262437070899	62.6193241123447	164.598546153232	138.011374134762	42.3925522540329	14.9044799336672	40.9941171001835	194.216790446152	67.9041835807684	322.565172168356	1.57258864760836	69.312118342806	105.159403454972	82.7331196937822	33.1496840835107	203.512431831839	35.3677160320801	49.9606079821679	92.6243454270589	214.46506264167	114.413603382913	307.376405517878	63.7749491999543	151.855916803109	193.466065166066	71.2447110697129	88.5426375289203	55.4790537785684	47.0300522033579	126.739964612868	112.168137029066	80.0850228618405	137.107088436472	248.886155691837	677.029050445687	205.32739685	250.08269267393
Alcanivorax hongdengensis	28.3464031249075	64.6942721587642	2755.80827303461	1250.05851522176	647.72245217967	131.097441863494	52.7846340582938	1451.09796762959	315.411890156599	8701.36195979009	5143.44642672992	359.810027910231	1383.99063003524	3399.03319985098	879.598572248123	571.112857439244	709.554030350288	251.415043091597	192.281930208004	914.437388350634	169.961358903343	250.132873028755	327.098438702539	2744.28997370839	3141.83940783931	1701.52855416461	1855.99231239326	1682.23716284396	3781.70623363913	3669.79881247478	908.600721808292	2440.600296192	2511.00199775477	846.294745703237	4304.5341789745	3925.94325194768	634.549002542134	3086.61113977025	203.675478897795	3086.93829420752	7212.480569956	779.200637702138	1526.08833176327	715.455701478431	169.508763603078	226.83295202294	529.894625063559	2213.31612494198	2468.25102488799
Blastopirellula marina	27.7164830554651	66.3673998870081	84.9259546962884	15.8930231939891	10.316042915989	49.0530163264066	1.02994407918622	38.2680025491428	32.283714447963	6.45437787542534	23.0999278127256	52.2841520080917	51.6557188428966	17.9414917400538	41.7518263413075	39.4966761504088	12.5092777143048	14.1200336213689	9.51649146968546	76.4728612381725	32.1439922275827	95.2887135347638	1.57258864760836	31.7191050043349	37.2102504532977	14.3467837619276	5.06995168336046	49.319168716908	18.4756725540717	20.7528679310544	32.8044556720833	44.5287630061095	35.1490066818979	84.3602397625708	27.4892022413596	51.4582846038972	42.336085507078	25.3974201498514	54.825162556607	21.4588792917104	8.44129142111553	75.4603078780561	38.6786679410571	103.535333423595	80.7041724057134	96.4040046097497	95.1633157006127	71.0154906398496	59.1377910531538
Zymomonas mobilis	27.7164830554651	83.6563864121951	81.8094059000943	26.0067652265276	11.5664723603513	92.4627652878283	0.772458059389665	25.614872674023	26.4726458473297	3.01204300853183	14.849953593895	54.185393899295	59.3084179307331	19.3486675628031	21.2773730393202	29.9629957003101	11.8143178412878	12.9433641529215	11.4685922839799	59.8835103875637	29.733192810514	84.987230990465	6.91939004947678	27.4115722259685	22.2452584231671	10.9992008841445	7.7999256667084	37.1310982868675	7.39026902162868	18.8313060855864	29.2207756406793	42.4083457201043	32.2797000139879	60.1291070648111	27.214310218946	52.5378290361467	31.5059240982906	22.7587271472694	35.9104814745776	12.0379078953498	6.63244325944792	42.9415011681756	35.2405641240743	63.7140513375969	66.6034433980237	51.3524599718601	68.8266047133583	41.1684003709273	37.0864113384185
Nevskia ramosa	27.7164830554651	49.0784133618211	74.0180339096092	15.8930231939891	11.8790797214418	59.4713560771478	0.772458059389665	29.3182277594239	100.079514788685	4.3029185836169	21.4499329689595	43.7285634976767	40.5593051655336	18.2932856957411	24.4890519886515	35.8647978837045	18.4164366349487	12.9433641529215	10.0045166732591	49.3634342383971	26.9205934906005	69.5350071740168	11.0081205332585	18.4049127802931	28.3121470840309	14.8250098873251	10.1399033667209	38.5483157787327	48.0367486405864	45.7331719221383	25.0857602198284	50.5870981089816	41.9636100181842	51.1546134730483	34.6363948241131	40.6628402814013	27.5676835860043	31.004642780338	89.9132665928354	15.1782316941366	4.8235950977803	39.1893311631894	24.9262526731257	52.2101254016419	70.2036295276466	55.448054938941	72.6893223248222	49.9166854497493	42.0980885463129
Herminiimonas arsenicoxydans	27.7164830554651	82.5409679266992	137.907284231588	58.6597037887233	16.2555827767099	177.111775762601	1.54491611877933	22.5287434361889	49.3940831053834	4.3029185836169	24.7499226564917	99.3398888153742	94.1281987803893	29.902486233423	79.4890539959509	36.7727674503806	19.1113965079656	11.7666946844741	23.9132349751071	106.819234745384	95.2265769742137	184.78284313836	5.6613191313901	43.4669216726071	44.8949760903918	28.2153413984575	19.1098178834356	61.2237956485754	22.170807064886	26.5175534674583	31.9774525879132	59.6746007632896	37.6596500163192	78.9755436075131	35.1861788689403	61.8938807823099	32.4904842263622	82.788992956009	91.2838956567506	12.0379078953498	10.8530889700057	139.664105741154	49.8525053462514	147.781202408037	147.607631314539	117.197025211853	122.202338980861	132.253486191604	89.7090220213097
Micromonospora sp. ATCC 39149	27.7164830554651	55.2132150320488	80.2511315019973	23.6950527619474	14.3799386101664	64.2464284629042	1.02994407918622	38.5766154729262	25.1812972694111	5.16350230034027	23.9249252346086	41.3520111336725	63.5174024290432	20.0522554741778	35.7299283113113	30.8709652669862	14.5941573333556	10.9822483721758	11.7126048857667	52.1957624324035	24.9115939763766	88.5283656150677	1.57258864760836	15.6637555576963	19.414043714764	19.1290450159034	4.67995540002504	47.9019512250428	8.97389809769197	18.0626813473992	26.4640986934454	35.7441771069451	23.6717800102578	43.0775692404617	21.9913617930877	39.9431439932349	48.2434462755075	29.3554596537243	33.7174749723133	15.7016189939345	4.22064571055776	33.3526222665442	36.9596160325657	32.2994843586429	42.0021715122672	72.77557210736	96.2167841401029	65.3548355888471	53.62494612447
[Propionibacterium] humerusii	27.7164830554651	26.2123344091545	116.870579857278	236.083635445256	275.719692481887	45.1461389198786	43.2576513258213	445.637061943243	590.146300108764	24.5266359266163	92.3997112509023	36.1235959328633	155.732426437473	149.864225122802	86.7153316319464	2019.32431628757	340.182857841788	43.9289934887034	102.241280148672	88.611410641057	32.5457921304275	41.5278515067045	169.525056212181	75.1860266769421	156.525727450285	2241.92407586388	782.332544370852	459.461910862689	167.336805704021	127.591706539075	324.185208994706	121.772535567728	588.207866921557	396.672616755918	166.859457605053	153.655157523525	475.050261794538	94.3332748423051	40.5706202918892	293.620275186574	54.8683942372509	257.649007009054	244.964896960029	24.7776866312877	22.801178820945	33.394851270044	258.099767675093	245.466587211654	158.368999769463
Saccharopolyspora erythraea	27.0865629860227	56.8863427602927	81.8094059000943	28.6074417491804	21.2573005541591	72.4942807655743	2.83234621776211	39.8110671680598	31.9608773034834	5.16350230034027	21.862431679901	49.9075996440875	65.0479422466105	21.1076373412398	47.3722645026374	47.2144174671553	18.4164366349487	7.84446312298275	10.2485292750459	51.791144118974	21.6971947536183	81.4460963658623	0.943553188565016	19.1881005581779	37.6147096973553	18.6508188905058	12.089884783398	57.539030169726	14.2526616845696	19.9842431928672	33.9071264509769	54.827932680992	38.0183133498079	72.2446734136909	50.8550241465152	58.2953993414779	48.2434462755075	54.4230431782529	64.1454401912302	20.4121046921148	6.02949387222538	48.361302286489	30.9429343528457	37.6089886367759	49.5025592823149	85.6924485419997	128.523149617802	65.8694405934837	53.1237784036806
Sphaerobacter thermophilus	27.0865629860227	50.751541090065	109.858345065841	15.315095077844	14.3799386101664	75.5329631928739	1.02994407918622	42.5885834821105	30.6695287255649	3.44233486689352	24.3374239455502	46.1051158616809	85.3275948293773	24.9773708538004	42.5547460786404	47.6684022504934	12.1617977777963	11.7666946844741	11.7126048857667	65.1435484621469	28.5277931019796	135.528879723431	0.314517729521672	25.8451966701988	39.2325466735856	24.8677585206744	13.2598736334043	71.7112050883777	14.2526616845696	20.7528679310544	41.3501542085084	51.4958483744124	46.9848966870268	81.6678916850419	37.6602070706626	60.0946400618939	57.1044874281517	51.4545135503482	61.4041820633998	16.7483935935301	10.2501395827831	61.2854434147749	41.2572458037943	61.5017578883748	75.0038777004771	109.005835277691	148.539049968115	85.9390357743107	97.7277055539407
Acidovorax citrulli	27.0865629860227	126.599998103789	217.379278534536	68.4844817631893	28.1346624981517	179.282263210672	2.83234621776211	55.2417133572303	77.8037518195909	9.46642088395717	52.7998350005156	88.407747940955	115.17312127194	55.5834449985981	94.7445290052748	84.895154484212	35.4429535238635	26.6711746181413	34.8938020555134	162.251943685223	119.736371047745	201.844673602354	31.1372552226455	72.8364633432876	85.3409004961502	65.9952053048668	40.5596134668837	88.4343714923867	48.0367486405864	46.8861090294191	114.953428699653	134.797956038903	106.52301004616	258.46541544277	96.4870998671722	119.469583835621	60.0581678123665	70.9148744443902	91.2838956567506	23.5524284909017	16.2796334550085	122.153979051218	92.3990400814143	127.870561365038	118.806142277556	142.400686547735	232.816525127329	190.918456720175	101.737047320256
Myxococcus stipitatus	27.0865629860227	56.3286335175447	91.1590522886766	16.7599153682067	16.5681901378004	76.8352556617165	1.80240213857589	28.3923889880737	17.7560429463797	6.45437787542534	11.9624626173043	40.4013901880708	48.594639207762	19.3486675628031	55.8029217446322	32.6869044003383	9.03447834922012	15.6889262459655	11.9566174875535	60.6927470144226	32.1439922275827	210.858470828616	1.88710637713003	28.1947600038533	29.5255248162036	19.607271141301	8.18992195004382	36.5642112901214	7.39026902162868	16.5254318710248	28.6694402512325	55.1308494361356	25.8237600111903	68.2061512973977	20.3420096586061	64.4128177908922	31.9982041623264	32.6538259069518	43.3118784197195	11.5145205955519	9.6471901955606	43.7753167248392	27.07506755874	85.3945271399736	50.1025903039187	269.994222060639	105.698000095514	71.5300956444862	48.6132689165756
Erythrobacter sp. SD-21	27.0865629860227	74.1753292854796	222.833238927876	47.3901055238947	23.7581594428837	88.5558878813004	1.54491611877933	55.8589392047971	46.8113859495464	3.01204300853183	30.5249046096731	58.4631881545025	89.1539443732956	24.6255768981131	59.0146006939635	34.0488587503524	17.7214767619318	7.84446312298275	20.4970585500918	78.9005711187494	52.2339873698219	177.700573889154	3.45969502473839	32.5022927822198	50.557405507198	15.3032360127227	7.01993310003756	60.6569086518293	17.4199198366962	21.5214926692416	44.9338342399125	64.2183520904437	34.0730166814316	100.065603548156	22.2662538155013	89.602187876716	63.504128260617	43.5384345426024	98.1370409763265	12.0379078953498	21.1032285527888	80.4632012180378	71.3406542023943	67.2537208563522	87.0044981325535	79.7065789747277	197.34975433116	133.282696200877	93.7183637876252
Sphingopyxis baekryungensis	27.0865629860227	136.081055230504	219.716690131682	63.8610568340289	30.9481287479669	194.909772836784	1.28743009898278	63.8828752231657	70.0556603520797	4.73321044197858	25.5749200783748	101.716441179378	144.63601276011	32.3650439232343	75.0729954406203	58.1100522672681	23.6286356825757	17.6500420267112	24.6452727804675	121.385494028845	54.2429868840458	231.783357246723	3.14517729521672	76.7524022327117	62.6911828289255	28.6935675238551	14.819858766746	78.2304055509575	24.2823124996371	34.2038008493303	52.6525296921674	102.082946483394	68.1460333628633	149.87404298244	54.1537284154784	131.344572590367	68.4269289009749	63.9883053126126	94.573405410147	26.6927522896886	20.5002791655663	117.151085711236	86.3823584016943	127.870561365038	138.30715047968	126.648398212808	201.563628089121	116.30073104787	110.758066294466
Patulibacter minatonensis	27.0865629860227	106.522465364862	144.140381823976	34.3867229106309	27.19684041488	103.749300017798	3.86229029694833	69.7465207750505	49.716920249863	4.3029185836169	31.3499020315562	106.944856380188	82.2665151942427	36.5865713914823	62.6277395119613	91.7049262342825	46.9097914286429	9.4133557475793	16.5928569215029	124.217822222852	38.974590575944	137.138486370978	0.629035459043344	31.3275111153925	61.0733458526951	34.4322810286261	16.3798439000876	86.1668235054024	16.3641671193206	44.9645471839511	59.8198897549755	81.7875238887726	49.4955400214481	111.283720537859	55.2532965051328	83.1249212832185	63.0118481965812	47.826310671798	78.674108268731	21.4588792917104	10.8530889700057	64.6207056414293	80.3656767219743	88.4917379688845	80.7041724057134	132.949313546779	198.052066624153	152.837686377068	111.760401736045
Janthinobacterium sp. Marseille	27.0865629860227	102.618500665626	155.827439809704	54.9031710337805	20.9446931930685	197.080260284855	1.02994407918622	29.6268406832073	51.6539431167408	3.44233486689352	31.7624007424977	117.401686781806	105.989882366536	39.7527169926683	69.8540171479568	71.275610984071	34.0530337778297	16.0811494021146	26.8413861965487	121.385494028845	91.6103778486106	208.92694285156	7.8629432380418	51.2987994514553	72.3982046863075	29.1717936492527	18.7198216001002	68.8767701046473	21.6429307061983	31.5136142656751	37.2151387876576	59.0687672530024	51.2888566888918	89.2962112380404	39.5844512275578	74.4885658252218	38.3978449947917	101.919517224728	101.426550729723	20.9354919919126	9.6471901955606	156.340416874426	45.9846385521457	153.975624065859	160.808313789823	134.209496613573	153.104079872572	136.884931233333	104.744053644993
Aureimonas ureilytica	27.0865629860227	105.964756122114	116.091442658229	49.1238898723299	31.8859508312386	121.981394581595	2.317374178169	42.2799705583271	57.4650117173742	0.860583716723379	12.7874600391874	98.8645783425734	85.3275948293773	33.4204257902963	51.3868631893016	29.9629957003101	15.9840770793894	20.003380963606	20.253045948305	91.8483571484929	45.8051889243053	108.165566715137	6.29035459043344	37.9846072274134	48.1306500428525	26.7806630222648	14.4298624834105	73.4118660786159	16.8920434780084	35.7410503257047	41.9014895979552	51.4958483744124	52.7235100228469	84.3602397625708	30.7879065103227	54.6969179006459	48.2434462755075	39.2505584134067	81.4153663965614	14.6548443943388	9.6471901955606	68.3728756464155	53.7203721403571	85.836985829818	118.206111255952	108.690789510992	130.278930350285	84.9098257650375	78.683332163942
Thalassobaculum salexigens	27.0865629860227	35.1356822931219	40.5151343505229	15.0261310197715	13.1295091658041	39.5028715548938	0	15.1220332653871	17.1103686574204	4.3029185836169	9.48747035165515	38.9754587696684	38.2634954391827	13.7199642718059	19.6715335646545	26.3311174336059	7.64455860318625	11.374471528325	11.9566174875535	33.9879383280767	23.7061942678422	46.3566714493446	9.43553188565016	21.9292577807748	23.0541769112823	11.477427009542	10.9198959333918	30.8953413226607	22.170807064886	13.0666205491824	20.9507447989776	24.5362571666318	21.878463342814	31.41072757117	24.46538999481	27.7083070944062	25.5985633298611	17.1515045167827	24.9454489632562	8.89758409656286	6.02949387222538	19.1777578032629	28.7941194672314	37.6089886367759	52.8027299011359	53.5577803387498	44.2456744585875	36.0223503245614	27.5642246434192
Actinomyces massiliensis	27.0865629860227	13.3850218259512	32.7237623600377	23.6950527619474	198.193066931424	13.0229246884265	1.28743009898278	97.8302968393407	31.9608773034834	2.58175115017014	135.712075899763	11.40745134722	29.4628914881706	19.7004615184905	21.2773730393202	393.604807154074	67.7585876191509	18.4344883390095	5.12426463752294	17.3985874774678	8.43779795974045	20.9248864181069	1.88710637713003	20.3628822250051	12.1337773217275	113.339591719228	46.0195614335795	38.5483157787327	97.1292499985483	17.6783689783056	24.2587571356583	95.7216946253783	225.957900097915	47.5648160363431	22.2662538155013	21.5908886449918	46.2743260193643	20.4498707700102	9.32027763462319	15.7016189939345	7.23539264667045	20.0115733599265	45.5548755750229	7.96425641719961	9.00046532405725	22.9983409689926	64.2615748089008	66.8986506027568	53.62494612447
Microvirga lotononidis	27.0865629860227	109.311011578602	132.453323838248	41.3218603043716	30.3229140257857	164.088851074174	0.51497203959311	48.7608419577787	44.2286887937093	4.73321044197858	23.0999278127256	87.4571269953534	86.4754996925528	28.1435164549864	51.3868631893016	48.5763718171694	18.0689566984402	21.9644967443517	17.5689073286501	84.9698458201917	59.0645857181832	164.823720708781	22.3307587960387	43.0753277836647	52.9841609715435	34.4322810286261	18.7198216001002	69.1602136030204	19.0035489127595	33.8194884802367	55.1335389446779	66.9446028867361	47.7022233540043	108.142647780742	43.1580475189346	68.0112992317242	63.504128260617	39.2505584134067	68.8055790085418	23.0290411911039	10.2501395827831	77.5448467697152	68.7620763396572	92.9163248673288	137.707119458076	137.990045813955	139.4089901592	89.5412708067668	73.1704872352582
Serinicoccus profundi	27.0865629860227	71.9444923144878	606.947878058795	52.8804226272728	92.5317788828101	256.985713851617	11.586870890845	185.784980117612	170.458012285245	12.0481720341273	72.1872744147675	115.025134417802	261.339673849618	68.5998213590293	188.686138273217	112.588226267832	32.3156340952873	12.5511409967724	32.4536760376453	150.518012595768	57.0555862039593	281.68116332067	2.2016241066517	41.5089522278951	100.710351770338	78.429084565204	79.5592418004256	220.235598235848	43.2858614123965	65.3331027459119	91.5216746481653	128.133787425744	78.5472700340372	239.17025422048	67.0736534689174	169.128627719103	187.0664243336	72.2342209456812	117.874099496705	29.3096887886777	15.0737346805634	134.24430462284	91.9692771042914	57.519629679775	84.3043585353363	364.192906303499	1819.33999499954	573.784580169799	555.293834634699
Arthrobacter sp. 31Y	27.0865629860227	21.7506604671707	56.8770155305418	10.402706090611	7.50257666617379	29.952726783381	0.257486019796555	16.6650978843041	21.3072515356556	3.44233486689352	10.7249664844797	20.4383503304358	42.0898449831009	9.85023075924523	22.8832125139859	24.9691630835918	8.68699841271165	3.1377852491931	5.12426463752294	20.2309156714742	12.8575968910331	46.6785927788539	0	11.3562227793298	15.3694512741882	15.3032360127227	1.9499814166771	26.3602453486922	5.80663994556539	11.9136834419016	16.8157293781268	26.9595912077806	22.2371266763028	27.3722054548767	10.171004829303	22.3105849331582	15.7529620491453	18.8006876433965	18.3664294564633	7.85080949696723	4.22064571055776	22.5130200299173	18.05004503916	7.96425641719961	30.6015821017947	40.0108123707131	78.3078206687699	46.3144504172932	26.0607214810508
Pontibacter sp. BAB1700	27.0865629860227	87.0026418686829	156.606577008752	50.8576742207651	16.5681901378004	206.630405056368	1.02994407918622	54.9331004334469	59.0791974397723	6.45437787542534	40.8373723832113	236.704615454815	253.304339807389	51.3619175303501	83.5036526826151	28.601041350296	11.4668379047794	17.6500420267112	19.7650207447313	115.316219327403	63.8861845523206	417.53196437361	1.25807091808669	133.141922240418	97.0702185738201	21.9984017682889	11.6998885000626	99.7721114273081	13.1969089671941	38.4312369093599	65.3332436494433	94.8129443599475	69.2220233633295	81.6678916850419	27.4892022413596	89.2423397326328	59.5658877483307	197.901975193647	254.114628449873	19.888717392317	13.2648865188958	83.7984634446922	54.15013511748	161.05496310337	204.3105628561	281.335869661786	174.524604808873	108.067050973684	118.776749827097
Microbacterium sp. C448	27.0865629860227	107.637883850358	532.150706950138	111.251162357924	91.9065641606289	234.846741881292	6.43715049491388	177.761044099244	144.308203582395	14.1996313259358	90.3372176961947	187.272326283528	420.515814876617	83.7269614535845	222.007307372529	103.054545817733	31.9681541587789	41.9678777079577	36.8459028698078	215.256942744486	128.977768813175	349.284642517631	2.51614183617338	73.6196511211725	103.946025722799	85.6024764461678	28.4697286834856	217.968050248863	59.6500285317172	102.227090178897	186.075693938288	269.292995322662	223.805920096983	352.69759815628	106.932996718889	173.446805448101	210.695867407318	131.604813503775	217.930021162513	85.8355171668417	103.707294602276	203.867903604251	143.540834359034	88.0492792790401	147.907646825341	287.006693462359	667.196678343779	286.634987582581	225.024306634458
Bradyrhizobium sp. URHD0069	27.0865629860227	284.431713801463	213.483592539294	56.3479913241431	41.2641716639558	124.151882029666	3.08983223755866	75.6101663269353	68.118637485202	9.03612902559548	50.737341445808	115.975755363403	113.642581454373	58.3977966440967	112.810223095264	153.900841551593	74.3607064128117	29.8089598673344	163.000417993587	183.696714296986	92.4139776543002	178.344416548173	282.751438839983	110.037882792816	79.678471079344	154.945264628818	195.388137951045	148.240949649097	86.5717228247931	131.819142599105	259.40330073471	96.0246113805219	93.2524667070761	303.786608081173	123.701410086118	121.988520844204	236.786710801215	72.2342209456812	104.167808857553	43.4411458832187	36.7799126205748	188.442315805974	186.087369094197	228.308683959722	189.009771805202	192.177917686102	197.34975433116	201.725161817544	166.387683302094
Herpetosiphon aurantiacus	26.4566429165803	54.6555057893008	74.0180339096092	9.24684985832092	8.44039874944551	68.5874033590464	0.257486019796555	26.2320985215898	14.850508646063	5.16350230034027	11.9624626173043	28.9939388408508	61.6042276570841	11.2574065819946	34.1240888366456	25.8771326502678	11.8143178412878	5.88334734223706	6.58834024824378	51.3865258055445	21.2953948507735	83.6995456724277	1.88710637713003	18.0133188913507	27.9076878399733	14.8250098873251	11.6998885000626	48.4688382217889	22.6986834235738	21.9058050383352	22.3290832725946	51.1929316192688	25.1064333442128	42.6288445608735	35.4610708913539	46.0605624426492	55.1353671720086	27.7062765271106	27.4125812783035	10.4677459959563	9.04424080833807	44.6091322815028	23.2072007646343	54.422418850864	54.6028229659473	51.9825515052572	68.1242924203648	58.1503655239348	50.1167720789439
Saccharicrinis fermentans	26.4566429165803	13.3850218259512	11.6870579857278	5.20135304530552	2.5008588887246	20.4025820118682	0	5.55503262810137	3.55120858927593	0	7.42497679694751	17.11117702083	18.7491127651995	7.38767306943392	11.2408763226597	9.53368045009867	3.47479936508466	4.31445471764051	1.70808821250765	22.6586255520511	10.0449975711196	25.4317850312376	0.314517729521672	14.488973890869	15.7739105182458	3.3475828777831	3.50996655001878	13.0384009251596	6.33451630425315	9.99212159643358	7.71869545225491	13.6312539814621	10.4012366711739	13.0130157080561	7.42208460516709	14.3939257633279	4.92280064035791	8.90558888371412	16.4475487669821	5.23387299797816	2.41179754889015	9.58887890163144	14.6119412221771	26.9899800805098	26.4013649505679	17.0124714017205	18.6112757643265	18.0111751622807	22.5525474355248
Acidobacterium capsulatum	26.4566429165803	150.581495541951	45.9690947438625	17.3378434843517	8.12779138835494	70.7578908071175	0.772458059389665	15.4306461891705	23.2442744025334	2.58175115017014	15.6749510157781	78.4262280121375	35.5850507584399	15.1271400945552	34.1240888366456	68.5517022840428	11.4668379047794	9.80557890372843	10.2485292750459	62.3112202681406	51.0285876612875	61.4869739362834	0.943553188565016	35.2434500048166	31.5478210364915	10.9992008841445	6.23994053336672	50.1694992120271	5.27876358687763	9.99212159643358	19.848074020084	27.5654247180678	20.0851466753702	33.6543509691107	17.5930894344701	35.9848144083197	19.1989224973958	17.4813411421055	127.742628756894	14.131457094541	4.8235950977803	52.530380069807	22.3476748103886	120.348763637683	208.510780007326	84.4322654752056	52.6734219745089	73.0739106583959	56.6319524492067
Prauserella rugosa	26.4566429165803	43.5013209343415	65.4475247200755	25.7178011684551	17.8186195821627	45.1461389198786	1.54491611877933	29.9354536069907	23.8899486914926	2.15145929180845	10.3124677735382	36.5989064056642	52.0383537972884	14.4235521831805	37.7372276546433	40.8586305004229	14.941637269864	5.49112418608792	10.4925418768327	43.6987778503843	20.491795045084	80.158411047825	0.943553188565016	14.488973890869	31.9522802805491	18.1725927651082	8.18992195004382	40.8158637657169	5.80663994556539	23.4430545147096	22.6047509673179	47.5579305575456	38.3769766832967	50.7058887934601	34.6363948241131	52.1779808920636	63.9964083246528	45.1876176692161	46.875513985899	16.7483935935301	10.8530889700057	38.7724233848576	26.2155416044943	25.2201453211321	29.7015355693889	62.0640160396101	104.644531656024	49.9166854497493	51.6202752413123
Methylocapsa acidiphila	26.4566429165803	56.8863427602927	36.6194483552803	15.8930231939891	10.6286502770795	56.8667711394625	0.257486019796555	12.3445169513364	15.1733457905426	1.29087557508507	8.24997421883057	71.296570920125	28.3149866249952	11.9609944933692	22.4817526453194	30.4169804836481	16.3315570158979	6.2755704983862	23.4252097715334	44.1033961638138	32.1439922275827	47.0005141083632	35.8550211654706	27.0199783370261	17.7962067385337	24.3895323952768	30.0297138168273	37.6979852836136	11.6132798911308	20.7528679310544	35.2854649245939	22.112923125483	21.1611366758365	55.1931355893415	26.6645261741188	23.3901293654078	38.3978449947917	12.2039551369416	38.925865415191	15.7016189939345	8.44129142111553	45.4429478381664	33.9512751927057	61.0592991985303	75.303893211279	65.8445652399924	40.0318007006267	41.6830053755639	40.0934176631552
Novosphingobium tardaugens	26.4566429165803	185.159468592325	276.593705662224	67.0396614728267	36.8876686086878	211.839574931738	1.54491611877933	66.9690044609998	71.9926832189575	6.45437787542534	37.1248839847376	111.697961108196	156.497696346257	48.1957719291642	75.8759151779531	73.5455349007612	29.5357946032196	18.8267114951586	32.9417012412189	146.471829461473	82.7707799860254	254.639771641886	9.43553188565016	52.8651750072249	76.4427971268833	35.3887332794213	17.1598364667585	96.6542329452047	23.7544361409493	43.0429853384831	69.1925913755708	92.9954438290859	74.6019733656609	156.156188496674	46.7316438103113	140.70062433653	79.7493703737981	77.1817703255224	126.371999692979	24.0758157906995	23.515026101679	120.903255716223	106.581218326469	117.694011498616	152.707894998171	153.742334148882	243.702365668728	226.4262020401	154.860825723937
Paracoccus zeaxanthinifaciens	26.4566429165803	25.6546251664065	208.029632145954	17.0488794262792	25.008588887246	88.9899853709146	3.86229029694833	45.3660997961612	48.4255716719445	3.87262672525521	42.0748685160359	68.9200185561209	128.182709721262	28.1435164549864	87.1167915006128	44.0365239837891	11.1193579682709	10.9822483721758	11.2245796821931	52.6003807458329	40.5817901873231	151.624946198898	3.14517729521672	91.2413761235808	48.1306500428525	24.8677585206744	13.6498699167397	83.6158320200451	17.4199198366962	54.1880440421975	33.9071264509769	81.7875238887726	69.9393500303071	109.937546499095	29.6883384206684	91.7612767412152	78.2725301816907	44.8577810438933	62.774811127315	50.2451807805903	30.7504187483494	68.3728756464155	32.6619862613371	32.2994843586429	78.6040638301	153.742334148882	319.55209331202	107.037840964411	124.79076247657
Kordiimonas gwangyangensis	26.4566429165803	34.577973050374	38.1777227533774	13.8702747874814	7.81518402726436	43.4097489614218	0	12.6531298751198	16.4646943684611	2.15145929180845	9.48747035165515	28.51862836805	36.3503206672235	5.98049724668461	22.4817526453194	15.4354826334931	7.99203853969472	6.2755704983862	7.3203780536042	29.5371368803523	19.6881952393944	54.0827833575686	4.40324821330341	18.0133188913507	19.414043714764	11.9556531349396	8.57991823337924	22.6754798698427	8.97389809769197	12.6823081800888	11.0267077889356	33.0179263106526	18.2918300079265	27.8209301344648	10.9956808965438	27.348458950323	23.629443073718	15.502321390169	23.574819899341	7.32742219716942	6.63244325944792	22.9299278082491	16.3309931306686	44.2458689844423	35.7018457854271	31.8196224365514	38.2760199681431	28.8178802596491	22.5525474355248
Paraoerskovia marina	26.4566429165803	41.8281932060975	116.091442658229	24.8509089942375	21.8825152763402	69.889695827889	1.54491611877933	46.6005514912948	30.6695287255649	1.29087557508507	19.7999381251934	48.0063577528842	78.8228006047163	17.5896977843665	56.605841481965	39.9506609337468	12.8567576508132	5.09890102993879	12.2006300893403	47.7449609846791	21.2953948507735	96.2544775232918	0	23.8872272254868	27.9076878399733	16.7379143889155	7.01993310003756	55.5549256811147	21.1150543475105	13.450932918276	38.0421418718278	50.5870981089816	32.9970266809654	61.0265564239874	23.3658219051557	47.1401068748988	40.3669652509348	19.1305242687192	37.5552363512758	26.6927522896886	8.44129142111553	35.854068936535	36.9596160325657	27.4324387703542	51.0026368363244	96.7190503764482	166.096857292951	127.622041149875	96.7253701123618
Massilia consociata	26.4566429165803	136.081055230504	395.022559917598	54.9031710337805	36.2624538865066	259.156201299688	3.86229029694833	79.930747259903	128.812020647372	18.072258051191	63.1123027740538	161.605560752283	220.397733729692	71.4141730045279	140.10949416458	50.8462957338596	22.2387159365418	27.0633977742905	47.8264699502141	316.411521101857	290.099529853934	514.430284555921	5.97583686091177	73.2280572322301	103.541566478741	49.7355170413489	16.3798439000876	102.323102912665	25.8659415757004	117.599584942641	44.6581665451891	130.557121466893	66.7113800289083	184.425843310727	44.5325076310025	174.52634988035	57.1044874281517	592.056742454327	567.166306648099	49.7217934807925	12.6619371316733	337.69530044876	64.8942095455514	238.485233826144	174.909042797513	192.492963452801	412.257315987156	195.549901761905	192.949572503934
Bradyrhizobium sp. ARR65	26.4566429165803	137.196473716	91.1590522886766	31.4970823299056	23.4455520817931	91.1604728189857	3.08983223755866	42.5885834821105	37.4491087596371	3.44233486689352	23.5124265236671	81.7534013217434	69.2569267449206	39.7527169926683	52.9927026639673	100.784621901043	74.7081863493202	19.6111578074569	172.516909463272	108.842326312531	76.7437814433536	95.6106348642731	358.550211654706	84.5842800115599	50.9618647512555	174.552535770119	278.847342584825	79.9310665411957	96.0734972811728	137.968140504602	285.316064038708	54.2220991707048	76.7539533665934	287.183794936411	125.625654243013	46.4204105867324	281.091916564437	57.7214094314804	74.8363468897685	34.5435617866558	39.7946595566875	153.422062426103	151.276567947246	129.640396124416	120.906250853169	114.991704844963	100.78181404456	174.965701576441	97.7277055539407
Pacificimonas flava	26.4566429165803	115.445813248829	173.747595387819	51.7245663949827	24.3833741650648	152.36821885459	1.02994407918622	48.4522290339953	49.3940831053834	1.29087557508507	22.6874291017841	93.1608526689634	106.75515227532	28.1435164549864	47.3722645026374	43.5825392004511	15.636597142881	16.4733725582638	22.693171966173	87.3975557007686	51.0285876612875	171.262147298967	7.8629432380418	59.9138650081882	60.26442736458	18.1725927651082	11.6998885000626	73.4118660786159	21.1150543475105	33.0508637420495	38.3178095665511	70.5796039484593	41.2462833512067	110.386271178683	65.4243013344358	87.4430990122168	46.7666060834001	52.1141868009937	86.623756839439	22.5056538913061	9.6471901955606	86.7168178930148	82.0847286304657	100.438122594684	100.505196118639	103.019965710419	141.164770891684	81.3075907325814	77.6809967223631
alpha proteobacterium Mf 1.05b.01	26.4566429165803	30.1162991083902	42.07340874862	6.93513739374069	5.00171777744919	32.9914092106805	0.772458059389665	10.8014523324193	12.2678114902259	1.29087557508507	7.01247808600598	24.2408341128425	22.5754623091178	10.2020247149326	12.8467157973254	11.3496195834508	4.16975923810159	4.31445471764051	5.61228984109655	27.9186636266344	18.8845954337048	34.7675035870084	1.88710637713003	12.9225983350994	14.560532786073	7.17339188096378	4.67995540002504	24.659584358454	5.80663994556539	7.68624738187199	14.0590524308929	15.7516712674673	12.9118800055951	29.6158288528174	16.2186293224022	18.352255348243	10.3378813447516	17.4813411421055	24.1230715249071	4.18709839838252	3.01474693611269	27.0990055915671	13.7524152679314	38.0514473266203	33.0017061882099	28.9842105362646	34.0621462101824	21.0988051901002	24.0560505978931
Polaromonas sp. EUR3 1.2.1	26.4566429165803	125.484579618293	158.164851406849	47.1011414658222	25.6338036094271	182.755043127586	5.1497203959311	45.983325643728	53.268128839139	6.88466973378703	36.712385273796	83.6546432129467	94.5108337347812	47.1403900621022	83.1021928139486	78.0853827341415	34.4005137143381	23.9256125250974	28.5494744090564	161.847325371794	78.3509810547328	200.878909613826	22.6452765255604	59.5222711192458	58.6465903883496	41.6056729095899	22.2297881501189	79.6476230428226	40.6464796189577	46.1174842912319	98.9647024056968	103.597530259112	76.0366266996159	155.707463817085	103.909184472339	111.193076521708	70.3960491571181	59.3705925580941	88.5426375289203	19.3653300925192	15.676684067786	113.815823484582	60.5965797743229	127.428102675194	136.207041904066	129.798855879794	182.601196178297	122.475991103509	112.762737177624
Thermoanaerobaculum aquaticum	26.4566429165803	15.6158587969431	41.2942715495714	6.64617333566816	6.56475458290207	18.2320945637971	0	12.9617427989032	12.5906486347056	1.72116743344676	8.24997421883057	18.5371084392325	16.8359379932404	7.38767306943392	14.8540151406575	10.4416500167747	5.55967898413546	5.09890102993879	2.92815122144168	26.704808686346	13.2593967938779	40.8840088476858	0.314517729521672	10.9646288903874	14.560532786073	6.21693963016861	1.55998513334168	20.1244883844854	5.80663994556539	9.22349685824638	12.9563816519993	16.3575047777545	13.9878700060614	24.6798573773478	6.32251651551271	20.8711923568254	15.7529620491453	7.91607900774588	16.9958003925482	5.23387299797816	3.61769632333523	22.5130200299173	13.7524152679314	53.5375014711751	30.0015510801908	27.408981702772	33.7109900636857	26.7594602411027	24.5572183186825
Caulobacteraceae bacterium PMMR1	26.4566429165803	122.696033404553	89.6007778905795	33.8087947944859	15.6303680545287	93.3309602670568	2.57486019796555	33.6388086923916	26.4726458473297	3.01204300853183	15.2624523048365	134.988174275437	61.2215927026923	24.9773708538004	35.3284684426448	40.8586305004229	16.6790369524064	12.5511409967724	12.4446426911271	70.8082048501597	61.4753851352519	105.268274749553	2.51614183617338	26.6283844480837	33.974576500837	12.4338792603372	6.62993681670214	46.4847337331776	8.97389809769197	25.3646163601776	26.7397663881688	36.3500106172323	32.2797000139879	58.7829330260467	23.3658219051557	56.8560067651451	25.1062832658253	34.6328456588882	60.0335529994846	17.2717808933279	6.02949387222538	41.2738700548484	39.10843091818	85.3945271399736	115.805987169537	85.0623570086026	87.4378804776847	103.435605931955	66.154139144206
Haloferula sp. BvORR071	26.4566429165803	138.311892201496	178.422418582111	49.9907820465475	25.9464109705177	102.447007548955	1.80240213857589	59.562294290198	58.1106860063334	8.60583716723379	32.1748994534392	119.302928673009	131.243789356397	47.1403900621022	75.4744553092867	75.8154588174514	23.6286356825757	21.5722735882026	29.7695374179904	144.448737894326	74.332982026285	204.09812290892	7.23390777899846	54.0399566740521	69.5669899779044	40.1709945333972	15.2098550500814	103.740320404531	26.3938179343881	68.7919140677543	91.2460069534419	99.9625291973887	72.8086566982171	150.771492341616	72.5714939171893	122.70821713237	78.2725301816907	53.4335333022847	74.5622210769855	30.3564633882733	16.8825828422311	115.483454597909	94.1180919899057	153.533165376015	241.212470684734	200.999199153661	209.289063312049	121.446781094236	154.359658003147
Rhizobiales bacterium YIM 77505	26.4566429165803	115.445813248829	139.465558629685	51.4356023369101	29.6976993036046	147.593146468834	1.28743009898278	62.9570364518155	51.0082688277816	4.73321044197858	25.1624213674332	97.4386469241709	79.9707054678918	36.234777435795	68.2481776732912	56.294113133916	19.1113965079656	18.4344883390095	36.3578776662342	108.437707999102	59.0645857181832	171.584068628477	38.371163001644	55.6063322298218	43.2771391141615	44.4750296619754	39.7796209002128	76.2463010623462	24.2823124996371	37.6626121711727	62.5765667022094	81.1816903784854	49.1368766879593	135.514853235619	53.6039443706512	80.6059842746361	82.2107706939771	42.8787612919569	97.3146635379774	23.5524284909017	17.4855322294536	105.477667917946	73.9192320651314	110.172213771261	142.507367630907	122.867849012426	131.332398789775	106.523235959774	78.683332163942
Microbacterium testaceum	25.8267228471379	92.5797342961626	333.470721192766	95.647103222007	74.0879445784662	174.073093335301	5.92217845532077	154.923687739271	145.276715015834	11.6178801757656	64.7622976178199	125.006654346619	294.246279927315	68.248027403342	148.540151406575	88.5270327509162	33.0105939683043	29.4167367111853	33.6737390465793	166.298126819518	98.0391762941272	280.071556673123	3.77421275426006	48.9492361178008	90.1944114248412	81.2984413175895	40.1696171835482	162.129681069376	46.4531195645231	77.2467861878135	181.665010822714	220.826314499686	161.398500069939	257.119241404006	81.642930656838	140.340776192447	163.436981259883	88.066378961173	133.225145012555	72.7508346718964	82.0011166622651	158.424955766085	128.499130159734	83.6246923805959	120.606235342367	211.710755221411	514.443754617703	232.601462095739	180.420379484198
Bradyrhizobium sp. Tv2a-2	25.8267228471379	150.581495541951	100.508698677259	31.2081182718331	25.3211962483365	90.7263753293715	1.28743009898278	42.5885834821105	43.5830145047501	2.58175115017014	22.6874291017841	61.3150509913075	54.7167984780312	33.7722197459837	65.4379585926262	93.0668805842966	72.2758267937609	21.9644967443517	141.771321638135	122.194730655704	69.1095832893028	102.692904113479	277.090119708593	65.3961794533819	52.5797017274859	140.59848086689	183.688249450983	85.5999365086564	61.2336576077805	98.3839664879614	184.146020075224	57.2512667221408	64.200736694487	249.490921851007	105.833428629234	62.6135770704763	211.188147471354	46.5069641705071	68.2573273829757	28.262914189082	21.7061779400114	135.078120179504	115.606240846049	177.425934627613	121.506281874773	94.5137300095585	102.888750923541	147.177031326065	94.720699229204
Streptomyces scabrisporus	25.8267228471379	80.3101309557073	143.361244624927	34.964651026776	33.1363802756009	106.787982445098	4.37726233654144	62.3398106042487	41.9688287823519	9.46642088395717	20.2124368361349	63.2162928825109	96.0413735523485	28.847104366361	61.0219000372956	71.7295957674091	26.060995238135	11.374471528325	13.908718301848	74.4497696710251	36.1619912560305	150.33726088086	2.2016241066517	28.9779477817381	45.703894578507	34.4322810286261	7.7999256667084	74.262196573735	16.3641671193206	39.9684863857343	50.7228558291037	69.6708536830285	47.7022233540043	96.0270814318625	36.5606389810083	70.5302362403066	81.2262105659055	43.5384345426024	51.8097786159936	25.645977690093	12.0589877444508	56.2825500747933	58.4477648887086	64.1565100274413	74.4038466788733	135.784725447066	198.754378917147	111.154681001504	91.212525183678
Sphingobium japonicum	25.8267228471379	168.985900552634	156.606577008752	59.5265959629409	32.8237729145103	166.259338522245	1.80240213857589	49.0694548815621	62.6304060290482	6.45437787542534	30.9374033206146	123.580722928217	98.7198182330913	37.6419532585443	78.686134258618	65.8277935840147	21.5437560635249	21.1800504320534	26.1093483911883	123.813203909422	50.2249878555979	151.946867528407	14.4678155579969	61.0886466750154	59.0510496324072	36.8234116556141	15.9898476167522	78.2304055509575	24.8101888583248	38.0469245402663	52.1011943027206	70.2766871933157	60.2554400261107	115.322242654153	50.3052401016881	91.0415804530488	44.797485827257	58.7109193074486	85.5272535883069	17.2717808933279	7.83834203389299	86.299910114683	85.9525954245714	114.154341979861	126.906561069207	110.266018344485	169.257262611422	98.2895558855889	90.7113574628885
Niabella soli	25.8267228471379	103.733919151122	62.3309759238814	37.5653275494287	12.504294443623	97.671935163199	1.80240213857589	50.3039065766957	26.4726458473297	9.03612902559548	34.2373930081469	116.926376309005	126.269534949303	45.3814202836655	73.868615834621	54.4781740005638	29.1883146667111	27.0633977742905	25.8653357894015	143.639501267467	82.7707799860254	224.057245338499	6.60487231995511	68.9205244538636	95.8568408416473	18.1725927651082	10.1399033667209	91.5522499744901	30.6168288038902	38.4312369093599	68.0899205966772	100.568362707676	73.5259833651946	110.834995858271	45.0822916758297	91.401428597132	48.7357263395433	52.7738600516392	85.8013794010899	39.2540474848362	7.83834203389299	98.8071434646371	104.432403440854	154.418082755704	138.007134968878	110.266018344485	127.118525031815	108.067050973684	104.744053644993
Acidobacteria bacterium KBS 146	25.8267228471379	292.797352442683	71.6806223124636	25.13987305231	16.880797498891	135.438416759636	0.51497203959311	16.6650978843041	28.0868315697278	4.3029185836169	14.849953593895	144.494383731453	72.7006413344471	20.4040494298651	70.6569368852897	155.262795901607	14.2466773968471	24.7100588373957	21.7171215590258	98.7268684767941	123.754370076193	76.2953550937129	1.57258864760836	54.8231444519369	36.4013319651825	14.8250098873251	9.7499070833855	68.5933266062743	6.86239266294092	15.7568071328376	32.52878797736	38.7733446583811	25.8237600111903	45.7699173179905	20.8917937034333	65.4923622231418	32.982764290398	24.4079102738831	191.065691509775	13.0846824949454	14.4707852933409	177.185805791016	37.8191419868114	178.753310697147	524.727128392538	163.193707149838	66.0173555413845	104.464815941228	85.6996802549941
Methylobacterium sp. 10	25.8267228471379	91.4643158106666	77.1345827058033	38.4322197236463	23.7581594428837	148.895438937677	3.34731825735522	45.983325643728	52.6224545501797	3.01204300853183	16.9124471486027	100.765820233777	54.3341635236394	28.4953104106737	36.1313881799777	42.220584850437	24.6710754921011	10.5900252160267	20.0090333465181	74.8543879844546	31.3403924218931	80.158411047825	11.9516737218235	29.3695416706805	42.8726798701039	24.8677585206744	15.5998513334168	58.105917166472	16.8920434780084	36.1253626947983	29.7721110301261	41.8025122098171	32.6383633474766	93.3347333543337	19.5173335913653	48.2196513071484	31.0136440342548	36.9417020361475	54.5510367438239	8.37419679676505	6.63244325944792	55.8656422964615	55.4394240488486	73.8906012040186	80.7041724057134	84.7473112419041	114.476903757933	66.3840455981203	59.6389587739433
Rhodococcus sp. UNC23MFCrub1.1	25.8267228471379	134.965636745008	208.029632145954	132.923466713363	35.0120244421444	210.537282462896	4.11977631674488	92.5838771350228	67.1501260517631	6.02408601706365	30.1124058987316	103.142372597781	200.500716101317	43.2706565495416	116.824821781928	156.624750251621	50.732070730236	13.7278104652198	21.9611341608126	114.102364387115	59.466385621028	237.8998625074	2.51614183617338	27.8031661149109	72.3982046863075	32.9976026524334	20.2798067334418	110.25952086711	27.4495706517637	63.4115409004439	66.7115821230603	162.969214267258	112.620286715469	156.156188496674	72.2966018947757	108.314291369042	92.0563719746929	62.6689588113216	76.2069759536837	37.6838855854427	22.9120767144564	111.731284592923	102.28358855524	49.5553732625753	88.2045601757611	131.059038946588	286.543415541328	129.165856163784	113.765072619203
Sphingopyxis sp. MWB1	25.8267228471379	108.753302335854	131.674186639199	41.8997884205167	23.4455520817931	119.37680964391	2.317374178169	45.983325643728	42.2916659268315	2.58175115017014	26.8124162111993	59.4138091001042	93.7455638259975	22.8666071196764	34.9270085739784	45.8524631171412	17.3739968254233	10.9822483721758	15.3727939125688	82.5421359396148	41.3853899930127	136.17272238245	4.08873048378174	46.208078895204	37.2102504532977	17.6943666397107	12.089884783398	50.1694992120271	9.50177445637973	27.2861782056455	47.414843492423	66.3387693764489	50.5715300219143	100.514328227744	28.8636623534276	76.2878065456377	38.8901250588275	36.282028785502	71.2727113235891	14.131457094541	15.676684067786	74.2095845430607	61.0263427514457	65.0414274071301	75.303893211279	79.7065789747277	132.034711082769	69.4716756259398	65.1518037026271
[Propionibacterium] namnetense	25.8267228471379	30.1162991083902	208.808769345003	426.799913773125	342.61766775527	48.1848213471782	32.9582105339591	564.761650523639	1066.6539253607	29.6901382269566	146.849541095184	64.1669138281125	265.166023393536	191.02411793822	149.744531012574	3513.38823825303	535.814062096055	67.0701597015025	107.121532184408	116.530074267691	41.7871898958575	67.2815578674515	165.436325728399	140.190612241382	1036.62904251959	3398.27484707524	1432.06635240766	663.2577861929	481.951115481927	291.693088142042	588.274860539713	219.008813968824	629.454150272764	637.637769694751	749.630545121876	238.939167671243	1182.45671381397	136.222526258294	37.8293621640588	374.745306655236	35.5740138461297	474.024143963259	1098.47416952602	32.2994843586429	30.9015976125966	31.5045766698528	475.465422356567	378.749283412531	254.092034440246
Actinosynnema mirum	25.1968027776955	49.6361226045691	77.9137199048518	23.9840168200199	21.2573005541591	68.5874033590464	1.54491611877933	39.5024542442764	25.8269715583704	3.87262672525521	16.4999484376611	43.7285634976767	74.6138161064062	16.8861098729918	39.343067129309	42.220584850437	16.3315570158979	7.45223996683361	8.54044106253823	44.1033961638138	25.7151937820661	88.8502869445771	2.2016241066517	16.8385372245235	25.4809323756278	16.2596882635179	6.23994053336672	51.5867167038922	11.6132798911308	22.6744297765224	31.150449503743	53.0104321501304	36.2249966823642	57.8854836668704	31.0627985327363	52.1779808920636	46.2743260193643	27.7062765271106	42.7636267941534	17.7951681931257	6.02949387222538	35.4371611582032	34.8108011469514	34.511777807865	48.9025282607111	76.5561213077424	129.927774203789	83.3660107511278	58.135455611575
Devosia riboflavina	25.1968027776955	68.598236858	340.482955984202	45.9452852335321	60.6458280515715	167.995728480702	6.69463651471043	132.394944303083	63.2760803180075	9.46642088395717	60.6373105084047	227.198405998798	278.940881751642	47.1403900621022	123.24817968059	57.6560674839301	15.636597142881	23.5333893689482	29.5255248162036	156.58728729721	67.5023836779236	391.134415353845	5.6613191313901	47.7744544509736	91.0033299129563	47.3443864143609	14.0398662000751	132.368113740207	148.861133149949	65.7174151150055	160.714266023736	115.108366954569	97.9150900424299	131.476331119326	48.6558879672065	143.939257633279	81.7184906299413	50.46500367438	134.59577407647	34.5435617866558	37.9858113950199	144.666999081135	101.853825578117	87.1643618993513	400.82072243135	319.456407432308	299.536192961707	260.390132346115	156.865496607095
Hyphomicrobium denitrificans	25.1968027776955	66.3673998870081	59.2144271276873	13.5813107294089	10.316042915989	61.2077460356047	3.08983223755866	36.1077120826589	28.4096687142074	0	21.862431679901	52.2841520080917	30.6107963513461	17.5896977843665	33.3211690993127	47.6684022504934	30.2307544762365	14.9044799336672	25.8653357894015	52.1957624324035	36.5637911588753	67.2815578674515	27.9920779274288	21.5376638918324	26.6943101078005	23.9113062698793	29.2497212501565	51.0198297071462	21.1150543475105	23.8273668838032	40.5231511243383	42.1054289649607	43.0396000186505	65.0650785402807	29.963230443082	39.9431439932349	45.2897658912927	24.0780736485604	52.6321560543427	14.6548443943388	5.42654448500284	54.614918961466	58.4477648887086	80.9699402415293	82.5042654705248	86.9526316087938	71.2846977388353	63.8110205749373	47.6109334749967
Saccharothrix syringae	25.1968027776955	64.1365629160162	105.962659070598	33.5198307364133	21.5699079152496	83.3467180059298	1.54491611877933	39.5024542442764	33.8979001703612	3.87262672525521	21.4499329689595	44.6791844432784	73.8485461976225	17.2379038286792	43.7591256846396	44.0365239837891	14.5941573333556	11.7666946844741	20.9850837536654	58.6696554472752	34.9565915474962	112.672465328268	3.14517729521672	23.104039447602	33.974576500837	17.6943666397107	8.18992195004382	61.2237956485754	15.8362907606329	24.2116792528968	38.5934772612745	49.0725143332636	38.3769766832967	73.1421227728672	36.8355310034219	50.3787401716476	56.6122073641159	44.5279444185706	58.6629239355695	10.4677459959563	5.42654448500284	39.6062389415212	42.9762977122857	38.4939060164648	53.4027609227397	87.2676773754923	166.448013439448	85.4244307696741	60.1401264947327
Nitrospira defluvii	25.1968027776955	50.1938318473171	54.5396039333962	15.0261310197715	17.5060122210722	43.843846451036	1.02994407918622	30.5526794545575	24.2127858359723	3.44233486689352	22.6874291017841	29.9445597864525	50.8904489341129	20.4040494298651	39.343067129309	35.4108131003665	8.33951847620318	9.80557890372843	11.7126048857667	67.9758766561533	41.3853899930127	118.467049259436	0.629035459043344	25.4536027812564	27.9076878399733	15.3032360127227	9.7499070833855	49.602612215281	14.7805380432574	14.2195576564632	52.1011943027206	71.7912709690337	82.4925667024134	94.6809073930981	65.4243013344358	44.6211698663164	51.1971266597222	28.0361131524333	43.3118784197195	24.5992030904973	30.7504187483494	81.7139245530332	21.4881488561429	219.459510162834	63.3032727792027	116.251887911757	79.0101329617633	78.7345657093984	54.6272815660489
Phycisphaera mikurensis	25.1968027776955	32.9048453221301	41.2942715495714	11.2695982648286	7.81518402726436	44.7120414302644	0	19.7512271221382	10.3307886233482	0.860583716723379	10.3124677735382	31.8458016776558	22.5754623091178	9.85023075924523	17.6642342213224	29.9629957003101	5.21219904762699	5.49112418608792	3.41617642501529	31.9648467609292	14.866596405257	55.0485473460967	1.88710637713003	16.4469433355811	12.5382365657851	9.08629638255412	6.62993681670214	27.2105758438113	6.86239266294092	8.45487212005918	17.9184001570203	20.598339349765	20.0851466753702	34.1030756486988	13.4697090982662	26.9886108062398	19.1989224973958	18.8006876433965	22.2041908354258	6.28064759757379	6.02949387222538	35.4371611582032	24.06672671888	45.5732450539755	44.1022800878805	35.6001716369337	34.4133023566791	33.4493253013784	32.0747341305241
Rhodopirellula sp. SWK7	25.1968027776955	31.2317175938862	69.3432107153181	16.7599153682067	15.9429754156193	42.9756514718075	0.257486019796555	22.2201305124055	20.3387401022167	3.87262672525521	17.7374445704857	48.9569786984858	44.7682896638437	16.1825219616172	24.0875921199851	22.6992391669016	9.38195828572858	10.9822483721758	6.34432764645697	46.9357243578202	28.1259931991348	68.8911645149982	1.25807091808669	20.3628822250051	27.0987693518581	17.2161405143131	5.45994796669588	38.5483157787327	12.6690326085063	16.5254318710248	21.226412493701	41.1966786995299	24.747770010724	44.8724679588143	16.2186293224022	42.8219291459004	25.5985633298611	20.7797073953329	41.3929977302383	15.1782316941366	4.22064571055776	42.107685611512	30.9429343528457	60.6168405086859	75.303893211279	115.62179637836	76.5520399362862	56.606550510025	61.643629657101
Bradyrhizobium diazoefficiens	25.1968027776955	60.2325982167805	43.631683146717	31.7860463879782	37.2002759697784	46.8825288783355	12.6168149700312	34.2560345399584	49.3940831053834	10.3270046006805	29.69990718779	43.7285634976767	27.9323516706033	58.0460026884094	49.3795638459695	201.569243802086	277.636469270264	19.6111578074569	179.349262313303	74.8543879844546	49.8231879527532	47.9662780968912	375.848686778398	72.8364633432876	24.6720138875126	199.898520416191	278.45734630149	65.1920046257979	74.9584429336623	130.666205491824	252.787276061348	24.5362571666318	61.331430026577	271.927155830414	140.194931430934	27.348458950323	266.815794707399	38.9207217880839	49.3426463009463	34.020174486858	45.2212040416903	137.996474627826	132.796759930963	68.5810969258855	50.4026058147206	41.2709954375072	47.406079777058	143.574796293609	39.5922499423657
Candidatus Vecturithrix granuli	25.1968027776955	37.3665192641138	46.7482319429111	9.82477797446598	9.69082819380781	35.5959941483658	0.51497203959311	13.8875815702534	16.1418572239815	1.72116743344676	9.89996906259668	32.3211121504567	31.7587012145216	10.5538186706199	23.6861322513187	21.7912696002255	4.86471911111852	9.02113259143016	5.85630244288336	36.8202665220831	24.9115939763766	51.1854913919846	3.45969502473839	20.3628822250051	23.0541769112823	11.477427009542	7.01993310003756	27.7774628405574	6.33451630425315	5.76468553640399	21.7777478831478	23.3245901460574	21.878463342814	30.5132782119937	12.6450330310254	23.3901293654078	22.6448829456464	18.4708510180737	26.5902038399544	11.5145205955519	2.41179754889015	33.769530044876	22.3476748103886	60.1743818188415	38.7020008934462	36.8603547037278	44.5968306050842	39.1099803523809	30.5712309681558
Bosea sp. UNC402CLCol	25.1968027776955	100.387663694634	160.502263003995	45.6563211754596	37.8254906919595	137.608904207707	3.60480427715177	65.4259398420828	90.0715633098168	6.02408601706365	21.4499329689595	111.697961108196	84.9449598749855	35.179395568733	69.8540171479568	65.8277935840147	25.366035365118	21.1800504320534	28.0614492054828	105.605379805095	59.466385621028	153.878395505463	16.3549219351269	43.8585155615496	52.5797017274859	39.6927684079996	23.0097807167898	89.8515889842519	30.6168288038902	46.5017966603255	63.4035697863796	86.028358460783	78.5472700340372	102.757951625685	53.3290523482376	92.1211248852984	76.3034099255476	37.6013752867929	102.248928168072	31.4032379878689	15.0737346805634	79.6293856613742	62.3156316828143	111.499589840795	141.307305587699	138.935183114051	170.310731050912	121.961386098872	96.7253701123618
Novispirillum itersonii	24.5668827082532	32.3471360793821	29.6072135638437	13.8702747874814	10.0034355548984	51.2235037744777	0.51497203959311	12.3445169513364	14.5276715015834	1.29087557508507	5.7749819531814	25.1914550584442	21.0449224915505	8.44305493649591	11.2408763226597	20.4293152502114	6.25463885715239	3.92223156149137	6.34432764645697	35.6064115817946	20.8935949479287	47.9662780968912	4.40324821330341	16.8385372245235	17.3917474944761	9.08629638255412	10.9198959333918	20.9748188796045	7.91814538031644	11.529371072808	17.0913970728501	21.8100063703394	20.0851466753702	27.3722054548767	12.919925053439	21.5908886449918	12.3070016008948	12.8636283875871	26.3160780271714	10.4677459959563	5.42654448500284	27.9328211482307	21.9179118332657	26.9899800805098	39.6020474258519	35.9152174036322	39.68064455413	37.0515603338346	25.5595537602614
Cellulosimicrobium cellulans	24.5668827082532	63.0211444305203	162.83967460114	34.6756869687035	31.2607361090575	92.0286677982141	2.317374178169	61.7225847566819	35.1892487482797	3.44233486689352	28.874909765907	59.4138091001042	103.694072640185	33.4204257902963	60.2189802999628	45.8524631171412	18.0689566984402	8.62890943528102	19.0329829393709	74.0451513575956	27.3223933934453	142.289227643127	1.25807091808669	22.3208516697172	49.3440277750252	22.9548540190841	5.06995168336046	56.9721431729799	20.5871779888227	29.5920524202071	52.6525296921674	70.8825207036029	46.2675700200493	89.2962112380404	28.8636623534276	72.3294769607226	63.504128260617	34.962682284211	51.5356528032106	23.5524284909017	7.83834203389299	47.1105789514936	41.6870087809171	42.918492914909	58.5030246063722	120.977574412235	247.916239426688	208.929631882456	116.772078943939
Streptomyces scabiei	24.5668827082532	36.8088100213658	59.9935643267359	15.315095077844	9.37822083271724	49.921211305635	2.317374178169	20.368452969705	13.8819972126241	5.16350230034027	12.3749613282458	32.7964226232575	42.4724799374928	11.6092005376819	25.2919717259844	32.2329196170003	9.38195828572858	6.66779365453533	10.4925418768327	44.5080144772433	20.0899951422392	52.1512553805126	5.97583686091177	17.6217250024083	19.0095844707064	15.7814621381203	15.9898476167522	31.7456718177798	7.39026902162868	13.8352452873696	22.6047509673179	29.3829252489294	24.747770010724	53.8469615505771	17.8679814568837	26.2689145180734	33.9673244184696	21.1095440206557	24.6713231504731	17.2717808933279	4.22064571055776	26.6820978132353	27.5048305358629	23.8927692515988	34.8017992530214	51.0374142051616	78.6589768152666	44.7706354033834	31.0723986889452
Sphingomonas paucimobilis	24.5668827082532	127.157707346537	134.790735435394	58.6597037887233	28.4472698592423	172.770800866459	1.54491611877933	44.4402610248109	52.6224545501797	5.59379415870196	22.6874291017841	116.451065836204	103.694072640185	34.4758076573583	56.2043816132986	42.674569633775	16.3315570158979	16.4733725582638	20.7410711518786	114.506982700544	55.8501864954249	131.665823769319	9.12101415612849	63.4382100086699	47.7261907987949	27.7371152730599	12.089884783398	63.4913436355597	16.8920434780084	29.2077400511135	36.6638033982108	64.5212688455873	59.5381133591332	109.040097139919	44.2576156085889	78.0870472660537	35.4441646105769	56.7318995555122	82.7859954604765	17.2717808933279	17.4855322294536	78.3786623263788	72.6299431337629	97.7833704556174	112.205801039914	95.1438215429555	144.676332356651	90.57048081604	84.6973448134153
Mycobacteroides abscessus	24.5668827082532	41.2704839633496	56.0978783314933	18.2047356585693	14.3799386101664	37.3323841068227	1.02994407918622	26.5407114453732	23.567111547013	1.72116743344676	10.7249664844797	28.0433178952492	37.498225530399	14.0717582274932	26.4963513319836	36.7727674503806	13.5517175238302	5.09890102993879	6.58834024824378	41.6756862832369	10.0449975711196	59.233524629718	0.943553188565016	14.0973800019266	25.8853916196854	17.2161405143131	6.62993681670214	31.1787848210338	11.085403532443	13.8352452873696	21.5020801884244	30.2916755143602	30.1277200130553	45.7699173179905	17.3181974120565	35.2651181201533	27.0754035219685	20.1200341446875	32.0727200956151	13.0846824949454	3.01474693611269	26.2651900349035	23.2072007646343	19.910641042999	25.2013029073603	42.8462242709998	62.8569502229139	37.0515603338346	35.5829081760502
Demetria terragena	24.5668827082532	112.099557792341	189.33033936879	45.0783930593145	30.6355213868763	129.795149394651	4.89223437613455	72.5240370891012	50.3625945388223	6.02408601706365	34.2373930081469	82.704022267345	140.044393307409	38.3455411699189	75.4744553092867	98.0607132010149	37.8753130794228	14.5122567775181	24.1572475768939	99.1314867902236	57.457386106804	172.549832617005	0.314517729521672	27.8031661149109	53.388620215601	40.6492206587947	9.7499070833855	100.055554925681	16.3641671193206	40.7371111239215	59.8198897549755	112.68503291342	63.8420733609982	127.886533682621	42.883155496521	88.1627953003832	93.0409321027644	54.4230431782529	209.157995153456	30.3564633882733	10.8530889700057	87.5506334496784	76.0680469507457	52.2101254016419	81.0041879165153	162.563615616441	268.283295923499	136.884931233333	148.345645353674
Beutenbergia cavernae	24.5668827082532	86.4449326259349	169.072772193528	47.9680336400398	40.0137422195935	152.36821885459	3.08983223755866	85.7943928117878	55.5279888504964	6.45437787542534	32.9998968753223	86.9818165225525	156.115061391865	36.5865713914823	76.6788349152859	64.9198240173386	28.1458748571857	12.5511409967724	27.3294114001223	112.079272819967	51.4303875641323	214.721526782728	1.57258864760836	32.1106988932774	50.9618647512555	39.214542282602	11.3098922167272	97.7880069386968	26.3938179343881	38.4312369093599	74.1546098805918	110.867532382558	72.0913300312396	142.694448109029	47.5563198775521	89.9620360207992	102.88653338348	57.0617361808349	75.3845985153346	36.6371109858471	18.6914310038987	71.7081378730699	59.3072908429543	59.7319231289971	88.504575686563	202.889473753852	334.65180761138	204.812791845363	140.326961821043
Allokutzneria albata	24.5668827082532	62.4634351877723	95.8338754829677	28.0295136330353	18.4438343043439	83.3467180059298	1.28743009898278	39.8110671680598	30.6695287255649	4.3029185836169	15.2624523048365	52.7594624808925	68.491656836137	24.2737829424258	42.9562059473068	44.9444935504652	20.153836317491	7.06001681068447	10.7365544786195	63.1204568949995	31.7421923247379	111.70670133974	0.943553188565016	19.5796944471203	35.9968727211249	18.1725927651082	8.96991451671466	57.2555866713529	18.4756725540717	21.5214926692416	33.3557910615301	67.8533531521669	37.3009866828304	74.4882968116317	41.508695384453	52.5378290361467	58.5813276202591	35.6223555348565	51.5356528032106	20.4121046921148	6.63244325944792	47.5274867298254	45.5548755750229	38.0514473266203	48.0024817283054	97.0340961431467	133.088179522259	84.9098257650375	59.6389587739433
Cupriavidus pinatubonensis	24.5668827082532	38.4819377496097	59.2144271276873	26.0067652265276	18.7564416654345	66.4169159109753	2.83234621776211	21.9115175886221	31.3152030145241	5.16350230034027	18.5624419923688	39.92607971527	33.2892410320889	33.068631834609	30.9124098873142	121.667921934593	74.7081863493202	20.003380963606	8.78445366432504	46.5311060443907	32.9475920332722	73.0761417986195	9.43553188565016	20.3628822250051	25.4809323756278	11.9556531349396	8.18992195004382	28.0609063389304	10.5575271737553	10.7607463346208	16.8157293781268	28.7770917386422	19.3678200083927	40.833945842521	24.1904979723964	33.4658773997373	21.168042753539	25.7272567751741	46.3272623603329	8.89758409656286	2.41179754889015	39.1893311631894	18.9095709934057	42.4760342250646	50.7026213255225	52.2975972719557	54.4292027069925	36.0223503245614	33.077069572103
Advenella kashmirensis	24.5668827082532	39.5973562351057	54.5396039333962	23.1171246458023	8.75300611053609	62.9441359940615	1.02994407918622	20.0598400459216	23.8899486914926	2.58175115017014	11.5499639063628	39.4507692424692	34.8197808496562	16.5343159173045	26.89781120065	25.8771326502678	12.5092777143048	10.5900252160267	13.6647057000612	46.9357243578202	26.1169936849109	67.6034791969608	8.80649642660682	15.2721616687539	29.121065572146	14.3467837619276	7.40992938337298	34.8635502998832	13.7247853258818	12.6823081800888	25.3614279145518	91.1779432982243	34.4316800149204	49.3597147546957	28.3138783086004	30.2272441029885	21.168042753539	22.0990538966239	49.3426463009463	6.8040348973716	7.83834203389299	51.6965645131434	24.06672671888	54.8648775407084	59.4030711387779	45.9966819379851	58.6430764649532	52.4897104729323	37.0864113384185
alpha proteobacterium BAL199	24.5668827082532	81.4255494412032	79.4719943029488	27.4515855168902	12.504294443623	82.9126205163156	0.772458059389665	31.1699053021243	30.3466915810852	3.01204300853183	18.5624419923688	49.4322891712867	43.2377498462764	22.8666071196764	34.9270085739784	32.2329196170003	15.636597142881	16.0811494021146	12.9326678947008	57.4558005069867	36.5637911588753	82.089939024881	10.0645673446935	25.4536027812564	33.974576500837	14.8250098873251	9.35991080005008	53.8542646908765	14.2526616845696	16.9097442401184	30.3234464195728	43.9229294958223	39.8116300172517	74.4882968116317	33.5368267344587	44.2613217222332	35.9364446746127	28.0361131524333	52.3580302415597	11.5145205955519	6.63244325944792	44.192224503171	34.8108011469514	85.836985829818	108.605614910291	106.485469144103	100.079501751567	59.6941805378446	59.6389587739433
Humibacter albus	24.5668827082532	89.2334788396748	156.606577008752	38.1432556655738	35.9498465254161	115.469932237382	5.1497203959311	62.3398106042487	47.134223094026	4.3029185836169	33.8248942972053	93.6361631417642	111.346771728022	35.5311895244203	63.4306592492941	69.4596718507189	29.1883146667111	13.3355873090707	18.5449577357973	102.368433297659	39.3763904787888	165.467563367799	0.629035459043344	23.8872272254868	48.1306500428525	26.3024368968672	11.3098922167272	87.0171540005215	27.9774470104514	31.5136142656751	88.489330006208	84.513774685065	54.5168266902906	87.0525878400996	35.1861788689403	64.052969646809	68.9192089650107	39.5803950387294	56.7440432460882	28.262914189082	4.8235950977803	65.8714289764247	47.2739274835143	48.2279971930421	96.0049634566107	154.372425682279	221.228372292937	143.060191288972	102.739382761835
Lysinimicrobium mangrovi	24.5668827082532	48.5207041190732	127.778500643957	23.6950527619474	28.7598772203329	83.3467180059298	3.08983223755866	56.4761650523639	32.9293887369223	2.15145929180845	18.5624419923688	93.1608526689634	146.54918753207	21.8112252526144	55.4014618759658	41.3126152837609	19.8063563809826	5.88334734223706	22.4491593643862	70.8082048501597	26.5187935877557	112.350543998759	1.57258864760836	20.3628822250051	34.7834949889522	28.2153413984575	6.62993681670214	61.2237956485754	13.7247853258818	26.5175534674583	44.9338342399125	66.0358526213053	43.756926685628	70.0010500157502	22.2662538155013	55.0567660447291	57.1044874281517	28.0361131524333	47.9720172370311	19.3653300925192	9.04424080833807	47.9443945081572	58.8775278658314	41.5911168453757	91.5047307945821	137.675000047257	204.021721114598	115.786126043233	131.305942846833
Sphingobium sp. Ant17	24.5668827082532	131.61938128852	129.336775042054	51.7245663949827	24.3833741650648	172.770800866459	1.28743009898278	37.9593896253593	44.551525938189	3.44233486689352	26.8124162111993	112.173271580997	76.5269908783653	28.4953104106737	50.9854033206352	40.4046457170849	20.848796190508	16.4733725582638	17.0808821250765	113.697746073685	56.2519863982697	111.384780010231	8.17746096756347	60.697052786073	46.9172723106797	26.7806630222648	11.3098922167272	59.8065781567102	13.7247853258818	20.7528679310544	37.7664741771044	60.5833510287204	60.9727666930882	103.655400984861	46.7316438103113	64.4128177908922	42.8283655711138	46.5069641705071	75.6587243281176	16.7483935935301	8.44129142111553	92.9704345679918	64.4644465684286	91.5889487977955	118.506126766754	94.19868424286	129.576618057292	80.7929857279448	97.7277055539407
Arthrobacter globiformis	23.9369626388108	49.6361226045691	147.25693062017	25.13987305231	29.6976993036046	100.710617590498	2.317374178169	43.8230351772441	48.7484088164241	4.73321044197858	29.69990718779	52.2841520080917	114.407851363156	30.6060741447977	75.0729954406203	68.5517022840428	29.1883146667111	17.257818870562	20.253045948305	73.6405330441661	39.3763904787888	154.200316834973	7.23390777899846	29.3695416706805	46.1083538225645	41.1274467841923	10.5298996500563	81.9151710298069	22.6986834235738	25.7489287292712	74.981612964762	76.6379390513314	55.9514800242456	109.040097139919	36.2857469585947	71.249932528473	63.0118481965812	67.28667156584	75.1104727025516	21.9822665915082	8.44129142111553	54.614918961466	49.4227423691286	36.7240712570871	66.3034278872218	110.896109877882	195.945129745173	112.698496015413	70.1634809105215
Azospirillum halopraeferens	23.9369626388108	54.6555057893008	97.3921498810647	26.5846933426727	20.9446931930685	99.4083251216558	1.54491611877933	29.0096148356405	27.1183201362889	4.73321044197858	18.1499432814272	57.5125672089009	58.9257829763413	20.0522554741778	33.3211690993127	29.9629957003101	14.2466773968471	12.1589178406233	16.8368695232897	67.5712583427239	42.1889897987023	113.638229316796	16.6694396646486	20.7544761139476	32.3567395246067	28.2153413984575	18.7198216001002	55.5549256811147	8.4460217390042	25.3646163601776	35.2854649245939	41.8025122098171	35.1490066818979	56.0905849485178	40.4091272947986	38.5037514169021	46.7666060834001	26.0570934004969	64.6936918167962	18.3185554929235	7.83834203389299	49.6120256214844	45.5548755750229	79.2001054821517	106.205490823876	105.225286077308	102.537594777044	81.822195737218	63.1471328194694
Waddlia chondrophila	23.9369626388108	9.48105712671544	7.79137199048518	2.60067652265276	1.56303680545287	9.55014477151279	0	2.77751631405068	1.93702286687778	0.43029185836169	4.12498710941528	8.555588510415	5.35688936148557	3.5179395568733	2.40875921199851	3.63187826670426	2.43235955555926	3.53000840534224	1.22006300893403	10.9246944625961	5.62519863982697	8.6918758967521	0	5.8739083341361	4.853510928691	2.86935675238551	4.28995911668962	7.65297445607193	3.16725815212658	2.6901865836552	4.41068311557423	3.63500106172323	3.22797000139879	6.282145514234	2.19913617930877	7.91665916983033	5.90736076842949	2.96852962790471	6.03076788122677	2.09354919919126	0.602949387222538	8.75506334496784	6.44644465684286	9.7340911765773	10.5005428780668	11.0266018344485	11.2369966878952	12.3505201112782	6.01401264947327
Parvibaculum lavamentivorans	23.9369626388108	36.8088100213658	53.7604667343477	15.0261310197715	10.0034355548984	42.9756514718075	1.02994407918622	14.1961944940368	15.4961829350222	2.15145929180845	9.48747035165515	38.9754587696684	38.2634954391827	14.0717582274932	22.8832125139859	21.3372848168875	9.03447834922012	9.4133557475793	14.3967435054216	36.4156482086536	23.3043943649974	52.473176710022	14.4678155579969	19.1881005581779	23.0541769112823	18.1725927651082	15.5998513334168	32.879445811272	21.1150543475105	11.529371072808	27.8424371670623	30.5945922695038	22.5957900097915	48.4622653955194	18.6926575241245	27.348458950323	30.521363970219	20.1200341446875	40.5706202918892	9.94435869615849	5.42654448500284	41.2738700548484	32.6619862613371	51.7676667117975	57.9029935847683	52.2975972719557	59.6965449044434	37.5661653384712	39.5922499423657
Pleomorphomonas oryzae	23.9369626388108	31.7894268366341	46.7482319429111	13.8702747874814	9.37822083271724	52.9598937329345	0	15.1220332653871	16.1418572239815	2.15145929180845	4.53748582035681	38.0248378240667	33.2892410320889	11.2574065819946	23.6861322513187	23.6072087335777	6.25463885715239	9.80557890372843	14.1527309036348	40.4618313429484	24.5097940735318	44.4251434722885	15.7258864760836	17.6217250024083	17.3917474944761	12.4338792603372	16.3798439000876	29.4781238307956	14.2526616845696	16.5254318710248	25.9127633039986	23.0216733909138	23.6717800102578	46.2186419975787	18.1428734792973	25.549218229907	26.0908433938969	17.8111777674282	30.4279652189169	10.9911332957541	6.02949387222538	30.4342678182215	19.3393339705286	34.9542364977094	52.8027299011359	47.8869565381763	41.7875814331104	42.7122153848371	29.5688955265769
Deinococcus pimensis	23.9369626388108	45.7321579053333	63.8892503219784	14.4482029036264	11.2538649992607	66.8510134005895	0.51497203959311	33.6388086923916	22.2757629690945	1.72116743344676	10.7249664844797	32.3211121504567	60.8389577483004	15.8307280059298	26.89781120065	23.6072087335777	8.33951847620318	5.49112418608792	8.54044106253823	45.7218694175317	16.8755959194809	76.9391977527316	1.57258864760836	21.5376638918324	23.8630953993974	13.86855763653	8.96991451671466	33.446332808018	9.50177445637973	9.99212159643358	15.4373909045098	43.9229294958223	31.2037100135216	36.7954237262277	14.5692771879206	36.3446625524029	32.4904842263622	15.1724847648463	34.8139782234454	10.9911332957541	7.83834203389299	33.3526222665442	20.6286229018971	40.7061994656869	75.0038777004771	71.2003432738674	75.8497276432928	72.5593056537593	37.0864113384185
Arthrobacter sp. TB 23	23.9369626388108	92.0220250534146	425.408910680491	33.5198307364133	87.8426684664514	296.922682896125	4.63474835633799	102.768103619875	132.363229236648	18.9328417679143	64.7622976178199	143.068452313051	344.754093907036	73.5249367386519	227.226285665193	75.8154588174514	32.6631140317958	14.1200336213689	36.601890268021	122.194730655704	72.323982512061	344.133901245481	1.88710637713003	79.885153344251	103.946025722799	139.642028616095	24.179769566796	208.047527805807	33.2562105973291	55.3409811494783	82.1489730275701	196.592974088198	130.553453389907	194.297786261666	70.6472497602942	136.382446607532	146.699459082666	211.755113457202	208.335617715107	56.0024410783663	28.9415705866818	142.582460189476	129.35865611398	70.7933903751076	149.107708868549	515.414874318792	716.358538853321	272.226047452757	226.527809796827
Bradyrhizobium genosp. SA-4	23.9369626388108	51.866959575561	36.6194483552803	19.649555948932	26.2590183316083	45.1461389198786	8.75452467308287	30.2440665307741	36.8034344706778	3.87262672525521	20.2124368361349	36.1235959328633	23.7233671722933	39.4009230369809	27.7007309379829	129.839648034677	188.681605524097	15.6889262459655	146.895586275658	56.2419455666983	34.5547916446514	49.5758847444379	328.671027350147	52.0819872293401	21.0318806909944	170.726726766938	221.127892651183	49.0357252185349	81.8208355966032	113.372148882612	215.020801884244	22.112923125483	53.4408366898244	214.93912152272	117.928677615433	22.3105849331582	238.263550993323	30.3449695296926	49.3426463009463	30.8798506880711	25.9268236505691	143.41627574614	108.730033212083	64.1565100274413	44.7023111094844	45.3665904045881	47.406079777058	108.067050973684	26.5618892018403
Kocuria atrinae	23.9369626388108	44.6167394198374	980.933733602084	63.2831287178838	172.871870683088	148.895438937677	3.08983223755866	109.248975019327	1014.99998224396	97.2459599897418	342.373930081468	395.458313370293	487.476931895187	341.24013701671	1077.91974736933	129.839648034677	52.1219904762699	11.7666946844741	44.4102935251988	217.280034311633	73.5293822205954	309.688318987982	1.57258864760836	46.208078895204	168.255045527955	333.801835527515	67.8593533003631	421.197038582329	87.0995991834808	68.0232893295671	123.499127236079	392.883031421252	732.390526984036	540.264514224124	136.621335139557	168.408931430936	133.407897353699	205.158380950747	1746.7296790535	50.7685680803881	12.6619371316733	475.691775076586	107.870507257837	39.3788233961536	72.9037691248638	377.739874271535	3006.24777015847	912.394673220676	1514.52885222569
Bosea sp. 117	23.9369626388108	55.7709242747967	66.226661919124	18.7826637747144	12.1916870825324	62.0759410148331	2.317374178169	29.9354536069907	18.0788800908593	2.58175115017014	15.2624523048365	49.4322891712867	37.498225530399	15.8307280059298	26.89781120065	36.7727674503806	10.7718780317624	11.7666946844741	13.6647057000612	51.3865258055445	24.107994170687	68.2473218559795	11.0081205332585	24.2788211144292	27.0987693518581	16.2596882635179	20.6698030167773	37.6979852836136	10.5575271737553	23.8273668838032	23.1560863567647	31.5033425349346	32.9970266809654	54.7444109097534	30.2381224654956	37.7840551287357	31.5059240982906	18.141014392751	32.6209717211812	9.94435869615849	7.23539264667045	51.2796567348116	28.7941194672314	58.4045470594638	72.003722592458	65.2144737065954	54.7803588534892	63.8110205749373	51.1191075205228
Streptomyces rapamycinicus	23.9369626388108	31.7894268366341	25.7115275686011	13.8702747874814	9.37822083271724	32.5573117210663	0.51497203959311	18.2081625032211	14.5276715015834	2.58175115017014	6.18748066412292	24.7161445856433	26.7844468074279	10.9056126263072	13.2481756659918	27.69307178362	3.47479936508466	6.2755704983862	5.36827723930975	21.4447706117627	12.4557969881883	38.9524808706298	0.943553188565016	11.7478166682722	19.0095844707064	11.9556531349396	5.45994796669588	23.2423668665888	7.91814538031644	5.76468553640399	13.5077170414461	23.9304236563446	17.574503340949	29.1671041732293	11.8203569637846	23.0302812213246	26.0908433938969	17.4813411421055	18.6405552692464	5.75726029777597	4.8235950977803	27.0990055915671	17.6202820620371	18.5832649734658	21.9011322885393	29.9293478363602	57.2384518789663	39.6245853570175	31.5735664097347
Acidovorax sp. MR-S7	23.9369626388108	78.6370032274634	141.80297022683	36.1205072590661	20.3194784708873	96.8037401839705	2.05988815837244	43.2058093296773	41.3231544933927	3.01204300853183	29.2874084768485	64.6422243009134	71.9353714256634	41.1598928154176	56.2043816132986	74.9074892507753	29.8832745397281	20.003380963606	29.2815122144168	112.483891133397	63.4843846494758	147.439968915276	25.1614183617338	54.0399566740521	49.7484870190828	40.1709945333972	37.4396432002003	68.3098831079013	30.0889524452025	33.8194884802367	92.9000131217823	82.6962741542034	65.635390028442	141.348274070265	61.5758130206455	65.852210367225	44.797485827257	42.5489246666341	72.3692145747212	15.7016189939345	10.2501395827831	67.1221523114201	59.7370538200772	84.0671510704403	92.4047773269878	96.7190503764482	152.752923726076	118.359151066416	83.1938416510469
Blastomonas sp. CACIA14H2	23.9369626388108	95.3682805099024	129.336775042054	54.9031710337805	19.069049026525	135.004319270022	3.08983223755866	63.2656493755989	50.6854316833019	4.3029185836169	21.4499329689595	77.4756070665359	93.3629288716057	24.9773708538004	54.5985421386329	42.220584850437	28.4933547936942	16.8655957144129	20.253045948305	83.7559908799032	30.1349927133588	137.460407700487	3.45969502473839	51.6903933403977	44.0860576022766	19.1290450159034	17.5498327500939	51.5867167038922	11.085403532443	25.3646163601776	48.7931819660399	65.1271023558745	36.9423233493417	98.7194295093914	32.4372586448043	74.1287176811386	49.2280064035791	39.5803950387294	65.2419434423623	17.7951681931257	22.3091273272339	75.0434000997243	63.6049206141829	74.7755185837074	88.504575686563	72.145480573963	123.255807420351	71.0154906398496	76.1774935599948
Rhodococcus erythropolis	23.3070425693684	39.0396469923577	171.410183790674	35.2536150848485	59.0827912461186	65.5487209317469	4.63474835633799	58.9450684426312	48.7484088164241	6.45437787542534	38.3623801175621	53.2347729536934	93.3629288716057	35.5311895244203	65.0364987239598	74.9074892507753	29.1883146667111	13.7278104652198	27.0853987983355	59.8835103875637	24.9115939763766	119.754734577473	8.80649642660682	23.4956333365444	80.4873895674591	57.3871350477102	39.7796209002128	82.19861452818	40.6464796189577	27.2861782056455	46.3121727135294	57.5541834772844	53.4408366898244	54.2956862301652	41.7835874068666	56.1363104769787	71.8728893492254	44.1981077932478	52.0839044287766	26.1693649898908	7.83834203389299	52.1134722914752	150.846804970123	35.8391538773982	55.2028539875512	103.335011477117	158.020265923527	80.2783807233082	102.739382761835
Turneriella parva	23.3070425693684	21.1929512244228	21.8158415733585	4.91238898723299	3.75128833308689	9.984242261127	0	8.02393601836864	7.42525432303149	0.860583716723379	5.7749819531814	8.08027803761417	14.9227632212812	6.68408515805927	10.0364967166605	7.26375653340851	2.77983949206773	6.66779365453533	1.95210081429445	12.1385494028845	17.6791957251705	24.1440997132003	1.25807091808669	9.00665944567536	9.70702185738201	3.3475828777831	3.11997026668336	11.6211834332944	3.16725815212658	4.61174842912319	5.78902158919118	9.39041940945167	6.81460333628633	11.6668416692917	5.22294842585832	12.9545331869951	7.87648102457265	4.94754937984118	10.4167808857553	3.14032379878689	1.20589877444508	12.9241411282859	10.3143114509486	19.910641042999	15.6008065616992	13.5469679680367	17.908963471333	15.4381501390977	13.5315284613149
Corynebacterium argentoratense	23.3070425693684	8.92334788396748	8.57050918953369	10.402706090611	7.18996930508321	12.5888271988123	0	7.09809724701841	12.5906486347056	0.43029185836169	10.3124677735382	6.17903614641084	12.6269534949303	8.09126098080858	6.4233578986627	73.5455349007612	16.6790369524064	0.392223156149137	2.68413861965487	7.28312964173071	5.22339873698219	15.7741451459575	0.314517729521672	3.52434500048166	7.28026639303651	10.9992008841445	10.9198959333918	9.63707894468317	6.33451630425315	4.99606079821679	14.886055515063	19.9925058394777	16.1398500069939	19.7438859018783	18.9675495465381	7.91665916983033	11.3224414728232	6.26689588113216	19.4629327075955	19.3653300925192	7.83834203389299	15.0086800199449	51.5715572547429	4.42458689844423	5.10026368363244	10.3965103010514	23.8786179617774	12.8651251159148	13.5315284613149
Schaalia georgiae	23.3070425693684	16.731277282439	21.8158415733585	16.4709513101341	69.3988341621075	11.2865347299697	0.51497203959311	73.141262936668	12.5906486347056	3.01204300853183	56.5123233989894	12.8333827656225	23.7233671722933	15.1271400945552	18.8686138273217	370.905567987172	36.1379133968805	2.35333893689482	5.85630244288336	14.9708775968909	5.62519863982697	25.753706360747	0	10.573035001445	8.89810336926684	57.3871350477102	26.909743550144	21.2582623779776	41.7022323363333	4.22743606002959	20.6750771042542	52.1016818846996	60.9727666930882	29.1671041732293	31.3376905551499	14.3939257633279	27.0754035219685	64.6479785632581	8.49790019627408	10.4677459959563	4.22064571055776	13.3410489066177	29.6536454214771	5.75196296797749	6.90035674844389	14.8071510348308	36.5202392356595	30.3616952735589	29.0677278057875
Lechevalieria aerocolonigenes	23.3070425693684	68.040527615252	97.3921498810647	19.9385200070045	12.1916870825324	59.905453566762	2.05988815837244	41.0455188631934	22.2757629690945	3.44233486689352	16.4999484376611	39.4507692424692	66.195847109786	18.6450796514285	31.7153296246471	54.4781740005638	17.0265168889148	16.0811494021146	14.8847687089952	49.3634342383971	29.733192810514	87.2406802970304	0.629035459043344	17.2301311134659	94.239003865417	15.7814621381203	6.23994053336672	45.0675162413125	8.4460217390042	14.6038700255568	30.0477787248495	50.284181353838	27.2584133451453	56.0905849485178	28.3138783086004	48.9393475953148	43.3206456351496	28.0361131524333	41.3929977302383	15.1782316941366	6.02949387222538	44.6091322815028	34.8108011469514	42.918492914909	35.4018302746252	71.8304348072645	111.667654585959	62.2672055610275	51.6202752413123
Nocardia jiangxiensis	23.3070425693684	63.5788536732683	84.9259546962884	18.4936997166418	12.1916870825324	52.9598937329345	1.02994407918622	27.7751631405068	27.7639944252482	3.44233486689352	13.6124574610704	40.8767006608717	53.1862586604639	20.7558433855525	28.9051105439821	52.6622348672117	13.5517175238302	9.02113259143016	14.1527309036348	42.0803045966664	25.7151937820661	75.6515124346942	2.2016241066517	18.7965066692355	33.974576500837	17.6943666397107	8.57991823337924	39.9655332705978	10.0296508150675	22.6744297765224	22.6047509673179	42.1054289649607	25.1064333442128	56.539309628106	28.3138783086004	42.102232857734	30.0290839061832	36.9417020361475	39.474117040757	12.0379078953498	5.42654448500284	46.6936711731618	30.9429343528457	46.4581624336644	45.902373152692	66.1596110066909	87.7890366241814	47.858265431203	49.1144366373651
Pseudooceanicola nanhaiensis	23.3070425693684	28.4431713801463	38.1777227533774	13.0033826132638	6.25214722181149	31.6891167418379	1.28743009898278	17.2823237318709	14.850508646063	0.43029185836169	7.01247808600598	20.4383503304358	23.3407322179014	6.68408515805927	18.4671539586553	7.71774131674655	3.47479936508466	3.92223156149137	7.3203780536042	21.8493889251921	10.8485973768092	41.5278515067045	1.88710637713003	13.3141922240418	14.560532786073	8.12984413175895	3.8999628333542	24.0926973617079	8.97389809769197	13.8352452873696	15.4373909045098	23.3245901460574	16.4985133404827	36.7954237262277	10.9956808965438	26.9886108062398	22.6448829456464	14.182974888878	18.0923036436803	8.89758409656286	4.8235950977803	21.6792044732537	17.1905190849143	23.8927692515988	31.5016286342004	40.3258581374116	46.7037674840645	24.1864352179198	38.0887467799974
Novosphingobium nitrogenifigens	23.3070425693684	138.869601444244	148.815205018267	52.8804226272728	19.6942637487062	124.58597951928	1.28743009898278	43.5144222534607	44.2286887937093	2.15145929180845	16.0874497267196	81.7534013217434	97.5719133699158	25.3291648094877	54.1970822699665	48.1223870338314	18.7639165714572	15.2967030898164	20.7410711518786	93.8714487156403	41.7871898958575	144.220755620183	2.83065956569505	40.3341705610679	46.5128130666221	22.9548540190841	11.6998885000626	59.8065781567102	18.4756725540717	31.1293018965815	40.7988188190617	57.2512667221408	48.0608866874931	114.424793294976	36.2857469585947	75.2082621133881	48.7357263395433	40.2400682893749	71.5468371363721	12.5612951951476	15.676684067786	74.6264923213925	60.1668167972	85.836985829818	114.005894104725	104.91024031061	142.218239331174	103.950210936591	80.1868353263103
Kushneria aurantia	23.3070425693684	18.9621142534309	14.0244695828733	2.60067652265276	3.12607361090575	9.11604728189857	0	7.09809724701841	7.74809146751112	0.43029185836169	3.29998968753223	12.3580722928217	12.6269534949303	3.16614560118597	6.4233578986627	4.53984783338032	2.43235955555926	2.74556209304396	2.19611341608126	8.09236626858968	11.6521971824987	19.9591224295789	1.25807091808669	7.04869000096332	9.30256261332442	3.3475828777831	3.50996655001878	12.4715139284135	5.27876358687763	4.61174842912319	6.06468928391457	9.69333616459527	12.1945533386176	10.3206676305273	13.1948170758526	9.35605174616312	4.43052057632212	8.90558888371412	23.848945712124	1.04677459959563	3.01474693611269	10.422694458295	6.87620763396572	11.503925935955	18.6009616697183	11.6566933678455	17.2066511783396	9.26289008345864	23.0537151563142
Novosphingobium acidiphilum	23.3070425693684	150.023786299203	163.618811800189	54.3252429176354	22.8203373596119	150.197731406519	1.28743009898278	45.3660997961612	40.6774802044334	1.72116743344676	21.0374342580179	92.2102317233617	104.459342548969	28.847104366361	50.9854033206352	60.3799761839583	20.153836317491	14.1200336213689	25.1332979840411	107.223853058813	58.2609859124936	174.481360594061	8.17746096756347	46.9912666730888	51.3663239953131	30.6064720254455	12.8698773500689	62.3575696420676	19.0035489127595	38.0469245402663	48.5175142713166	82.999190909347	55.5928166907569	131.027606439738	38.759775160317	88.5226434444664	58.0890475562233	50.46500367438	81.1412405837783	20.4121046921148	17.4855322294536	82.9646478880286	72.20018015664	88.934196658729	108.605614910291	115.62179637836	166.096857292951	113.21310102005	95.7230346707829
Paracoccus sphaerophysae	23.3070425693684	26.2123344091545	189.33033936879	31.4970823299056	28.1346624981517	56.4326736498483	2.317374178169	79.3135214123362	82.000634697826	5.59379415870196	45.3748582035681	34.6976645144608	105.607247412144	26.3845466765497	77.8832145212852	130.747617601353	18.4164366349487	7.45223996683361	15.3727939125688	74.4497696710251	25.7151937820661	142.611148972636	5.03228367234675	27.4115722259685	63.5001013170406	42.0838990349875	63.179397900338	98.0714504370699	19.0035489127595	45.3488595530447	49.0688496607633	110.564615627415	77.4712800335709	132.373780478502	30.5130144879091	67.651451087641	103.378813447516	74.5430773229404	73.1915920130703	24.0758157906995	8.44129142111553	75.8772156563879	80.3656767219743	69.9084729954188	42.3021870230691	101.129691110228	318.147468726034	112.698496015413	172.902863672357
Magnetococcus marinus	23.3070425693684	16.731277282439	18.6992927771644	4.0454968130154	4.06389569417747	12.5888271988123	0	6.789484323235	6.77958003407223	1.72116743344676	4.12498710941528	13.7840037112242	15.3053981756731	4.57332142393529	5.62043816132986	9.07969566676064	3.12731942857619	5.09890102993879	3.90420162858891	16.9939691640383	15.6701962109466	24.787942372219	8.17746096756347	7.83187777884813	12.5382365657851	5.26048737937344	9.7499070833855	16.439722905636	6.33451630425315	7.30193501277839	10.4753723994888	12.7225037160313	10.7599000046626	15.2566391059968	11.545464941371	14.0340776192447	9.35332121668002	9.56526213435961	11.7874099496705	3.66371109858471	1.80884816166761	12.0903255716223	13.7524152679314	24.7776866312877	22.5011633101431	22.9983409689926	22.4739933757905	9.26289008345864	21.0490442731565
bacterium JKG1	23.3070425693684	49.0784133618211	62.3309759238814	20.8054121812221	13.4421165268947	71.6260857863459	0.772458059389665	36.7249379302257	24.2127858359723	3.87262672525521	16.9124471486027	37.074216878465	61.6042276570841	16.1825219616172	29.708030281315	40.4046457170849	7.29707866667779	5.09890102993879	8.29642846075143	55.0280906264098	23.3043943649974	112.994386657777	2.83065956569505	23.4956333365444	29.9299840602612	20.0854972666986	12.4798810667334	43.9337422478203	12.6690326085063	21.137180300148	23.9830894409349	56.34251645671	27.9757400121228	62.3727304627518	17.5930894344701	48.2196513071484	44.797485827257	28.6957864030788	37.5552363512758	15.7016189939345	9.04424080833807	50.0289333998162	34.3810381698286	72.1207664446409	57.0029470523626	72.77557210736	87.7890366241814	65.3548355888471	61.1424619363116
Porphyromonas sp. COT-239 OH1446	23.3070425693684	3.3462554564878	0.779137199048518	1.73378434843517	1.56303680545287	3.47277991691374	0.257486019796555	4.93780678053455	1.61418572239815	0.43029185836169	1.23749613282458	3.80248378240667	3.44371458952644	1.40717582274932	0.802919737332837	17.2514217668452	2.0848796190508	0	0.73203780536042	4.04618313429484	3.21439922275827	10.3014825442988	0	0.783187777884813	3.23567395246067	1.91290450159034	0.38999628333542	4.25165247559551	3.69513451081434	1.5372494763744	2.48100925251051	12.1166702057441	10.7599000046626	3.141072757117	2.74892022413596	4.67802587308156	0	2.96852962790471	2.19300650226428	5.23387299797816	1.80884816166761	1.66763111332721	2.14881488561429	3.09721082891096	3.00015510801908	2.83541190028675	2.10693687898035	9.26289008345864	3.00700632473664
Flectobacillus major	22.677122499926	52.9823780610569	56.0978783314933	24.2729808780924	9.06561347162666	88.9899853709146	1.02994407918622	32.7129699210414	21.6300886801352	4.73321044197858	19.3874394142518	90.3089898321584	81.8838802398509	30.2542801891104	40.9489066039747	20.8833000335495	11.4668379047794	21.1800504320534	12.6886552929139	60.6927470144226	37.3673909645649	123.939711861095	3.14517729521672	58.739083341361	56.6242941680617	16.2596882635179	10.5298996500563	48.4688382217889	13.1969089671941	21.5214926692416	34.1827941457003	51.798765129556	48.0608866874931	44.8724679588143	25.5649580844644	61.8938807823099	24.1217231377537	30.3449695296926	49.0685204881632	10.4677459959563	5.42654448500284	39.1893311631894	42.11677175804	99.9956639048395	99.0051185646298	86.9526316087938	62.1546379299205	62.7818105656641	45.606262591839
Rhodococcus opacus	22.677122499926	73.0599107999837	109.079207866792	30.9191542137606	22.5077299985214	77.7034506409449	1.02994407918622	48.7608419577787	29.701017292126	3.87262672525521	25.9874187893163	61.3150509913075	78.8228006047163	24.9773708538004	47.3722645026374	46.3064479004793	21.1962761270164	7.84446312298275	14.8847687089952	64.7389301487175	26.5187935877557	130.378138451282	1.88710637713003	19.5796944471203	44.0860576022766	28.6935675238551	7.40992938337298	56.6886996746069	17.4199198366962	22.6744297765224	34.7341295351471	56.9483499669972	41.9636100181842	81.6678916850419	36.0108549361811	50.0188920275644	52.1816867877938	42.5489246666341	57.0181690588713	20.4121046921148	9.6471901955606	70.4574145380745	42.5465347351629	51.325208021953	55.802885009155	97.9792334432423	149.241362261108	85.9390357743107	77.6809967223631
Terasakiella pusilla	22.677122499926	22.8660789526667	22.594978772407	8.37995768410334	4.68911041635862	20.8366795014824	0.51497203959311	11.4186781799861	11.9449743457463	1.29087557508507	4.94998453129834	19.0124189120333	16.0706680844567	9.4984368035579	11.6423361913261	13.619543500141	5.21219904762699	4.70667787378965	5.85630244288336	13.7570226566025	14.866596405257	24.4660210427096	4.71776594282508	10.1814411125026	11.3248588336123	5.26048737937344	2.72997398334794	16.156279407263	3.16725815212658	5.76468553640399	9.09703392587185	15.7516712674673	15.0638600065277	20.6413352610546	9.07143673964867	14.3939257633279	15.7529620491453	8.90558888371412	17.5440520181142	3.14032379878689	4.22064571055776	19.1777578032629	9.02502251958	17.2558889039325	29.1015045477851	26.4638444026764	26.3367109872544	17.4965701576441	22.0513797147353
Longispora albida	22.677122499926	62.4634351877723	78.6928571039003	32.6529385621958	11.5664723603513	86.3854004332293	3.08983223755866	41.9713576345437	28.0868315697278	3.44233486689352	16.9124471486027	45.62980538888	63.900037383435	20.0522554741778	37.3357677859769	47.2144174671553	17.3739968254233	7.06001681068447	10.2485292750459	54.2188539995509	28.1259931991348	102.370982783969	0.314517729521672	17.2301311134659	38.0191689414129	16.2596882635179	6.62993681670214	43.6502987494473	12.6690326085063	23.058742145616	33.0801233668067	56.34251645671	28.3344033456116	64.1676291811044	26.6645261741188	50.0188920275644	43.3206456351496	24.7377468992059	38.1034879768419	22.5056538913061	14.4707852933409	50.8627489564798	40.3977198495486	38.0514473266203	49.5025592823149	79.3915332080291	125.362744299331	69.9862806305764	60.1401264947327
Goodfellowiella coeruleoviolacea	22.677122499926	69.7136553434959	77.1345827058033	25.7178011684551	20.3194784708873	69.4555983382748	1.80240213857589	38.2680025491428	23.567111547013	2.15145929180845	16.4999484376611	37.5495273512658	61.2215927026923	16.5343159173045	30.1094901499814	34.0488587503524	18.7639165714572	6.2755704983862	10.2485292750459	46.1264877309612	30.1349927133588	95.6106348642731	2.51614183617338	19.5796944471203	32.3567395246067	19.607271141301	9.7499070833855	43.0834117527012	12.6690326085063	17.294056609212	28.1181048617857	53.313348905274	36.9423233493417	74.0395721320435	44.2576156085889	39.9431439932349	44.3052057632212	32.6538259069518	50.7132753648615	15.1782316941366	6.02949387222538	39.6062389415212	30.5131713757229	43.8034102945978	43.2022335554748	81.5968535749188	121.851182834364	71.0154906398496	57.6342878907855
Nevskia soli	22.677122499926	67.482818372504	60.7727015257844	17.0488794262792	13.1295091658041	49.921211305635	2.05988815837244	19.7512271221382	25.8269715583704	4.73321044197858	14.849953593895	30.4198702592533	43.6203848006682	22.1630192083018	24.4890519886515	44.4905087671271	16.6790369524064	9.4133557475793	11.4685922839799	48.9588159249676	32.5457921304275	72.1103778100915	9.75004961517183	30.5443233375077	29.9299840602612	17.6943666397107	10.5298996500563	32.879445811272	16.3641671193206	24.980303991084	30.0477787248495	36.3500106172323	26.5410866781678	45.7699173179905	27.4892022413596	36.3446625524029	30.0290839061832	27.3764399017878	55.09928836939	8.89758409656286	4.8235950977803	44.192224503171	26.2155416044943	77.8727294126184	65.7033968656179	56.3931922390366	57.589608025463	43.2268203894737	45.606262591839
Deinococcus peraridilitoris	22.677122499926	30.6740083511382	62.3309759238814	12.1364904390462	10.316042915989	72.0601832759601	0.772458059389665	18.5167754270046	17.7560429463797	0.860583716723379	11.9624626173043	25.1914550584442	45.5335595726274	11.9609944933692	23.6861322513187	28.601041350296	14.5941573333556	6.2755704983862	6.10031504467017	25.895572059487	18.0809956280153	57.9458393116807	3.45969502473839	14.488973890869	21.0318806909944	14.8250098873251	4.67995540002504	32.3125588145259	11.6132798911308	8.07055975096558	9.64836931531863	36.6529273723759	17.9331666744377	35.0005250078751	14.294385165507	29.1476996707389	17.2298022412527	14.5128115142008	23.0265682737749	11.5145205955519	7.83834203389299	25.4313744782399	26.6453045816171	30.5296495992652	51.3026523471263	55.448054938941	53.0245781210056	51.4605004636591	35.5829081760502
Salinarimonas rosea	22.677122499926	73.6176200427317	91.1590522886766	32.3639745041232	17.1934048599816	98.1060326528132	2.57486019796555	29.9354536069907	35.5120858927593	1.72116743344676	17.7374445704857	62.74098240971	58.5431480219495	24.9773708538004	40.9489066039747	39.4966761504088	11.8143178412878	13.7278104652198	14.8847687089952	67.1666400292944	40.9835900901679	104.302510761025	6.91939004947678	30.1527294485653	38.828087429528	16.2596882635179	7.7999256667084	50.1694992120271	15.8362907606329	22.2901174074288	33.3557910615301	39.9850116789555	40.5289566842292	74.4882968116317	33.5368267344587	51.098436459814	51.689406723758	21.4393806459784	64.1454401912302	15.7016189939345	10.8530889700057	60.0347200797795	42.11677175804	81.8548576212182	102.305289183451	102.074828410323	96.2167841401029	75.6469356815789	68.1588100273638
Desulfosporosinus sp. OT	22.677122499926	43.5013209343415	17.9201555781159	2.60067652265276	4.37650305526804	50.7894062848635	0.51497203959311	7.71532309458523	8.39376575647038	0.860583716723379	5.7749819531814	24.2408341128425	24.1060021266851	12.3127884490565	14.0510954033247	9.53368045009867	1.73739968254233	5.09890102993879	2.19611341608126	21.4447706117627	24.5097940735318	17.3837517935042	0	25.8451966701988	17.7962067385337	4.78226125397585	7.7999256667084	25.5099148535731	12.1411562498185	83.0114717242174	23.1560863567647	22.7187566357702	7.89059333675259	18.846436542702	5.49784044827192	12.5946850429119	12.3070016008948	24.0780736485604	10.1426550729723	4.18709839838252	3.01474693611269	30.8511755965533	17.1905190849143	46.01570374382	39.6020474258519	45.9966819379851	37.5737076751497	34.4785353106516	40.5945853839446
Parvularcula oceani	22.677122499926	36.2511007786179	26.4906647676496	13.2923466713363	10.316042915989	41.2392615133507	0.257486019796555	17.2823237318709	12.9134857791852	0.860583716723379	8.24997421883057	28.9939388408508	29.0802565337788	9.4984368035579	16.4598546153232	16.7974369835072	5.21219904762699	6.2755704983862	12.6886552929139	27.9186636266344	16.0719961137913	46.6785927788539	14.7823332875186	21.14607000289	18.6051252266488	13.3903315111324	17.9398290334293	23.5258103649618	8.97389809769197	16.1411195019312	25.0857602198284	20.9012561049086	17.9331666744377	40.3852211629328	14.294385165507	28.7878515266557	32.982764290398	15.8321580154918	26.3160780271714	5.23387299797816	4.22064571055776	24.5975589215763	19.3393339705286	28.3173561500431	46.8024196850977	34.9700801035366	43.8945183120907	35.5077453199248	25.5595537602614
Nafulsella turpanensis	22.677122499926	42.9436116915935	38.1777227533774	23.4060887038748	7.50257666617379	88.1217903916862	0	29.3182277594239	13.8819972126241	3.87262672525521	16.4999484376611	57.9878776817017	60.8389577483004	20.4040494298651	28.5036506753157	17.2514217668452	7.99203853969472	12.9433641529215	11.7126048857667	59.0742737607047	36.5637911588753	127.158925156188	0.314517729521672	39.1593888942407	41.6593021379311	10.9992008841445	15.9898476167522	45.6344032380585	9.50177445637973	21.5214926692416	30.0477787248495	33.6237598209398	40.1702933507405	45.7699173179905	17.8679814568837	47.8598031630652	23.1371630096822	32.9836625322745	44.4083816708517	12.0379078953498	3.61769632333523	38.7724233848576	34.3810381698286	74.7755185837074	86.4044671109496	83.48712817511	56.1849834394761	63.2964155703007	61.643629657101
Paracoccus sanguinis	22.677122499926	18.9621142534309	162.83967460114	17.9157716004968	33.4489876366915	43.4097489614218	1.80240213857589	54.0072616620966	56.4965002839353	5.59379415870196	33.8248942972053	28.51862836805	89.9192142820793	21.4594312969271	64.233578986627	117.58205888455	17.7214767619318	9.4133557475793	13.908718301848	53.0049990592624	17.2773958223257	125.549318508641	1.88710637713003	28.1947600038533	48.53510928691	30.6064720254455	65.1293793170151	87.0171540005215	10.0296508150675	29.2077400511135	51.2741912185504	69.9737704381721	64.200736694487	111.283720537859	36.5606389810083	66.5719066553914	95.9946124869792	38.9207217880839	70.45033388524	25.645977690093	6.63244325944792	66.7052445330883	48.9929793920057	47.3430798133532	32.4016751666061	88.842906208985	253.534737770636	93.6581108438596	144.837471308148
Actinomyces viscosus	22.0472024304836	5.01938318473171	33.5028995590863	95.9360672800796	202.569569986692	3.90687740652796	2.05988815837244	187.328044736529	69.7328232076001	4.3029185836169	98.9996906259668	25.1914550584442	26.401811853036	26.0327527208624	26.89781120065	901.613779709332	109.108700063658	12.9433641529215	12.9326678947008	17.3985874774678	4.41979893129262	14.1645384984108	3.14517729521672	29.7611355596229	13.3471550539003	371.103473308526	120.89884783398	30.3284543259147	156.779278530266	21.9058050383352	84.6299822800806	77.8496060719058	199.058150086259	62.3727304627518	52.7792683034104	18.7121034923262	55.1353671720086	28.0361131524333	27.4125812783035	24.0758157906995	3.01474693611269	51.2796567348116	70.4811282481486	1.32737606953327	3.6001861296229	7.56109840076468	53.3757342675023	72.5593056537593	36.0840758968396
Magnetospirillum gryphiswaldense	22.0472024304836	36.2511007786179	49.8647807391051	15.0261310197715	11.2538649992607	39.936969044508	0	13.2703557226866	15.1733457905426	2.15145929180845	9.48747035165515	30.8951807320542	38.2634954391827	13.0163763604312	20.8759131706538	16.7974369835072	8.33951847620318	5.09890102993879	11.4685922839799	39.6525947160894	25.7151937820661	51.5074127214939	5.03228367234675	23.8872272254868	24.267554643455	15.3032360127227	7.01993310003756	35.9973242933754	9.50177445637973	14.6038700255568	14.886055515063	27.8683414732114	23.6717800102578	33.2056262895225	21.4415777482605	26.6287626621566	24.6140032017895	15.8321580154918	33.9916007850963	8.37419679676505	3.61769632333523	30.4342678182215	20.6286229018971	47.3430798133532	58.2030090955702	50.092276905066	44.9479867515809	24.1864352179198	31.0723986889452
Kocuria rhizophila	22.0472024304836	39.5973562351057	304.64264482797	92.1795345251367	85.3418095777268	90.2922778397572	4.37726233654144	129.926040912815	227.27734971366	19.363133626276	78.7872537898319	124.531343873818	271.670817618197	90.4110466116437	196.715335646545	890.264160125881	105.981380635082	32.9467451165275	35.1378146573002	123.003967282563	89.1995784315419	155.809923482519	10.3790850742152	45.4248911173192	94.6434631094746	237.6783843226	131.818743767372	213.716397773268	69.1518029880969	94.5408427970254	122.672124151908	153.88171161295	244.249730105842	197.887583698371	123.701410086118	107.594595080876	137.346137865986	88.7260522118184	188.050307569162	79.0314822694701	33.1622162972396	1178.18138156567	369.596160325657	32.7419430484873	46.8024196850977	126.33335244611	645.424997260982	327.803387953509	294.68661982419
Nocardia abscessus	22.0472024304836	23.4237881954146	30.3863507628922	7.51306550988575	5.00171777744919	26.9140443560815	0.772458059389665	14.5048074178202	13.8819972126241	4.3029185836169	7.42497679694751	14.259314184025	21.4275574459423	8.79484889218324	11.2408763226597	22.6992391669016	6.94959873016932	2.74556209304396	4.63623943394933	19.8262973580447	20.8935949479287	37.6647955525925	3.77421275426006	9.00665944567536	14.1560735420154	10.9992008841445	7.40992938337298	19.5576013877394	7.91814538031644	9.22349685824638	12.9563816519993	17.8720885534725	14.3465333395502	24.2311326977597	13.7446011206798	22.3105849331582	16.7375221772169	12.5337917622643	20.0111843331615	9.94435869615849	3.61769632333523	16.6763111332721	17.6202820620371	20.7955584226879	20.1010392237279	33.0798055033455	35.817926942666	22.1280151993734	24.0560505978931
Paracoccus yeei	22.0472024304836	30.1162991083902	364.636209154706	38.7211837817189	26.8842330537894	65.1146234421326	4.11977631674488	175.909366556543	83.2919832757446	5.59379415870196	61.8748066412292	39.4507692424692	200.883351055709	26.3845466765497	90.3284704499442	207.925030768819	33.0105939683043	15.6889262459655	18.3009451340105	78.4959528053199	40.5817901873231	157.097608800557	16.3549219351269	45.4248911173192	102.328188746569	79.8637629413967	54.9894759502942	116.211834332944	27.9774470104514	49.9606079821679	62.0252313127626	84.8166914402086	117.282910050823	122.950562207151	153.939532551614	147.537739074111	124.054576137019	106.867066604569	55.9216658077391	47.1048569818034	19.2943803911212	103.810036804619	148.268227107386	60.1743818188415	54.0027919443435	215.806350188492	402.073787738751	203.78358183609	148.345645353674
Gemmatimonas aurantiaca	22.0472024304836	87.5603511114309	151.931753814461	42.7666805947343	21.2573005541591	113.299444789311	1.80240213857589	61.4139718328984	39.0632944820352	5.16350230034027	25.1624213674332	72.2471918657267	96.0413735523485	31.3096620561723	56.605841481965	70.821626200733	28.1458748571857	14.1200336213689	21.7171215590258	137.165608252595	50.6267877584427	271.379680776371	2.51614183617338	39.9425766721255	63.0956420729831	26.7806630222648	9.7499070833855	77.9469620525844	17.9477961953839	46.8861090294191	58.717218976082	82.6962741542034	53.7995000233131	105.899024382802	39.5844512275578	124.147609708703	80.7339305018697	42.2190880413114	106.909066985384	18.3185554929235	10.2501395827831	115.066546819577	69.6216022939029	154.418082755704	140.107243544491	172.960125917492	169.608418757919	128.136646154511	111.259234015256
Gemmobacter nectariphilus	22.0472024304836	31.2317175938862	81.8094059000943	25.4288371103825	15.0051533323476	49.4871138160208	2.05988815837244	29.6268406832073	27.1183201362889	3.44233486689352	18.1499432814272	33.7470435688592	60.4563227939086	16.8861098729918	28.9051105439821	31.7789348336622	6.60211879366085	6.66779365453533	12.6886552929139	42.0803045966664	19.6881952393944	90.7818149216331	2.51614183617338	25.4536027812564	25.4809323756278	14.3467837619276	10.1399033667209	51.3032732055192	10.5575271737553	27.2861782056455	27.8424371670623	45.7404300266839	32.6383633474766	82.5653410442182	28.588770331014	47.8598031630652	48.2434462755075	23.0885637725922	31.798594282832	15.7016189939345	9.04424080833807	35.0202533798714	25.7857786273714	35.3966951875538	52.2026988795321	74.3508009408527	127.469681178311	50.4312904543859	56.1307847284172
Methylorubrum populi	22.0472024304836	72.5022015572358	62.3309759238814	33.2308666783408	24.6959815261554	119.810907133524	2.57486019796555	41.0455188631934	55.2051517060167	3.44233486689352	17.7374445704857	77.000296593735	57.7778781131658	38.6973351256063	39.343067129309	79.4473370841556	53.8593901588122	15.6889262459655	21.473108957239	65.5481667755764	26.5187935877557	78.5488044002783	14.1532978284752	26.2367905591413	30.3344433043188	27.2588891476624	20.2798067334418	46.2012902348046	20.059301630135	25.7489287292712	31.4261171984664	39.0762614135247	28.6930666791003	69.5523253361621	18.6926575241245	38.1439032728189	39.3824051228633	22.4288905219467	50.7132753648615	13.0846824949454	8.44129142111553	45.0260400598346	37.8191419868114	55.7497949203973	79.5041103625057	75.6109840076468	77.6055083757764	72.5593056537593	48.1121011957862
Frankia sp. EAN1pec	22.0472024304836	49.6361226045691	59.2144271276873	23.9840168200199	12.1916870825324	47.3166263679497	0.772458059389665	31.4785182259077	20.0159029577371	7.74525345051041	15.6749510157781	27.0926969496475	44.7682896638437	16.5343159173045	28.1021908066493	25.4231478669298	15.9840770793894	5.49112418608792	10.9805670804063	50.5772891786855	27.7241932962901	70.5007711625448	0.314517729521672	11.3562227793298	31.1433617924339	11.477427009542	6.62993681670214	39.3986462738518	9.50177445637973	12.6823081800888	28.1181048617857	42.4083457201043	27.9757400121228	59.680382385223	18.6926575241245	34.1855736879037	43.3206456351496	24.7377468992059	29.6055877805678	8.89758409656286	7.23539264667045	37.5217000498622	31.3726973299686	33.6268604281761	44.7023111094844	60.4887872061174	104.293375509528	53.0043154775689	46.1074303126284
Paraburkholderia terrae	22.0472024304836	51.866959575561	41.2942715495714	12.4254544971187	11.2538649992607	40.3710665341222	0.772458059389665	12.035904027553	15.4961829350222	1.29087557508507	11.9624626173043	26.6173864768467	24.1060021266851	10.9056126263072	27.7007309379829	22.6992391669016	13.8991974603386	7.84446312298275	9.51649146968546	45.7218694175317	23.3043943649974	59.233524629718	14.7823332875186	17.6217250024083	15.7739105182458	15.3032360127227	14.819858766746	26.6436888470652	11.6132798911308	11.1450587037144	21.226412493701	23.3245901460574	20.8024733423477	39.0390471241684	16.4935213448158	22.6704330772414	21.168042753539	23.7482370232376	28.5090845294356	6.8040348973716	5.42654448500284	27.9328211482307	21.4881488561429	43.8034102945978	42.3021870230691	41.9010869709043	53.7268904139991	44.7706354033834	37.0864113384185
Pseudoxanthomonas suwonensis	22.0472024304836	51.866959575561	202.575671752615	20.5164481231495	37.5128833308689	83.780815495544	2.05988815837244	56.4761650523639	50.0397573943427	7.31496159214872	58.9873156646386	119.77823914581	124.738995131735	26.0327527208624	63.8321191179606	41.7666000670989	17.7214767619318	10.5900252160267	22.4491593643862	114.102364387115	41.7871898958575	230.173750599176	6.29035459043344	30.9359172264501	63.0956420729831	28.2153413984575	19.1098178834356	67.7429961111552	22.6986834235738	34.9724255875175	63.679237481103	76.6379390513314	56.3101433577344	117.117141372505	72.0217098723621	91.401428597132	44.3052057632212	58.3810826821259	77.8517308303819	20.4121046921148	9.04424080833807	57.9501811881205	69.19183931678	61.0592991985303	96.0049634566107	198.163787253374	215.961030095486	173.421886562531	105.746389086572
Smaragdicoccus niigatensis	22.0472024304836	50.1938318473171	70.9014851134151	31.2081182718331	20.3194784708873	65.9828184213611	2.317374178169	37.9593896253593	31.6380401590038	3.44233486689352	16.4999484376611	43.7285634976767	61.9868626114759	25.3291648094877	34.9270085739784	66.2817783673527	20.5013162539995	7.06001681068447	14.8847687089952	64.7389301487175	36.5637911588753	88.2064442855584	0.629035459043344	19.9712883360627	33.1656580127219	19.607271141301	8.57991823337924	52.4370471990113	11.085403532443	30.7449895274879	35.8368003140406	46.9520970472583	34.0730166814316	71.3472240545147	22.8160378603285	39.2234477050685	55.6276472360444	30.0151329043698	33.4433491595303	12.0379078953498	4.22064571055776	45.8598556164982	38.2489049639343	38.4939060164648	51.3026523471263	79.0764874413306	122.904651273854	69.4716756259398	59.6389587739433
Actinocatenispora sera	22.0472024304836	81.4255494412032	95.0547382839191	36.1205072590661	27.5094477759706	105.919787465869	2.83234621776211	49.6866807291289	34.5435744593204	5.16350230034027	20.6249355470764	50.3829101168884	94.893468689173	23.5701950310511	48.5766441086366	59.9259914006202	24.3235955555926	10.1978020598776	19.7650207447313	72.8312964173071	31.3403924218931	122.652026543057	2.83065956569505	31.7191050043349	43.681598358219	28.6935675238551	7.7999256667084	72.2780920851237	23.7544361409493	30.3606771583943	40.7988188190617	67.5504363970233	42.6809366851617	83.0140657238064	37.9350990930762	60.4544882059771	60.5504478764023	45.5174542945388	55.3734141821731	18.3185554929235	10.8530889700057	53.7811034048024	52.8608461861114	48.6704558828865	67.2034744196275	122.867849012426	178.03616627384	96.7457408716791	96.7253701123618
Acidovorax sp. NO-1	22.0472024304836	95.3682805099024	353.728288368027	56.3479913241431	24.0707668039742	198.816650243312	3.86229029694833	73.7584887842348	72.9611946523964	6.02408601706365	77.5497576570073	111.222650635395	158.028236163824	65.7854697135307	122.043800074591	86.7110936175641	38.9177528889482	25.4945051496939	23.1811971697466	154.564195730063	193.667553171186	208.92694285156	19.8146169598653	68.1373366759788	91.8122484010715	61.6911701762885	20.2798067334418	83.6158320200451	34.8398396733923	52.2664821967295	103.926720910718	110.867532382558	75.3193000326384	236.029181463363	124.526086153359	170.568020295435	60.0581678123665	62.0092855606761	119.24472856062	23.0290411911039	18.6914310038987	110.897469036259	68.7620763396572	126.10072660566	99.6051495862336	149.961784948499	317.094000286543	373.603233366165	137.319955496306
[truncated: 4,512 more rows]
[truncated: 621 more columns]
