# Supplementary material for: Origin Sample Prediction and Spatial Modeling of Antimicrobial Resistance in Metagenomic Sequencing Data
Source: Front Genet. 2021 Mar 4;12:642991. doi: 10.3389/fgene.2021.642991 (PMC7983949; doi:10.3389/fgene.2021.642991)
Supplement: Supplementary file 1 [file Data_Sheet_1.ZIP › Weather.csv]

City	City_Code	10_years_maxtempC_max	10_years_maxtempC_min	10_years_maxtempC_avg	10_years_maxtempC_std	10_years_maxtempC_median	10_years_maxtempC_IQR	10_years_mintempC_max	10_years_mintempC_min	10_years_mintempC_avg	10_years_mintempC_std	10_years_mintempC_median	10_years_mintempC_IQR	10_years_tempC_max	10_years_tempC_min	10_years_tempC_avg	10_years_tempC_std	10_years_tempC_median	10_years_tempC_IQR	10_years_humidity_max	10_years_humidity_min	10_years_humidity_avg	10_years_humidity_std	10_years_humidity_median	10_years_humidity_IQR	10_years_pressure_max	10_years_pressure_min	10_years_pressure_avg	10_years_pressure_std	10_years_pressure_median	10_years_pressure_IQR	10_years_totalSnow_cm_max	10_years_totalSnow_cm_min	10_years_totalSnow_cm_avg	10_years_totalSnow_cm_std	10_years_totalSnow_cm_median	10_years_totalSnow_cm_IQR	10_years_precipMM_max	10_years_precipMM_min	10_years_precipMM_avg	10_years_precipMM_std	10_years_precipMM_median	10_years_precipMM_IQR	January_maxtempC_max	January_maxtempC_min	January_maxtempC_avg	January_maxtempC_std	January_maxtempC_median	January_maxtempC_IQR
Stockholm	ARN	31	-9	2.50396934	6.181858128	0	0	21	-14	1.093074186	3.847349168	0	0	31	-23	7.103750342	8.034593923	7	13	100	26	80.89323843	13.57413592	84	18	1050	960	1012.445935	11.33427088	1013	14	21	0	0.09200657	0.562186885	0	0	8.4	0	0.015603613	0.202763465	0	0	7	-8	0.087096774	1.408664972	0	0
Barcelona	BCN	34	0	16.34765946	8.540986826	17	11	29	-2	11.49411443	7.06079321	11	10	34	-2	16.11456337	6.224729741	16	10	99	20	70.66924446	13.77658506	72	21	1041	982	1016.726321	7.021738282	1017	8	3.5	0	0.001313989	0.060417848	0	0	7.9	0	0.011463181	0.189995104	0	0	19	0	9.987096774	5.545016708	12	6
Berlin	BER	38	-12	14.00273748	9.314466354	14	15	25	-22	6.401313989	7.115763515	6	11	38	-22	9.962701889	8.610105561	10	12	100	19	76.93142623	18.04675577	81	27	1045	967	1015.647071	8.807428628	1016	11	4.9	0	0.035532439	0.227135838	0	0	10.7	0	0.013653162	0.188333722	0	0	12	-11	2.090322581	4.411252384	2	6
Denver	DEN	37	-19	16.07445935	10.65575281	16	18	20	-27	2.993703805	8.809792512	3	14	36	-27	8.668970709	11.00092334	9	16	100	6	52.87106488	23.45912424	53	39	1049	987	1016.748837	7.758592571	1017	9	27.5	0	0.180016425	0.960508443	0	0	15.3	0	0.025554339	0.325834037	0	0	19	-16	4.509677419	5.217302488	5	7
Doha	DOH	44	14	32.20339447	7.06332761	33	13	37	11	25.95620038	6.079639195	27	12	44	11	28.64009034	6.891437133	29	11	95	15	49.22022995	14.14208069	49	20	1028	991	1009.256912	7.853195634	1010	14	0	0	0	0	0	0	8.1	0	0.022666302	0.236008506	0	0	28	15	22.32903226	2.414937848	22	3
Faribanks	FAI	33	-41	2.889405968	14.96025643	2	25	19	-47	-5.813577881	13.49619065	-4	22	32	-46	-1.385847249	14.64557807	-1	23	100	13	78.15213523	21.22712516	87	29	1054	973	1011.413633	11.10423115	1011	14	10.9	0	0.126772516	0.528992867	0	0	9.2	0	0.13056392	0.443232919	0	0	4	-41	-15.65483871	9.572638527	-15	15
Hong Kong	HKG	35	7	25.14919244	4.873590346	26	8	31	4	22.23733917	5.159749745	23	9	35	4	23.54927457	5.097485912	25	8	100	27	78.3573775	10.8072053	80	13	1035	980	1012.523611	6.507745627	1012	9	0	0	0	0	0	0	19.2	0	0.048480701	0.527423068	0	0	25	7	18.32580645	2.939307264	19	3
Seoul	ICN	40	-14	15.76183958	11.00114541	18	20	31	-22	8.045442102	10.25760134	9	17	39	-22	11.51040241	10.98321409	12	19	100	7	67.14494936	21.02113781	69	34	1039	985	1016.448125	8.065248249	1017	13	7.1	0	0.028442376	0.2410792	0	0	47.2	0	0.372406241	1.588714696	0	0	9	-14	-0.616129032	4.533907534	0	7
Kyiv	IEV	39	-19	13.20394197	11.8244067	13	21	24	-28	5.163701068	9.070196091	6	14	39	-28	8.965507802	10.74081194	9	16	100	13	75.69073364	19.70110552	80	31	1050	980	1016.755543	8.338300807	1016	10	10.7	0	0.142458253	0.658290235	0	0	7.8	0	0.019285519	0.210455822	0	0	7	-17	-2.658064516	4.897580513	-2	7
Ilorin	ILR	44	22	34.06049822	3.720493567	34	6	30	12	22.65453052	2.132174628	23	2	44	12	27.19805639	5.041113731	26	8	100	2	62.38509444	27.75776412	69	51	1017	1003	1010.824186	2.261395493	1011	3	0	0	0	0	0	0	13.3	0	0.022707364	0.320843639	0	0	42	31	36.47741935	1.990568509	36	3
Kuala Lumpur	KUL	39	23	31.85710375	2.006041669	32	2	27	19	23.09061046	0.894550829	23	1	38	19	26.32582809	3.490610738	25	4	100	27	79.65973173	14.88480666	85	19	1016	1004	1009.609841	1.674830787	1010	3	0	0	0	0	0	0	10.8	0	0.053161785	0.402436281	0	0	36	23	31.01290323	2.291119387	31	3
London	LCY	33	-4	14.22803175	6.375322211	14	10	22	-10	7.283328771	5.08725467	7	7	32	-9	10.59807008	6.236144538	11	9	100	28	81.44935669	15.03678223	86	23	1045	967	1015.229127	10.43004826	1016	13	7.2	0	0.014919244	0.184497313	0	0	16.5	0	0.018532713	0.28797226	0	0	14	-1	6.690322581	3.23732817	7	5
Lisbon	LIS	40	9	20.64604435	5.322822949	20	9	27	2	13.56966877	3.760160212	14	6	38	2	16.59731727	5.143140424	16	7	99	14	72.28353408	15.5582372	74	24	1042	980	1018.207501	6.658978366	1018	7	0	0	0	0	0	0	12.3	0	0.013269915	0.239295066	0	0	20	9	14.8	1.677463014	15	2
New York City	NYC	38	-12	15.49520942	9.812103281	16	17	27	-18	8.710375034	9.17471353	9	15	38	-17	11.91075828	9.679476289	12	16	100	17	75.48104298	15.88619558	78	25	1044	965	1016.699767	7.751477719	1017	10	12.4	0	0.055297016	0.453837093	0	0	24.8	0	0.049411443	0.622805088	0	0	15	-12	2.416129032	5.121705021	2	7
Offa	OFF	43	21	32.79030933	3.680088354	33	5	28	13	21.78154941	1.740834514	22	2	43	13	25.9744046	4.878163996	24	7	100	5	68.73781823	27.40555247	80	48	1017	1003	1010.87784	2.227418945	1011	3	0	0	0	0	0	0	17.2	0	0.032220093	0.397978498	0	0	42	31	35.79354839	1.729753953	36	2
Sao Paulo	SAO	38	8	24.31152477	4.240316576	24	5	28	3	16.06925814	3.439932166	16	5	37	3	19.31556255	4.789040407	19	6	100	19	82.70551601	16.66118919	89	23	1031	1002	1015.679715	4.43044534	1015	6	0	0	0	0	0	0	38	0	0.576272926	1.654387211	0	0.3	37	17	26.93870968	3.728404802	27	5
Santiago	SCL	34	-2	19.0052012	6.396668192	20	10	30	-10	7.235149192	5.353431724	7	6	33	-10	12.29667397	7.210983523	12	11	100	2	45.59170545	22.62162409	43	35	1033	1003	1017.125787	3.308585649	1017	4	1.2	0	0.00057487	0.021755121	0	0	11.2	0	0.003962497	0.127220695	0	0	34	18	25.76451613	2.533271532	26	3
Sendai	SDJ	34	-4	15.54092527	9.124079198	16	16	26	-13	9.104297837	8.408554468	9	15	34	-13	12.00102655	8.970018216	12	16	100	21	78.14618122	13.52990122	81	19	1037	976	1014.243088	7.178076302	1014	9	7.3	0	0.04911032	0.349502069	0	0	39.8	0	0.329852176	1.427636683	0	0	11	-3	2.977419355	2.603060182	3	4
San Francisco	SFO	35	6	18.29455242	4.684708693	18	7	23	0	10.41281139	3.120620775	11	5	35	1	13.85067068	4.661626539	13	5	99	14	72.01786203	16.92894873	76	26	1035	979	1016.292157	4.779182417	1016	6	0	0	0	0	0	0	20.4	0	0.086511087	0.585564918	0	0	19	7	13.33225806	2.297331448	13	3
Singapore	SGP	35	0	26.65042431	10.94425734	31	3	30	0	22.10676157	9.044780389	26	1	35	22	27.72823707	2.21473697	27	3	98	44	77.41226389	9.830695059	80	11	1015	1004	1009.432179	1.544268169	1009	2	0	0	0	0	0	0	21	0	0.060019162	0.504467971	0	0	33	0	26.77096774	9.062733333	30	3
Taipei	TPE	38	0	6.419655078	11.69720024	0	0	29	0	5.082124281	9.261253694	0	0	38	2	22.67903093	6.156685322	23	10	98	23	74.0728853	12.67416312	76	18	1035	973	1013.696688	6.790144717	1014	10	0.3	0	8.21E-05	0.004963086	0	0	34.1	0	0.027737476	0.522107783	0	0	28	0	5.596774194	8.806886434	0	15
Tokyo	TYO	38	0	4.9085683	9.48974659	0	0	31	-2	3.548042705	7.401040026	0	0	38	-5	16.06795784	8.32185492	17	14	100	15	69.71304407	16.8376885	72	24	1035	970	1014.065631	6.8769709	1014	9	2.6	0	0.007883931	0.10818649	0	0	30.2	0	0.171153846	0.854899336	0	0	18	0	2.935483871	4.73433347	0	7
Zurich	ZRH	34	-10	14.28332877	8.895037405	14	14	20	-20	4.161784834	6.405403431	4	9	34	-19	8.785587189	8.458521812	8	13	100	22	81.8733233	16.56611437	88	20	1045	979	1017.75219	7.821995069	1018	9	14.1	0	0.075800712	0.461170612	0	0	17.9	0	0.024828908	0.349479905	0	0	12	-7	3.316129032	3.73929221	3	5
[truncated: 961 more columns]
