# Supplementary material for: Origin Sample Prediction and Spatial Modeling of Antimicrobial Resistance in Metagenomic Sequencing Data
Source: Front Genet. 2021 Mar 4;12:642991. doi: 10.3389/fgene.2021.642991 (PMC7983949; doi:10.3389/fgene.2021.642991)
Supplement: Supplementary file 3 [file Data_Sheet_3.zip]

Archive with 6 entries (6 files):
- Figures.R
- Moran.R
- Predict.R
- Predictors.Rdata
- Spatial.R
- Tables.R
