# Supplementary material for: Origin Sample Prediction and Spatial Modeling of Antimicrobial Resistance in Metagenomic Sequencing Data
Source: Front Genet. 2021 Mar 4;12:642991. doi: 10.3389/fgene.2021.642991 (PMC7983949; doi:10.3389/fgene.2021.642991)
Supplement: Supplementary file 3 [file Data_Sheet_3.zip › Figures.R]

library(CARBayes)
library(pheatmap)
library(geosphere)
library(forestplot)
library(arules)

## Reading the data
amr = read.csv("AMR_counts.csv", header=T, as.is=T, row.names=1)
proGenomes = read.csv("proGenomes_counts.csv", header=T, as.is=T, row.names=1)
mystery = read.csv("Mystery_counts.csv", header = T, as.is = T, row.names=1, check.names=F)
weather = read.csv("Weather.csv", header=T, as.is = T, check.names=F)
amr = as.matrix(amr)
proGenomes = as.matrix(proGenomes)
mystery = as.matrix(mystery)

meta_amr = read.csv("Metadata_AMR.csv", header=T, as.is=T, row.names = "Sample")
meta_proGenomes = read.csv("Metadata_proGenomes.csv", header=T, as.is=T, row.names = "Sample")
meta_mystery = read.csv("Metadata_mystery.csv", header=T, as.is=T)

## Checking if samples are the same between the counts data and the metadata
if (sum(colnames(amr)==rownames(meta_amr)) != ncol(amr)) print("Mismatch")
if (sum(colnames(proGenomes)==rownames(meta_proGenomes)) != ncol(proGenomes)) print("Mistmatch")
if (sum(colnames(mystery) == meta_mystery[,1]) !=ncol(mystery)) print("Mistmatch")

source("predict.R")
source("spatial.R")
load("Predictors.Rdata") 
pop = read.csv("NYC_meta.csv",header=T,as.is=T)
## Population data are taken from
# http://www.usa.com/rank/new-york-state--population-density--zip-code-rank.htm

## Remove unclassified OTU
amr = amr[-grep("Viruses", rownames(amr)), ]
amr = amr[-grep("assigned to", rownames(amr)), ]
amr = amr[-grep("unclass", rownames(amr)), ]
proGenomes = proGenomes[-grep("Viruses", rownames(proGenomes)), ]
proGenomes = proGenomes[-grep("assigned to", rownames(proGenomes)), ]
proGenomes = proGenomes[-grep("unclass", rownames(proGenomes)), ]

## Correct the city names 
substr(meta_amr$city, 1, 1) <- toupper(substr(meta_amr$city, 1, 1))
meta_amr$city = gsub("_", " ", meta_amr$city)
meta_amr$city = gsub("New york city","New York City",meta_amr$city)
meta_amr$city = gsub("paulo","Paulo",meta_amr$city)
meta_amr$city = gsub("lumpur","Lumpur",meta_amr$city)
meta_amr$city = gsub("francisco","Francisco",meta_amr$city)
meta_amr$city = gsub("kong","Kong",meta_amr$city)
substr(meta_proGenomes$city, 1, 1) <- toupper(substr(meta_proGenomes$city, 1, 1))
meta_proGenomes$city = gsub("_", " ", meta_proGenomes$city)
meta_proGenomes$city = gsub("New york city","New York City",meta_proGenomes$city)
meta_proGenomes$city = gsub("paulo","Paulo",meta_proGenomes$city)
meta_proGenomes$city = gsub("lumpur","Lumpur",meta_proGenomes$city)
meta_proGenomes$city = gsub("francisco","Francisco",meta_proGenomes$city)
meta_proGenomes$city = gsub("kong","Kong",meta_proGenomes$city)

## Figure 2 
jpeg("Figure2.jpeg", width = 15, height = 12, units = 'cm', res = 300)
amr_bycity = t(apply(amr[,grep("CSD16",colnames(amr))],1,function(x) tapply(x,meta_amr$city[grep("CSD16",colnames(amr))],median)))
top = rownames(amr_bycity)[order(apply(amr_bycity,1,sum),decreasing=T)[1:16]]
pheatmap(amr_bycity[top,],scale="row",trace="none",clustering_method = "complete")
dev.off()

## Figure 3
jpeg("Figure3.jpeg", width = 15, height = 12, units = 'cm', res = 300)
amr_bycity = t(apply(amr[,grep("CSD17",colnames(amr))],1,function(x) tapply(x,meta_amr$city[grep("CSD17",colnames(amr))],median)))
top = rownames(amr_bycity)[order(apply(amr_bycity,1,sum),decreasing=T)[1:16]]
pheatmap(amr_bycity[top,],scale="row",trace="none",clustering_method = "complete")
dev.off()

## Figure 4
jpeg("Figure4.jpeg", width = 18, height = 15, units = 'cm', res = 300)
top_pro = c("Vibrio cyclitrophicus","Acinetobacter indicus","Arthrobacter sp. TB 23","Mycolicibacterium rufum")
par(mfrow=c(2,2))
for (i in 1:4) boxplot(proGenomes[top_pro[i],]~meta_proGenomes$city,las=2,xlab="",ylab="OTU abundance (RPKM)",main=top_pro[i],cex.axis=0.7)
dev.off()

## Figure 5
library('pROC')
auc.res = as.list(1:3)
# GBM AUC
auc.res[[1]] = predict.fun(proGenomes, meta_proGenomes$continent, numpred=16, proc=0.6, myst=FALSE, rfe=FALSE, predictors = pro17_cont[[2]][[2]][, "var"], model="gbm",tune=TRUE, prob=TRUE)
auc.res[[1]] = multiclass.roc(as.numeric(as.character(auc.res[[1]][[3]])),auc.res[[1]][[2]])
auc(auc.res[[1]])
# RF AUC
auc.res[[2]] = predict.fun(proGenomes, meta_proGenomes$continent, numpred=16, proc=0.6, myst=FALSE, rfe=FALSE, predictors = pro17_cont[[2]][[2]][, "var"], model="rf",tune=TRUE, prob=TRUE)
auc.res[[2]] = multiclass.roc(as.numeric(as.character(auc.res[[2]][[3]])),auc.res[[2]][[2]])
auc(auc.res[[2]])
# NNet AUC
auc.res[[3]] = predict.fun(proGenomes, meta_proGenomes$continent, numpred=16, proc=0.6, myst=FALSE, rfe=FALSE, predictors = pro17_cont[[2]][[2]][, "var"], model="nnet",tune=TRUE, prob=TRUE)
auc.res[[3]] = multiclass.roc(as.numeric(as.character(auc.res[[3]][[3]])),auc.res[[3]][[2]])
auc(auc.res[[3]])
comp1 = "East Asia vs Europe"
comp2 = "East Asia vs Middle East"
comp3 = "East Asia vs North America"
comp4 = "East Asia vs South America"
comp5 = "East Asia vs Sub-Saharan Africa"
# AUC for RF (not shown in the paper)
jpeg("Figure5.jpeg", width = 16, height = 14, units = 'cm', res = 300)
plot(1-auc.res[[2]][['rocs']][[1]][[1]]$specificities,auc.res[[2]][['rocs']][[1]][[1]]$sensitivities,col="blue",type="l",xlab="False Positive Rate",ylab="True Positive Rate")
lines(1-auc.res[[2]][['rocs']][[2]][[1]]$specificities,auc.res[[2]][['rocs']][[2]][[1]]$sensitivities,col="green")
lines(1-auc.res[[2]][['rocs']][[3]][[1]]$specificities,auc.res[[2]][['rocs']][[3]][[1]]$sensitivities,col="red")
lines(1-auc.res[[2]][['rocs']][[4]][[1]]$specificities,auc.res[[2]][['rocs']][[4]][[1]]$sensitivities,col="lightblue")
lines(1-auc.res[[2]][['rocs']][[5]][[1]]$specificities,auc.res[[2]][['rocs']][[5]][[1]]$sensitivities,col="purple")
abline(0,1)
legend("bottomright",c(comp1,comp2,comp3,comp4,comp5),col=c("blue","green","red","lightblue","purple"),pch=2)
dev.off()

## Figure 5
# AUC for Comparison between GBM, RF and NNet
jpeg("Figure5.jpeg", width = 16, height = 16, units = 'cm', res = 300)
par(mfrow=c(2,2))
plot(1-auc.res[[1]][['rocs']][[1]][[1]]$specificities,auc.res[[1]][['rocs']][[1]][[1]]$sensitivities,col="blue",type="l",xlab="False Positive Rate",ylab="True Positive Rate", main = comp1)
lines(1-auc.res[[2]][['rocs']][[1]][[1]]$specificities,auc.res[[2]][['rocs']][[1]][[1]]$sensitivities,col="green")
lines(1-auc.res[[3]][['rocs']][[1]][[1]]$specificities,auc.res[[3]][['rocs']][[1]][[1]]$sensitivities,col="red")
abline(0,1)
legend("bottomright",c("GBM","RF","NNet"),col=c("blue","green","red"),pch=2)

plot(1-auc.res[[1]][['rocs']][[3]][[1]]$specificities,auc.res[[1]][['rocs']][[3]][[1]]$sensitivities,col="blue",type="l",xlab="False Positive Rate",ylab="True Positive Rate", main = comp3)
lines(1-auc.res[[2]][['rocs']][[3]][[1]]$specificities,auc.res[[2]][['rocs']][[3]][[1]]$sensitivities,col="green")
lines(1-auc.res[[3]][['rocs']][[3]][[1]]$specificities,auc.res[[3]][['rocs']][[3]][[1]]$sensitivities,col="red")
abline(0,1)
legend("bottomright",c("GBM","RF","NNet"),col=c("blue","green","red"),pch=2)

plot(1-auc.res[[1]][['rocs']][[4]][[1]]$specificities,auc.res[[1]][['rocs']][[4]][[1]]$sensitivities,col="blue",type="l",xlab="False Positive Rate",ylab="True Positive Rate", main = comp4)
lines(1-auc.res[[2]][['rocs']][[4]][[1]]$specificities,auc.res[[2]][['rocs']][[4]][[1]]$sensitivities,col="green")
lines(1-auc.res[[3]][['rocs']][[4]][[1]]$specificities,auc.res[[3]][['rocs']][[4]][[1]]$sensitivities,col="red")
abline(0,1)
legend("bottomright",c("GBM","RF","NNet"),col=c("blue","green","red"),pch=2)

plot(1-auc.res[[1]][['rocs']][[5]][[1]]$specificities,auc.res[[1]][['rocs']][[5]][[1]]$sensitivities,col="blue",type="l",xlab="False Positive Rate",ylab="True Positive Rate", main = comp5)
lines(1-auc.res[[2]][['rocs']][[5]][[1]]$specificities,auc.res[[2]][['rocs']][[5]][[1]]$sensitivities,col="green")
lines(1-auc.res[[3]][['rocs']][[5]][[1]]$specificities,auc.res[[3]][['rocs']][[5]][[1]]$sensitivities,col="red")
abline(0,1)
legend("bottomright",c("GBM","RF","NNet"),col=c("blue","green","red"),pch=2)
dev.off()

## Figure 6
predictors = pro17_city[[2]][[2]][1:16,"var"]
pro_mean = apply(proGenomes[predictors,],1,function(x) tapply(x,meta_proGenomes$city,median))
weather1 = weather[,3:ncol(weather)]
weather1 = weather1[,apply(weather1,2,sd)>0]
weather1 = weather1[match(rownames(pro_mean),weather[,1]),]
c = cor(pro_mean,weather1,use="p",method="s")
c[is.na(c)]=0
jpeg("Figure6.jpeg", width = 18.678, height = 14, units = 'cm', res = 300)
par(mar=c(1,1,1,1))
pheatmap(c[,apply(abs(c),2,mean)>0.33],clustering_method="complete",cex=0.9)
dev.off()

## Figure 7
nyc = spatial_city.fun(amr["Escherichia coli",],meta_amr,"NYC",TRUE,name="population","CSD16",86)
nyc1 = nyc[[1]]
colnames(nyc1) = c("City","Longitude","Latitude","AMR","SIR","RR")
write.table(nyc1,"NYC_model.txt",quote=F,sep="\t",row.names=F)

## Figure 8
library(coda)
jpeg("Figure8.jpeg", width = 15, height = 15, units = 'cm', res = 300)
chain1 = spatial_city.fun(amr["Escherichia coli",],meta_amr,"NYC",TRUE,"population","CSD16",86)
chain2 = spatial_city.fun(amr["Escherichia coli",],meta_amr,"NYC",TRUE,"population","CSD16",123)
chain3 = spatial_city.fun(amr["Escherichia coli",],meta_amr,"NYC",TRUE,"population","CSD16",245)
beta.samples <- mcmc.list(chain1[[2]]$samples$beta, chain2[[2]]$samples$beta,chain3[[2]]$samples$beta)
plot(beta.samples[,2:3])
dev.off()

## Figure 9
jpeg("Figure9.jpeg", width = 15, height = 15, units = 'cm', res = 300)
coli = spatial.fun(amr["Escherichia coli",],meta_amr,"CSD16",TRUE,"city_koppen_climate")
staph = spatial.fun(amr["Staphylococcus aureus",],meta_amr,"CSD16",TRUE,"city_koppen_climate")
forest.fun(coli[[2]][[1]],staph[[2]][[1]], "Escherichia coli", "Staphylococcus aureus")
dev.off()
