# Supplementary material for: Origin Sample Prediction and Spatial Modeling of Antimicrobial Resistance in Metagenomic Sequencing Data
Source: Front Genet. 2021 Mar 4;12:642991. doi: 10.3389/fgene.2021.642991 (PMC7983949; doi:10.3389/fgene.2021.642991)
Supplement: Supplementary file 3 [file Data_Sheet_3.zip › Moran.R]

moran.fun = function(data,var,type="distm",thr=0) {

  library(ape)
  library(geosphere)

  if (thr == 0) {

     var = var[!is.na(data$longitude) & !is.na(data$latitude)]
     data = data[!is.na(data$longitude) & !is.na(data$latitude),]
     if (type == "distm") distance = as.matrix(distm(cbind(as.numeric(as.character(data$longitude)), as.numeric(as.character(data$latitude))),fun = distHaversine))/10^3
     else distance = as.matrix(dist(as.numeric(as.character(data[,i]))))
     #distance.inv <- 1/distance
     distance.inv = 1 - distance/max(distance)
     diag(distance.inv) <- 0
     p = Moran.I(as.numeric(var), distance.inv)$p.value

  } else {

    var = var[!is.na(data$longitude) & !is.na(data$latitude)]
    data = data[!is.na(data$longitude) & !is.na(data$latitude),]

    if (type == "distm") distance = as.matrix(distm(cbind(as.numeric(as.character(data$longitude)), as.numeric(as.character(data$latitude))),fun = distHaversine))/10^3
    else distance = as.matrix(dist(as.numeric(as.character(data[,i]))))

    distance.bin = (distance > 0 & distance <= thr)
    p = Moran.I(var, distance.bin)$p.value
  }
  return(p)
}
