# Supplementary material for: Origin Sample Prediction and Spatial Modeling of Antimicrobial Resistance in Metagenomic Sequencing Data
Source: Front Genet. 2021 Mar 4;12:642991. doi: 10.3389/fgene.2021.642991 (PMC7983949; doi:10.3389/fgene.2021.642991)
Supplement: Supplementary file 3 [file Data_Sheet_3.zip › Predict.R]

predict.fun = function (data, factor, numpred=16, proc, myst=FALSE, rfe=TRUE, predictors="",tune=TRUE, model="rf", index_myst="", prob=FALSE) {
    library("caret")
    library("RANN")
    set.seed(86)
    sd = apply(data, 1, sd)
    data = data[sd > 0, ]
    train = as.data.frame(t(data))
    train$Origin = factor
    preProcValues <- preProcess(train, method = c("knnImpute", "center", "scale"))
    train_processed <- predict(preProcValues, train)
    lev = length(unique(factor))
    factor = (1:lev)[as.factor(factor)]
    train_processed$Origin = factor
    train_transformed = train_processed
    train_transformed$Origin <- as.factor(train_transformed$Origin)
    if (myst) index <- index_myst
    else index <- createDataPartition(train_transformed$Origin, p = proc, list = FALSE)
    trainSet <- train_transformed[index, ]
    testSet <- train_transformed[-index, ]
    control <- rfeControl(functions = rfFuncs, method = "repeatedcv", repeats = 3, verbose = FALSE)
    outcomeName <- "Origin"

    if (rfe) {
      predictors <- names(trainSet)[!names(trainSet) %in% outcomeName]
      Loan_Pred_Profile <- rfe(trainSet[, predictors], trainSet[, outcomeName], rfeControl = control)
      #Select RFE features
      result = as.list(1:2)
      result[[1]] = index
      result[[2]] = Loan_Pred_Profile
      return(result)
    } else {
      result = as.list(1:4)
      predictors = predictors[1:numpred]
      result[[1]] = predictors
      fitControl <- trainControl(method = "repeatedcv", number = 10, repeats = 3, savePredictions = T)
      if (model == "gbm") {
        print("GBM")
        ## GBM model
        if (tune) 
          model_gbm <- train(trainSet[, predictors], trainSet[, outcomeName], method = "gbm", trControl = fitControl, tuneLength = 10)
        else 
        model_gbm <- train(trainSet[, predictors], trainSet[, outcomeName], method = "gbm", trControl = fitControl)
        modelLookup(model = "gbm")
        if (!prob) {
          predictions <- predict.train(object = model_gbm, testSet[, predictors])
          result[[2]] = confusionMatrix(predictions, testSet[, outcomeName])
          result[[3]] = model_gbm
          result[[4]] = index
        } else {
          predictions <- predict.train(object = model_gbm, testSet[, predictors], type="prob")
          result[[2]] = predictions
          result[[3]] = testSet[, outcomeName]
          result[[4]] = index
        }
      }
      if (model == "rf") { 
        print("Random Forest")
        ## Random Forest model
        if (tune) 
          model_rf <- train(trainSet[, predictors], trainSet[,outcomeName], method = "rf", trControl = fitControl, tuneLength = 10)
        else 
          model_rf <- train(trainSet[, predictors], trainSet[,outcomeName], method = "rf", trControl = fitControl)
        modelLookup(model = "rf")
        if (!prob) {
          predictions <- predict.train(object = model_rf, testSet[, predictors])
          result[[2]] = confusionMatrix(predictions, testSet[, outcomeName])
          result[[3]] = model_rf
          result[[4]] = index
        } else {
          predictions <- predict.train(object = model_rf, testSet[, predictors], type="prob")
          result[[2]] = predictions
          result[[3]] = testSet[, outcomeName]
          result[[4]] = index
        }
      } 
      if (model == "nnet") {
        print("NNET")
        ## NNet model
        if (tune) 
          model_nnet <- train(trainSet[, predictors], trainSet[, outcomeName], method = "nnet", trControl = fitControl, tuneLength = 10)
        else 
        model_nnet <- train(trainSet[, predictors], trainSet[, outcomeName], method = "nnet", trControl = fitControl)
        modelLookup(model = "nnet")
        if (!prob) {
          predictions <- predict.train(object = model_nnet, testSet[, predictors])
          result[[2]] = confusionMatrix(predictions, testSet[, outcomeName])
          result[[3]] = model_nnet
          result[[4]] = index
        } else {
          predictions <- predict.train(object = model_nnet, testSet[, predictors], type="prob")
          result[[2]] = predictions
          result[[3]] = testSet[, outcomeName]
          result[[4]] = index
        }
      } else {
	print(model)
        model_other = model
        ## Any other model provided by the R package caret, see 
        ## http://topepo.github.io/caret/available-models.html
        ## Parameter model can be changed to any of the available methods, e.g. model="mlp" will run Multi-Layer Perception network
        if (tune) 
          model_run <- train(trainSet[, predictors], trainSet[, outcomeName], method = model, trControl = fitControl, tuneLength = 10)
        else 
        model_run <- train(trainSet[, predictors], trainSet[, outcomeName], method = model, trControl = fitControl)
        modelLookup(model = model_other)
        if (!prob) {
          predictions <- predict.train(object = model_run, testSet[, predictors])
          result[[2]] = confusionMatrix(predictions, testSet[, outcomeName])
          result[[3]] = model_run
          result[[4]] = index
        } else {
          predictions <- predict.train(object = model_run, testSet[, predictors], type="prob")
          result[[2]] = predictions
          result[[3]] = testSet[, outcomeName]
          result[[4]] = index
        }
      }
      return(result)
   }
}
