# Supplementary material for: Origin Sample Prediction and Spatial Modeling of Antimicrobial Resistance in Metagenomic Sequencing Data
Source: Front Genet. 2021 Mar 4;12:642991. doi: 10.3389/fgene.2021.642991 (PMC7983949; doi:10.3389/fgene.2021.642991)
Supplement: Supplementary file 3 [file Data_Sheet_3.zip › Spatial.R]

spatial.fun = function (var, meta, date="CSD17", covariate=FALSE, name="") {
    var = trunc(var)
    library(CARBayes)
    library(ape)
    library(geosphere)
    set.seed(86)
    des = meta
    if (covariate) 
      cov = cov1 = as.character(des[, name])
    else cov = cov1 = rep(1, nrow(des))
    var = var[grep(date, rownames(des))]
    citi = meta$City_Code[grep(date, rownames(des))]
    cov = cov1 = cov[grep(date, rownames(des))]
    des = des[grep(date, rownames(des)), ]
    
    var = var[!is.na(des$longitude) & !is.na(des$latitude) & !is.na(cov1) & cov1 != 0]
    cov = cov[!is.na(des$longitude) & !is.na(des$latitude) & !is.na(cov1) & cov1 != 0]
    des = des[!is.na(des$longitude) & !is.na(des$latitude) & !is.na(cov1) & cov1 != 0, ]
    
    distance = as.matrix(dist(cbind(des$longitude, des$latitude)))
    distance = 1 - distance/max(distance)
    diag(distance) = 0
    
    exp = rep(median(var), length(var))
    if (covariate) 
        form = as.numeric(var) ~ offset(log(exp)) + cov
    else 
        form = as.numeric(var) ~ offset(log(exp))

    model <- try(S.CARbym(formula = form, W = distance, n.sample = 1e+05, 
        family = "poisson", burnin = 20000))
    
    result = as.list(1:2)
    if (length(model) > 1) { 
      result[[1]] = cbind(des$city,des$longitude,des$latitude,var,var/median(var),model$fitted.values/median(var))
      result[[2]] = model
    }
    return(result)
}


forest.fun = function(data1,data2,names1,names2) {

  names = names(data1[2:7,1])
  names = substr(names,4,nchar(names))
  names = gsub("_"," ",names)
  row_names <- list(list(names[1],names[2],names[3],names[4],names[5],names[6]))

  test_data <- data.frame(
    coef = data1[2:7,1],
    low = data1[2:7,2],
    high = data1[2:7,3]
  )

grid.newpage()
pushViewport(viewport(layout = grid.layout(2, 1)))
pushViewport(viewport(layout.pos.row = 1,layout.pos.col = 1))

  forestplot(row_names,
    test_data$coef,
    test_data$low,
    test_data$high,
    zero = 0,
    cex  = 2,
    lineheight = unit(1, "cm"),
    line.margin = unit(5, "mm"),
    graphwidth = unit(70,"mm"),
    xlab = "Posterior Confidence Intervals", 
    boxsize=0.1,
    title = names1,
    col = fpColors(lines = "black", box = "blue", zero = "darkblue"),
    new_page=FALSE)

popViewport()
pushViewport(viewport(layout.pos.row = 2,layout.pos.col = 1))

  names = names(data2[2:7,1])
  names = substr(names,4,nchar(names))
  names = gsub("_"," ",names)
  row_names <- list(list(names[1],names[2],names[3],names[4],names[5],names[6]))

  test_data <- data.frame(
    coef = data2[2:7,1],
    low = data2[2:7,2],
    high = data2[2:7,3]
  )


  forestplot(row_names,
    test_data$coef,
    test_data$low,
    test_data$high,
    zero = 0,
    cex  = 2,
    lineheight = unit(1, "cm"),
    line.margin = unit(5, "mm"),
    graphwidth = unit(70,"mm"),
    xlab = "Posterior Confidence Intervals", 
    boxsize=0.1,
    title = names2,
    col = fpColors(lines = "black", box = "blue", zero = "darkblue"),
    new_page=FALSE)

popViewport(2)

}

spatial_city.fun = function(var,meta,city_code,covariate=TRUE, name, date = "CSD16", seed=86) {

    library(CARBayes)
    library(ape)
    library(geosphere)
    set.seed(seed)

    des = meta[meta$City_Code==city_code,]
    if (covariate & (name=="population" | name=="density")) {
      for (i in 1:nrow(des)) {
        a = des[,c("latitude","longitude")][i,1]-pop[,2]
        b = des[,c("latitude","longitude")][i,2]-pop[,3]  
        des[i,c("population","density")]=pop[order(sqrt(a^2+b^2))[1],c("population","density")]
      } 
      cov = des[,name]
      cov1 = cov
    } else if (covariate) 
      {cov = cov1 = as.character(des[,name])} 
      else cov = cov1 = rep(1,nrow(des))
    
    var = var[meta$City_Code==city_code]
    var = trunc(as.numeric(var))
    # Only 16
   
    var = var[grep(date,rownames(des))]
    cov = cov1 = cov[grep(date,rownames(des))]
    des = des[grep(date,rownames(des)),]
    
    var = var[!is.na(des$longitude) & !is.na(des$latitude) & !is.na(cov1) & cov1!=0]
    cov = cov[!is.na(des$longitude) & !is.na(des$latitude) & !is.na(cov1) & cov1!=0]
    des = des[!is.na(des$longitude) & !is.na(des$latitude) & !is.na(cov1) & cov1!=0,]
    
    if (covariate & (name=="population" | name =="density")) {
      cov = as.numeric(cov)
      cov=discretize(cov,"interval",2)
      cov1=discretize(des[,"density"],"interval",2) 
    }

    distance  = as.matrix(dist(cbind(des$longitude,des$latitude)))
    distance = 1 - distance/max(distance)
    diag(distance) = 0

    exp = rep(median(var),length(var))  
    if (covariate) form = as.numeric(var) ~ offset(log(exp)) + cov + cov1
    else form = as.numeric(var) ~ offset(log(exp))
    model <-  try(S.CARbym(formula = form, W = distance, n.sample = 5e+05, family = "poisson", burnin = 100000))
    result = as.list(1:2)
    if (length(model) > 1) { 
      result[[1]] = cbind(des$city,des$longitude,des$latitude,var,var/median(var),model$fitted.values/median(var))
      result[[2]] = model
    }
    return(result)
}    
