# Supplementary material for: Origin Sample Prediction and Spatial Modeling of Antimicrobial Resistance in Metagenomic Sequencing Data
Source: Front Genet. 2021 Mar 4;12:642991. doi: 10.3389/fgene.2021.642991 (PMC7983949; doi:10.3389/fgene.2021.642991)
Supplement: Supplementary file 3 [file Data_Sheet_3.zip › Tables.R]

library(caret)

## Reading the data
amr = read.csv("AMR_counts.csv", header=T, as.is=T, row.names=1)
proGenomes = read.csv("proGenomes_counts.csv", header=T, as.is=T, row.names=1)
mystery = read.csv("Mystery_counts.csv", header = T, as.is = T, row.names=1, check.names=F)

meta_amr = read.csv("Metadata_AMR.csv", header=T, as.is=T, row.names = "Sample")
meta_proGenomes = read.csv("Metadata_proGenomes.csv", header=T, as.is=T, row.names = "Sample")
meta_mystery = read.csv("Metadata_mystery.csv", header=T, as.is=T)

## Checking if samples are the same between the counts data and the metadata
if (sum(colnames(amr)==rownames(meta_amr)) != ncol(amr)) print("Mismatch")
if (sum(colnames(proGenomes)==rownames(meta_proGenomes)) != ncol(proGenomes)) print("Mistmatch")
if (sum(colnames(mystery) == meta_mystery[,1]) !=ncol(mystery)) print("Mistmatch")

source("predict.R")

## Remove unclassified OTU
amr = amr[-grep("Viruses", rownames(amr)), ]
amr = amr[-grep("assigned to", rownames(amr)), ]
amr = amr[-grep("unclass", rownames(amr)), ]
proGenomes = proGenomes[-grep("Viruses", rownames(proGenomes)), ]
proGenomes = proGenomes[-grep("assigned to", rownames(proGenomes)), ]
proGenomes = proGenomes[-grep("unclass", rownames(proGenomes)), ]
mystery = mystery[-grep("Viruses", rownames(mystery)), ]
mystery = mystery[-grep("assigned to", rownames(mystery)), ]
mystery = mystery[-grep("unclass", rownames(mystery)), ]

## Table 2 
# Cities for CSD16
# You can change the size of the training set by selecting different percentage. Currently is 60% or proc=0.6
# If you want to save the intermediate results use save.image. Otherwise just comment it
# Selection of features is slow and it takes time. 
# If you want to skip this part in the analysis we have saved the predictors in the Predictors.Rdata workspace, so just go directly to Tables 3 and 4 

amr16_city = predict.fun(amr[,grep("CSD16",colnames(amr))], meta_amr$city[grep("CSD16",colnames(amr))], proc=0.6, myst=FALSE, rfe=TRUE)
save.image("Results.Rdata")
# Continents for CSD16
amr16_cont = predict.fun(amr[,grep("CSD16",colnames(amr))], meta_amr$continent[grep("CSD16",colnames(amr))], proc=0.6, myst=FALSE, rfe=TRUE)
save.image("Results.Rdata")
# Cities for CSD17
amr17_city = predict.fun(amr[,grep("CSD17",colnames(amr))], meta_amr$city[grep("CSD17",colnames(amr))], proc=0.6, myst=FALSE, rfe=TRUE)
save.image("Results.Rdata")
# Continents for CSD17
amr17_cont = predict.fun(amr[,grep("CSD17",colnames(amr))], meta_amr$continent[grep("CSD17",colnames(amr))], proc=0.6, myst=FALSE, rfe=TRUE)
save.image("Results.Rdata")
# Cities for CSD17
pro17_city = predict.fun(proGenomes, meta_proGenomes$city, proc=0.6, myst=FALSE, rfe=TRUE)
save.image("Results.Rdata")
# Continents for CSD17
pro17_cont = predict.fun(proGenomes, meta_proGenomes$continent, proc=0.6, myst=FALSE, rfe=TRUE)
save.image("Results.Rdata")

## Tables 3 and 4
# Cities for CSD17 AMR 
# We use the first 16 top features. If you want to use less or more predictors change numpred = 16 to a different value 
# If you want to skip the first part in the analysis we have saved the predictors in the Predictors.Rdata workspace, so just uncomment
# load("Predictors.Rdata") and continue with the analysis below
# If you want to use your own features provide them as vector in the function with predictors = c("Vibrio cyclitrophicus","Sphingomonas elodea") and so on

# load("Predictors.Rdata")
result_city_amr = as.list(1:3)
names(result_city_amr) = c("GBM","RF","NNet")
result_city_amr[[1]] = predict.fun(amr[,grep("CSD17",colnames(amr))], meta_amr$city[grep("CSD17",colnames(amr))], numpred=16, proc=0.6, myst=FALSE, rfe=FALSE, predictors = amr17_city[[2]][[2]][, "var"], model="gbm", tune=TRUE)
result_city_amr[[2]] = predict.fun(amr[,grep("CSD17",colnames(amr))], meta_amr$city[grep("CSD17",colnames(amr))], numpred=16, proc=0.6, myst=FALSE, rfe=FALSE, predictors = amr17_city[[2]][[2]][, "var"], model="rf", tune=TRUE)
result_city_amr[[3]] = predict.fun(amr[,grep("CSD17",colnames(amr))], meta_amr$city[grep("CSD17",colnames(amr))], numpred=16, proc=0.6, myst=FALSE, rfe=FALSE, predictors = amr17_city[[2]][[2]][, "var"], model="nnet",tune=TRUE)
save.image("Results.Rdata")

# Cities for CSD17 proGenomes
result_city_pro = as.list(1:3) 
names(result_city_pro) = c("GBM","RF","NNet")
result_city_pro[[1]] = predict.fun(proGenomes, meta_proGenomes$city, numpred=16, proc=0.6, myst=FALSE, rfe=FALSE, predictors = pro17_city[[2]][[2]][, "var"], model="gbm",tune=TRUE)
result_city_pro[[2]] = predict.fun(proGenomes, meta_proGenomes$city, numpred=16, proc=0.6, myst=FALSE, rfe=FALSE, predictors = pro17_city[[2]][[2]][, "var"], model="rf",tune=TRUE)
result_city_pro[[3]] = predict.fun(proGenomes, meta_proGenomes$city, numpred=16, proc=0.6, myst=FALSE, rfe=FALSE, predictors = pro17_city[[2]][[2]][, "var"], model="nnet",tune=TRUE)
save.image("Results.Rdata")

# Continents for CSD17 ProGenomes
result_cont_amr = as.list(1:3) 
names(result_cont_amr) = c("GBM","RF","NNet")
result_cont_amr[[1]] = predict.fun(amr[,grep("CSD17",colnames(amr))], meta_amr$continent[grep("CSD17",colnames(amr))], numpred=16, proc=0.6, myst=FALSE, rfe=FALSE, predictors = amr17_cont[[2]][[2]][, "var"], model="gbm",tune=TRUE)
result_cont_amr[[2]] = predict.fun(amr[,grep("CSD17",colnames(amr))], meta_amr$continent[grep("CSD17",colnames(amr))], numpred=16, proc=0.6, myst=FALSE, rfe=FALSE, predictors = amr17_cont[[2]][[2]][, "var"], model="rf",tune=TRUE)
result_cont_amr[[3]] = predict.fun(amr[,grep("CSD17",colnames(amr))], meta_amr$continent[grep("CSD17",colnames(amr))], numpred=16, proc=0.6, myst=FALSE, rfe=FALSE, predictors = amr17_cont[[2]][[2]][, "var"], model="nnet",tune=TRUE)
save.image("Results.Rdata")

result_cont_pro = as.list(1:3) 
names(result_cont_pro) = c("GBM","RF","NNet")
result_cont_pro[[1]] = predict.fun(proGenomes, meta_proGenomes$continent, numpred=16, proc=0.6, myst=FALSE, rfe=FALSE, predictors = pro17_cont[[2]][[2]][, "var"], model="gbm",tune=TRUE)
result_cont_pro[[2]] = predict.fun(proGenomes, meta_proGenomes$continent, numpred=16, proc=0.6, myst=FALSE, rfe=FALSE, predictors = pro17_cont[[2]][[2]][, "var"], model="rf",tune=TRUE)
result_cont_pro[[3]] = predict.fun(proGenomes, meta_proGenomes$continent, numpred=16, proc=0.6, myst=FALSE, rfe=FALSE, predictors = pro17_cont[[2]][[2]][, "var"], model="nnet",tune=TRUE)
save.image("Results.Rdata")

# Results for GBM for cities and continents respectively
result_city_pro[[1]] and result_cont_pro[[2]]
result_city_pro[[1]][[1]] - predictors, result_city_pro[[1]][[2]] - confusion matrix and accuracy
result_city_pro[[1]][[3]] - model, result_city_pro[[1]][[4]] - indexes for the training set

# Results for RF in the same format as GBM results described above
result_city_pro[[2]]
# Results for NNet in the same format as GBM results desctibed above
result_city_pro[[3]]

# Accuracy for cities 
cbind(names(table(meta_proGenomes$city)),result_city_pro[[1]][[2]][[4]]) # GBM
cbind(names(table(meta_proGenomes$city)),result_city_pro[[2]][[2]][[4]]) # RF
cbind(names(table(meta_proGenomes$city)),result_city_pro[[3]][[2]][[4]]) # NNet

# Accuracy for continents
cbind(names(table(meta_proGenomes$continent)),result_cont_pro[[1]][[2]][[4]]) # GBM
cbind(names(table(meta_proGenomes$continent)),result_cont_pro[[2]][[2]][[4]]) # RF
cbind(names(table(meta_proGenomes$continent)),result_cont_pro[[3]][[2]][[4]]) # NNet

## Tables 5 and 6 
# Accuracy for continents for RF
cbind(names(table(meta_proGenomes$continent)),result_cont_pro[[2]][[2]][[4]])
# Accuracy for cities for RF
cbind(names(table(meta_proGenomes$city)),result_city_pro[[2]][[2]][[4]])
# Confusion matrix for continents for RF
mat = cbind(names(table(meta_proGenomes$continent)),result_cont_pro[[2]][[2]][[2]])
colnames(mat) = c("Pred/Ref",names(table(meta_proGenomes$continent)))
# Confusion matrix for cities for RF
mat = cbind(names(table(meta_proGenomes$city)),result_city_pro[[2]][[2]][[2]])
colnames(mat) = c("Pred/Ref",names(table(meta_proGenomes$city)))
# For GBM substitude with result_city_pro[[1]][[2]][[2]]
# For NNet substitude with result_city_pro[[3]][[2]][[2]]

## Tables 7 and 8 for the Mystery samples
# Cities for CSD17 ProGenomes for mystery samples as testing set
# Only mystery cities that appear in the CSD17 sampling day
col = meta_mystery$city %in% intersect(meta_proGenomes$city,meta_mystery$city)
# Only the common taxones
row = intersect(rownames(proGenomes),rownames(mystery))
index = pro17_city[[1]][,1] 
combined = cbind(proGenomes[row,index],mystery[row,col])
factor = c(meta_proGenomes$city[index], meta_mystery$city[col])
result_city_myst = as.list(1:3)
names(result_city_myst) = c("GBM","RF","NNet")
result_city_myst[[1]] = predict.fun(combined, factor, numpred=16, proc=0.6, myst=TRUE, rfe=FALSE, predictors = pro17_city[[2]][[2]][, "var"], model="gbm",1:length(index),tune=TRUE)
result_city_myst[[2]] = predict.fun(combined, factor, numpred=16, proc=0.6, myst=TRUE, rfe=FALSE, predictors = pro17_city[[2]][[2]][, "var"], model="rf",1:length(index),tune=TRUE)
result_city_myst[[3]] = predict.fun(combined, factor, numpred=16, proc=0.6, myst=TRUE, rfe=FALSE, predictors = pro17_city[[2]][[2]][, "var"], model="nnet",1:length(index),tune=TRUE)
save.image("Results.Rdata")

# For continents
index = pro17_cont[[1]][,1]
combined = cbind(proGenomes[row,index],mystery[row,])
factor = c(meta_proGenomes$continent[index], meta_mystery$continent)
result_cont_myst = as.list(1:3)
names(result_cont_myst) = c("GBM","RF","NNet")
result_cont_myst[[1]] = predict.fun(combined, factor, numpred=16, proc=0.6, myst=TRUE, rfe=FALSE, predictors = pro17_cont[[2]][[2]][, "var"], model="gbm",1:length(index),tune=TRUE)
result_cont_myst[[2]] = predict.fun(combined, factor, numpred=16, proc=0.6, myst=TRUE, rfe=FALSE, predictors = pro17_cont[[2]][[2]][, "var"], model="rf",1:length(index),tune=TRUE)
result_cont_myst[[3]] = predict.fun(combined, factor, numpred=16, proc=0.6, myst=TRUE, rfe=FALSE, predictors = pro17_cont[[2]][[2]][, "var"], model="nnet",1:length(index),tune=TRUE)
save.image("Results.Rdata")

# Confusion matrix for cities for RF
mat = cbind(names(table(meta_proGenomes$city)),result_city_myst[[2]][[2]][[2]])
colnames(mat) = c("Pred/Ref",names(table(meta_proGenomes$city)))
# Confusion matrix for continents for RF
mat = cbind(names(table(meta_proGenomes$continent)),result_cont_myst[[2]][[2]][[2]])
colnames(mat) = c("Pred/Ref",names(table(meta_proGenomes$continent)))
# For GBM substitude with result_city_myst[[1]][[2]][[2]]
# For NNet substitude with result_city_myst[[3]][[2]][[2]]
